# Supplementary material for: Integrated Analysis of Transcriptome and Secretome From Umbilical Cord Mesenchymal Stromal Cells Reveal New Mechanisms for the Modulation of Inflammation and Immune Activation
Source: Front Immunol. 2020 Sep 30;11:575488. doi: 10.3389/fimmu.2020.575488 (PMC7561386; doi:10.3389/fimmu.2020.575488)
Supplement: Supplementary file 4 [file Table_1.XLSX]

## Sheet: DEG_AllSamples (6174)
ENS_code	p543scontrol107b_DPZ_S77_L007_R1_001,fastq,gzAligned,toTranscriptome,out,bam,genes,results	p543scontrol107_DPZ_S65_L006_R1_001,fastq,gzAligned,toTranscriptome,out,bam,genes,results	p543scontrol108b_DPZ_S80_L008_R1_001,fastq,gzAligned,toTranscriptome,out,bam,genes,results	p543scontrol108_DPZ_S68_L006_R1_001,fastq,gzAligned,toTranscriptome,out,bam,genes,results	p543scontrol83b_DPZ_S71_L007_R1_001,fastq,gzAligned,toTranscriptome,out,bam,genes,results	p543scontrol83_DPZ_S59_L006_R1_001,fastq,gzAligned,toTranscriptome,out,bam,genes,results	p543scontrol97b_DPZ_S74_L007_R1_001,fastq,gzAligned,toTranscriptome,out,bam,genes,results	p543scontrol97_DPZ_S62_L006_R1_001,fastq,gzAligned,toTranscriptome,out,bam,genes,results	p543sCo,cultivio107b_DPZ_S79_L008_R1_001,fastq,gzAligned,toTranscriptome,out,bam,genes,results	p543sCo,cultivio107_DPZ_S67_L006_R1_001,fastq,gzAligned,toTranscriptome,out,bam,genes,results	p543sCo,cultivio108b_DPZ_S82_L008_R1_001,fastq,gzAligned,toTranscriptome,out,bam,genes,results	p543sCo,cultivio108_DPZ_S70_L007_R1_001,fastq,gzAligned,toTranscriptome,out,bam,genes,results	p543sCo,cultivio83b_DPZ_S73_L007_R1_001,fastq,gzAligned,toTranscriptome,out,bam,genes,results	p543sCo,cultivio83_DPZ_S61_L006_R1_001,fastq,gzAligned,toTranscriptome,out,bam,genes,results	p543sCo,cultivio97b_DPZ_S76_L007_R1_001,fastq,gzAligned,toTranscriptome,out,bam,genes,results	p543sCo,cultivio97_DPZ_S64_L006_R1_001,fastq,gzAligned,toTranscriptome,out,bam,genes,results	p543sPHA107b_DPZ_S78_L007_R1_001,fastq,gzAligned,toTranscriptome,out,bam,genes,results	p543sPHA107_DPZ_S66_L006_R1_001,fastq,gzAligned,toTranscriptome,out,bam,genes,results	p543sPHA108b_DPZ_S81_L008_R1_001,fastq,gzAligned,toTranscriptome,out,bam,genes,results	p543sPHA108_DPZ_S69_L007_R1_001,fastq,gzAligned,toTranscriptome,out,bam,genes,results	p543sPHA83b_DPZ_S72_L007_R1_001,fastq,gzAligned,toTranscriptome,out,bam,genes,results	p543sPHA83_DPZ_S60_L006_R1_001,fastq,gzAligned,toTranscriptome,out,bam,genes,results	p543sPHA97b_DPZ_S75_L007_R1_001,fastq,gzAligned,toTranscriptome,out,bam,genes,results	p543sPHA97_DPZ_S63_L006_R1_001,fastq,gzAligned,toTranscriptome,out,bam,genes,results
ENSG00000000003	1,03848,E+09	8,21065,E+09	7,76592,E+09	7,16178,E+09	4,48288,E+08	6,81631,E+09	6,99094,E+09	7,08225,E+08	1,08840,E+09	4,29269,E+09	4,25962,E+09	4,18129,E+09	5,59146,E+09	4,05682,E+09	3,43602,E+09	4,15298,E+07	8,98973,E+09	7,64027,E+09	1,01238,E+09	7,17154,E+09	1,05560,E+09	8,19359,E+09	9,66480,E+09	7,55268,E+09	TSPAN6
ENSG00000000938	7,86459,E-01	9,45916,E-01	0,00000,E+00	0,00000,E+00	1,64812,E+09	0,00000,E+00	0,00000,E+00	0,00000,E+00	0,00000,E+00	2,24855,E+09	1,61343,E+09	0,00000,E+00	0,00000,E+00	1,91360,E+09	0,00000,E+00	0,00000,E+00	0,00000,E+00	0,00000,E+00	0,00000,E+00	1,03097,E+09	0,00000,E+00	0,00000,E+00	0,00000,E+00	0,00000,E+00	FGR
ENSG00000000971	5,09192,E+09	3,18333,E+09	6,74839,E+09	4,73708,E+09	1,18085,E+09	3,39809,E+09	5,41533,E+09	4,21962,E+09	5,66421,E+09	1,10551,E+08	1,08695,E+09	1,08044,E+09	1,13105,E+09	9,70411,E+09	7,16611,E+09	1,35948,E+09	4,00648,E+09	2,70736,E+09	7,47201,E+09	6,00003,E+09	6,42151,E+09	3,71768,E+09	7,53920,E+09	4,99981,E+09	CFH
ENSG00000001084	6,89725,E+09	4,27554,E+09	7,92366,E+08	4,25351,E+09	1,28300,E+09	3,33586,E+09	7,30333,E+09	4,76019,E+09	7,17746,E+08	1,28985,E+09	1,17377,E+09	1,22883,E+09	9,16261,E+09	7,13771,E+09	9,61809,E+09	1,12407,E+09	5,58198,E+09	4,36922,E+09	7,74045,E+09	5,22702,E+09	6,78417,E+09	4,22260,E+09	8,15503,E+09	4,70829,E+08	GCLC
ENSG00000001461	1,47924,E+09	1,04511,E+09	1,58584,E+09	1,05838,E+09	5,38102,E+09	1,16641,E+09	1,68212,E+09	1,40547,E+08	1,68308,E+09	5,41973,E+08	5,31859,E+09	5,03676,E+09	4,44239,E+09	4,75672,E+09	4,32311,E+09	6,52295,E+09	1,95758,E+09	9,74288,E+09	1,73213,E+08	1,56811,E+09	1,73916,E+09	1,24381,E+09	1,88053,E+09	1,57827,E+09	NIPAL3
ENSG00000002549	8,12326,E+09	8,79352,E+08	6,83049,E+09	8,19606,E+09	9,10307,E+08	8,70195,E+09	7,96978,E+09	1,05958,E+09	8,65671,E+09	9,15938,E+09	8,64190,E+09	8,82571,E+09	9,98688,E+09	8,43717,E+09	6,74556,E+09	9,62024,E+09	1,12309,E+09	5,86170,E+09	7,31601,E+09	5,72869,E+09	7,95164,E+09	8,33329,E+09	1,02440,E+09	8,68665,E+08	LAP3
ENSG00000002586	9,07046,E+09	8,00338,E+09	8,50344,E+09	7,08554,E+08	4,79275,E+09	6,52370,E+09	9,35810,E+09	8,06137,E+09	7,32494,E+09	4,37667,E+08	3,65279,E+09	3,77142,E+09	4,51524,E+09	3,74102,E+09	4,32669,E+09	5,21097,E+09	7,28628,E+09	7,46932,E+09	9,06910,E+09	8,69946,E+09	7,72162,E+09	7,20360,E+09	1,20221,E+09	9,42138,E+09	CD99
ENSG00000002745	7,86459,E-01	6,62141,E+09	2,42685,E+09	2,22116,E+09	1,81293,E+09	1,10459,E+09	2,15437,E+09	1,66376,E+09	2,84820,E+08	2,45297,E+09	1,85544,E+09	1,87670,E+09	9,23361,E+09	4,49695,E+09	1,91481,E+09	2,87940,E+09	3,93721,E+09	0,00000,E+00	1,11373,E+09	1,03097,E+09	0,00000,E+00	2,18788,E+09	3,43129,E+08	9,70782,E-01	WNT16
ENSG00000002834	8,42202,E+09	9,65728,E+09	9,90556,E+09	1,12911,E+04	7,71403,E+06	1,18731,E+09	1,25650,E+09	1,11032,E+09	9,45185,E+09	7,22740,E+09	7,55981,E+08	7,82199,E+09	7,40335,E+09	7,29577,E+09	7,06684,E+09	8,01115,E+08	1,13638,E+09	7,96264,E+09	1,08068,E+09	1,32478,E+09	1,03871,E+09	1,08036,E+09	1,15380,E+09	1,26094,E+09	LASP1
ENSG00000003400	1,03026,E+09	1,16348,E+08	8,00860,E+09	6,10818,E+09	2,71939,E+08	1,43597,E+09	5,18773,E+09	5,98955,E+09	1,21523,E+09	3,01511,E+09	2,11359,E+09	2,34212,E+07	2,38022,E+09	2,30588,E+09	1,44675,E+09	1,97128,E+09	1,11226,E+09	6,70346,E+09	8,01888,E+09	9,17564,E+09	1,17146,E+09	1,14863,E+09	6,86258,E+09	7,47502,E+09	CASP10
ENSG00000003756	2,14772,E+09	2,03569,E+09	2,24063,E+09	2,13431,E+09	1,71176,E+09	2,24779,E+09	2,00120,E+09	1,89779,E+09	2,08467,E+09	1,74538,E+09	1,80088,E+09	1,74723,E+09	1,81144,E+09	1,71070,E+09	1,52748,E+09	1,73494,E+09	2,00182,E+09	2,23659,E+09	1,97612,E+09	2,17907,E+09	2,06105,E+08	2,17917,E+09	2,05061,E+09	2,10971,E+09	RBM5
ENSG00000004059	1,03587,E+09	1,24759,E+09	8,80946,E+09	1,21608,E+09	5,76775,E+09	1,25382,E+09	8,96219,E+09	1,12219,E+09	1,20953,E+09	5,84133,E+09	6,14305,E+09	6,58204,E+09	6,02524,E+09	5,78480,E+09	5,69337,E+09	5,45879,E+09	1,18540,E+09	1,02805,E+09	1,05931,E+08	1,04451,E+09	1,01441,E+08	1,31833,E+09	8,48249,E+08	9,91702,E+09	ARF5
ENSG00000004468	2,51667,E+09	1,13510,E+09	2,91222,E+09	7,77405,E+09	4,63121,E+09	4,41836,E+09	4,20103,E+09	2,16289,E+09	9,49399,E+09	5,56006,E+08	4,81609,E+09	5,33733,E+09	2,85216,E+09	2,61206,E+08	1,36164,E+09	5,68128,E+09	8,85872,E+09	1,67587,E+09	2,67296,E+09	2,26814,E+09	3,86196,E+09	5,45875,E+09	5,14693,E+09	2,52403,E+09	CD38
ENSG00000004487	1,64931,E+09	2,16993,E+09	1,81470,E+08	2,25447,E+08	1,19076,E+09	2,50409,E+08	1,80321,E+09	2,14736,E+09	1,80386,E+09	1,36037,E+09	1,25041,E+09	1,29116,E+09	1,54494,E+09	1,32517,E+08	1,49781,E+09	1,20713,E+09	1,76497,E+09	1,83270,E+09	1,88889,E+08	2,06811,E+09	1,86744,E+08	2,10474,E+07	1,96609,E+09	1,88623,E+09	KDM1A
ENSG00000004776	1,52652,E+09	1,14456,E+09	1,18916,E+09	1,18832,E+08	5,85081,E+09	8,72625,E+09	1,32494,E+09	8,65933,E+09	8,44965,E+09	3,47504,E+09	3,83916,E+09	3,78793,E+09	3,98584,E+09	3,54015,E+09	6,38270,E+09	2,13519,E+08	9,93259,E+09	2,05892,E+09	9,87102,E+09	1,34531,E+09	8,49631,E+09	7,21999,E+09	6,17632,E+09	1,15523,E+09	HSPB6
ENSG00000004777	1,65156,E+08	3,78366,E+09	1,82014,E+09	2,55433,E+09	5,76841,E+08	2,84432,E+09	1,29262,E+09	2,10743,E+09	1,32916,E+09	9,19863,E+09	1,45209,E+09	6,75612,E+09	1,02596,E+09	1,05248,E+09	7,44648,E+09	3,32239,E+08	1,94006,E+09	3,23203,E+09	2,11609,E+09	2,37123,E+09	1,38644,E+09	2,62545,E+09	1,14376,E+08	2,90167,E+09	ARHGAP33
ENSG00000005073	7,09198,E+09	9,00427,E+09	1,29715,E+09	1,14609,E+09	2,98309,E+09	9,75529,E+09	9,58696,E+09	9,61655,E+08	6,80719,E+09	2,11620,E+09	2,65232,E+09	2,86760,E+09	4,53062,E+09	2,80332,E+09	5,21254,E+09	3,08982,E+09	4,83292,E+09	4,80016,E+09	1,35476,E+09	1,70832,E+09	7,35278,E+09	9,33741,E+09	8,24699,E+09	9,37659,E+09	HOXA11
ENSG00000005243	1,09790,E+09	1,23915,E+09	1,58959,E+09	1,80913,E+09	5,13825,E+09	1,59945,E+09	1,79028,E+09	2,06417,E+09	1,46300,E+09	5,21255,E+08	4,96936,E+09	4,82687,E+09	7,29455,E+09	5,98955,E+09	6,08484,E+09	8,27275,E+08	1,27172,E+09	7,29001,E+09	2,02477,E+09	1,24026,E+09	1,88077,E+09	1,34883,E+09	2,16624,E+09	1,60955,E+08	COPZ2
ENSG00000005249	6,68490,E+09	1,01213,E+09	4,48967,E+09	1,14390,E+09	2,83476,E+09	1,22609,E+09	7,10943,E+09	8,81794,E+09	7,69013,E+09	2,55517,E+09	2,92031,E+09	2,92022,E+09	4,72946,E+09	4,13337,E+09	3,51048,E+09	3,02337,E+09	7,28384,E+09	1,32872,E+09	6,90515,E+09	1,54646,E+09	7,98138,E+09	1,34554,E+09	6,29070,E+09	1,23289,E+09	PRKAR2B
ENSG00000005302	4,17264,E+09	3,92479,E+09	3,78225,E+09	3,67146,E+09	7,64314,E+09	4,55047,E+09	4,56339,E+09	4,05914,E+09	4,29052,E+09	8,02999,E+09	8,48414,E+09	8,62734,E+09	9,37571,E+09	8,02074,E+09	8,36410,E+09	8,22690,E+09	3,69655,E+09	3,49131,E+09	3,69426,E+09	3,27405,E+09	3,40200,E+08	4,35967,E+09	4,83972,E+08	3,86711,E+09	MSL3
ENSG00000005469	3,81433,E+08	4,66337,E+09	5,50895,E+09	5,07534,E+09	2,21672,E+09	6,22988,E+09	5,48288,E+09	5,11884,E+09	4,37673,E+09	2,02370,E+08	2,16200,E+09	2,12442,E+09	2,99579,E+09	2,04755,E+09	1,92545,E+07	2,68006,E+09	4,58685,E+09	2,44198,E+09	5,46843,E+09	5,41260,E+09	5,56122,E+09	4,45233,E+09	5,78744,E+09	5,33930,E+09	CROT
ENSG00000005801	2,74474,E+08	2,36432,E+09	2,70387,E+09	2,28779,E+09	4,99363,E+09	2,40038,E+09	2,70374,E+09	2,61765,E+09	2,84820,E+08	5,14091,E+09	5,26785,E+09	5,13600,E+09	5,19134,E+09	5,07103,E+09	3,90408,E+09	5,24982,E+09	3,74035,E+09	2,48986,E+09	3,08504,E+09	1,84544,E+09	2,67981,E+09	1,99655,E+09	3,32835,E+09	2,15514,E+09	ZNF195
ENSG00000005844	3,93230,E+09	4,16203,E+09	1,21342,E+09	1,11058,E+09	3,29623,E+09	2,20918,E+09	0,00000,E+00	1,10918,E+09	1,89880,E+08	2,33502,E+09	0,00000,E+00	7,50680,E-01	1,02596,E+09	2,87039,E+09	5,31892,E+09	1,10746,E+08	9,84302,E-01	1,19705,E+09	2,22747,E+09	2,06194,E+09	3,86196,E+09	1,09394,E+09	0,00000,E+00	1,94156,E+09	ITGAL
ENSG00000006042	1,67370,E+09	1,49814,E+09	1,87785,E+09	1,50669,E+09	1,04697,E+08	1,19830,E+09	1,52102,E+09	1,45423,E+09	1,34389,E+09	9,89118,E+09	9,61556,E+09	9,87640,E+09	8,23720,E+09	6,90645,E+09	7,79753,E+09	8,00607,E+09	2,03009,E+09	1,30119,E+09	2,23377,E+09	1,68720,E+09	1,21972,E+09	1,21804,E+08	1,48793,E+09	1,40254,E+09	TMEM98
ENSG00000006194	8,74865,E+09	7,47084,E+09	8,63764,E+09	8,66451,E+09	9,10247,E+09	7,32773,E+09	7,57984,E+09	8,97484,E+09	8,17366,E+08	9,21805,E+09	1,00171,E+09	1,01867,E+09	9,63332,E+09	1,08195,E+09	9,60926,E+09	9,97791,E+09	7,54477,E+09	5,96620,E+08	9,30725,E+08	8,09601,E+09	7,98679,E+09	6,52501,E+09	8,64902,E+09	7,37153,E+09	ZNF263
ENSG00000006210	1,24261,E+09	1,89183,E+09	1,21342,E+09	1,11058,E+09	5,76841,E+08	2,20918,E+09	2,15437,E+09	2,77294,E+08	0,00000,E+00	3,98812,E+09	1,80704,E+09	1,86919,E+08	3,69344,E+09	7,94142,E+09	2,76584,E+09	8,86524,E+09	9,84302,E-01	2,39409,E+09	3,34120,E+08	3,09291,E+09	5,14928,E+09	2,18788,E+09	2,28753,E+08	3,88313,E+09	CX3CL1
ENSG00000006451	1,08321,E+08	9,19497,E+08	5,36771,E+09	7,17211,E+09	2,48482,E+09	7,36971,E+09	6,35271,E+09	7,84913,E+08	8,93584,E+09	2,55671,E+09	2,09626,E+09	2,36075,E+09	1,83651,E+09	2,03408,E+09	1,76722,E+09	2,02421,E+09	1,66432,E+09	1,05777,E+09	5,71212,E+09	5,46611,E+09	7,71825,E+09	6,70803,E+09	8,42141,E+09	6,31726,E+09	RALA
ENSG00000006453	8,79167,E+08	6,98701,E+09	6,38553,E+09	5,32056,E+09	3,45313,E+09	5,42287,E+09	6,87967,E+09	5,84269,E+09	6,97913,E+09	2,98475,E+09	2,77494,E+09	2,60749,E+09	2,87883,E+09	2,69004,E+09	2,77998,E+09	2,75271,E+09	7,60186,E+09	7,07742,E+09	6,43460,E+09	5,60322,E+07	6,61476,E+09	5,72523,E+09	7,50571,E+09	6,37609,E+09	BAIAP2L1
ENSG00000006459	1,29058,E+09	8,00226,E+09	9,17349,E+09	4,60890,E+09	1,36876,E+09	4,95961,E+09	6,54929,E+09	4,77361,E+09	9,98768,E+09	1,36242,E+09	1,09068,E+09	1,18157,E+09	1,44286,E+09	1,15012,E+09	1,61907,E+09	1,38654,E+09	5,08884,E+09	1,07577,E+09	8,18594,E+09	6,04139,E+09	9,07560,E+08	6,04948,E+09	8,57696,E+09	5,58199,E+08	KDM7A
ENSG00000006576	1,44164,E+09	1,18245,E+09	1,65875,E+09	1,32764,E+09	3,79067,E+09	1,32814,E+09	1,89370,E+08	1,52014,E+09	1,67852,E+09	4,28257,E+09	5,16330,E+09	4,57127,E+09	5,40638,E+09	4,47791,E+09	4,81894,E+09	6,54510,E+09	1,27271,E+09	1,15874,E+09	1,63720,E+08	1,47429,E+09	1,69025,E+09	1,33898,E+09	2,63980,E+08	1,54169,E+09	PHTF2
ENSG00000006607	1,02022,E+09	1,05782,E+09	8,91649,E+09	1,11004,E+09	8,85945,E+09	1,18615,E+09	1,00810,E+09	1,14342,E+09	9,65567,E+09	8,54634,E+09	8,10168,E+09	8,48298,E+09	8,57423,E+09	9,89616,E+09	8,57282,E+09	7,87760,E+08	1,16239,E+09	9,89706,E+09	8,91176,E+09	8,66820,E+09	1,07819,E+09	1,01748,E+09	9,14667,E+09	1,04119,E+09	FARP2
ENSG00000006652	2,41555,E+09	2,09941,E+09	2,03920,E+09	1,31268,E+09	3,17975,E+09	1,40478,E+09	1,73701,E+09	1,56415,E+09	2,10197,E+09	3,05567,E+09	2,76819,E+09	2,91374,E+09	3,59811,E+07	3,32487,E+09	3,60936,E+08	3,35184,E+09	1,43019,E+09	1,99308,E+09	2,06708,E+09	1,43614,E+08	1,82542,E+09	1,48969,E+09	1,96270,E+09	1,39495,E+08	IFRD1
ENSG00000006715	1,89438,E+09	1,73008,E+09	1,83713,E+09	1,88020,E+09	1,57140,E+09	1,70990,E+09	2,07466,E+09	1,91047,E+09	1,94247,E+09	1,47280,E+09	1,40933,E+09	1,43605,E+09	1,54845,E+09	1,28689,E+09	9,87148,E+09	1,47957,E+09	2,29341,E+09	1,54494,E+09	2,04259,E+09	1,75162,E+08	2,04941,E+09	1,80515,E+09	2,43155,E+09	2,02683,E+09	VPS41
ENSG00000006747	1,98817,E+09	2,48019,E+09	7,22837,E+09	3,75597,E+09	7,41652,E+09	2,31964,E+09	6,98232,E+09	6,68223,E+09	2,75326,E+09	1,02207,E+09	6,45372,E+09	9,76635,E+09	6,15574,E+09	5,87474,E+09	5,31892,E+09	5,53731,E+09	1,47645,E+09	2,16905,E+09	4,81913,E+09	9,27874,E+09	3,08957,E+09	3,39886,E+09	7,59573,E+09	5,63053,E+09	SCIN
ENSG00000006831	1,60752,E+09	1,30253,E+09	1,54703,E+09	1,47485,E+09	1,07210,E+09	1,50666,E+09	1,54163,E+09	1,48907,E+08	1,53408,E+09	9,82209,E+09	9,67251,E+09	1,03819,E+09	1,23217,E+09	1,05248,E+09	9,53150,E+09	1,04966,E+09	1,38393,E+09	1,26049,E+09	1,56368,E+09	1,43265,E+09	1,56023,E+09	1,44509,E+09	1,69188,E+09	1,51733,E+09	ADIPOR2
ENSG00000007062	3,14584,E+09	0,00000,E+00	8,49397,E+09	4,44231,E+09	3,29623,E+09	0,00000,E+00	3,23156,E+08	3,88211,E+09	9,49399,E-01	4,08828,E+09	1,53276,E+09	9,00816,E+09	8,20765,E+09	9,56798,E+09	1,06378,E+08	1,32896,E+09	0,00000,E+00	0,00000,E+00	7,79614,E+09	0,00000,E+00	0,00000,E+00	1,09394,E+09	7,30864,E+09	2,91234,E+09	PROM1
ENSG00000007171	0,00000,E+00	0,00000,E+00	0,00000,E+00	0,00000,E+00	9,06464,E+09	0,00000,E+00	0,00000,E+00	5,54588,E-01	0,00000,E+00	1,29803,E+09	2,09746,E+09	2,25204,E+09	1,02596,E+09	3,44447,E+09	9,57405,E+09	1,32896,E+09	0,00000,E+00	1,19705,E+09	0,00000,E+00	0,00000,E+00	2,57464,E+09	0,00000,E+00	0,00000,E+00	9,70782,E-01	NOS2
ENSG00000007264	0,00000,E+00	0,00000,E+00	0,00000,E+00	0,00000,E+00	0,00000,E+00	0,00000,E+00	1,07719,E+09	0,00000,E+00	9,49399,E-01	2,04414,E+09	0,00000,E+00	0,00000,E+00	0,00000,E+00	0,00000,E+00	0,00000,E+00	0,00000,E+00	0,00000,E+00	1,24493,E+09	0,00000,E+00	0,00000,E+00	0,00000,E+00	0,00000,E+00	0,00000,E+00	0,00000,E+00	MATK
ENSG00000007314	7,86459,E-01	1,89183,E+09	0,00000,E+00	0,00000,E+00	1,64812,E+09	0,00000,E+00	0,00000,E+00	0,00000,E+00	0,00000,E+00	4,08828,E+09	7,26044,E+08	1,20109,E+09	5,12978,E+09	9,56798,E+09	8,51027,E+09	5,53731,E+09	0,00000,E+00	1,19705,E+09	0,00000,E+00	0,00000,E+00	0,00000,E+00	0,00000,E+00	0,00000,E+00	0,00000,E+00	SCN4A
ENSG00000007372	7,86459,E-01	0,00000,E+00	3,64027,E+09	1,11058,E+09	3,60938,E+09	0,00000,E+00	0,00000,E+00	5,54588,E-01	9,49399,E-01	4,25283,E+09	2,44193,E+09	2,96143,E+08	3,98276,E+09	7,36160,E+09	2,13076,E+09	6,89063,E+09	9,84302,E-01	1,19705,E+09	1,11373,E+09	2,06194,E+09	0,00000,E+00	0,00000,E+00	1,14376,E+08	1,94156,E+09	PAX6
ENSG00000008311	4,07386,E+09	5,77009,E+09	8,10422,E+09	8,75135,E+09	2,34033,E+09	6,29616,E+09	6,53852,E+09	7,09872,E+09	4,63307,E+09	2,35076,E+08	2,25880,E+09	2,10190,E+08	2,22633,E+09	3,09046,E+09	4,06365,E+09	3,51066,E+09	4,47857,E+09	5,15927,E+09	7,42861,E+09	1,23738,E+09	4,84032,E+09	6,84805,E+09	7,20571,E+09	7,55268,E+09	AASS
ENSG00000008405	5,51583,E+09	5,96873,E+09	5,21773,E+09	6,29698,E+09	7,28468,E+09	6,32808,E+09	5,90837,E+09	6,54413,E+09	5,70579,E+09	7,34909,E+08	7,24422,E+09	7,10143,E+09	7,94090,E+09	9,09915,E+09	8,04316,E+09	8,57176,E+09	4,97073,E+09	4,99168,E+09	5,24580,E+09	6,33016,E+09	5,23939,E+09	6,01666,E+09	5,54725,E+09	6,04797,E+09	CRY1
ENSG00000008513	6,74298,E+09	5,15879,E+09	3,61829,E+09	3,30166,E+09	1,43651,E+09	4,03445,E+09	3,89705,E+09	3,42890,E+09	5,06083,E+09	1,33820,E+09	9,30021,E+09	1,04462,E+09	9,56456,E+09	1,29339,E+09	1,19648,E+09	1,07498,E+09	5,46370,E+09	5,56970,E+09	4,17830,E+09	4,32274,E+09	5,10204,E+09	4,44689,E+09	3,83934,E+09	4,00975,E+08	ST3GAL1
ENSG00000008516	4,08172,E+09	4,49310,E+08	2,22057,E+09	1,37156,E+09	5,44538,E+09	1,24377,E+09	7,12020,E+09	1,07146,E+09	3,30391,E+09	4,07601,E+09	7,91549,E+09	7,73426,E+09	7,15810,E+09	6,29190,E+09	5,08063,E+09	5,19843,E+09	3,20883,E+08	5,99720,E+08	4,05399,E+09	1,71657,E+09	5,96029,E+08	1,18036,E+09	3,83161,E+09	5,20339,E+09	MMP25
ENSG00000008517	2,01876,E+09	1,45047,E+08	2,20613,E+09	1,95462,E+09	1,82199,E+09	3,07076,E+09	3,54394,E+09	2,54001,E+09	2,85304,E+09	1,69450,E+09	2,97113,E+09	2,93399,E+08	2,84498,E+08	2,41301,E+09	2,82328,E+09	2,29791,E+09	5,54261,E+09	1,16114,E+09	2,24974,E+09	3,01044,E+09	2,52302,E+09	3,05209,E+09	2,61407,E+09	3,03855,E+09	IL32
ENSG00000008735	8,65105,E+09	1,22969,E+09	7,28055,E+09	9,99520,E+09	3,13142,E+09	4,41836,E+09	1,18491,E+09	1,27555,E+09	6,64579,E+09	2,65738,E+09	3,30753,E+09	3,22792,E+09	2,56489,E+09	4,11423,E+09	2,23394,E+09	4,42985,E+09	1,27959,E+09	1,55616,E+09	8,90987,E+09	8,24777,E+09	1,15859,E+09	1,31273,E+09	3,43129,E+08	1,26202,E+09	MAPK8IP2
ENSG00000008853	3,89974,E+09	3,75425,E+08	3,82908,E+09	5,23082,E+09	2,40262,E+09	5,60800,E+09	3,70628,E+09	3,88389,E+09	3,94399,E+09	2,32817,E+09	3,22920,E+09	3,00857,E+09	2,20417,E+08	3,08826,E+09	2,20278,E+09	2,67408,E+08	4,04214,E+09	4,05703,E+09	4,01189,E+09	4,40070,E+09	4,13577,E+09	4,55931,E+09	2,96944,E+09	4,69266,E+09	RHOBTB2
ENSG00000008869	1,04340,E+09	8,23893,E+09	8,06928,E+09	7,61856,E+09	5,50471,E+09	7,86467,E+09	9,38219,E+09	8,71418,E+09	9,27563,E+09	5,70315,E+09	5,07222,E+09	4,90194,E+09	5,23238,E+09	5,18594,E+09	5,07605,E+09	5,63698,E+09	1,16469,E+09	8,24717,E+09	8,05230,E+09	6,61780,E+09	9,67974,E+09	8,64211,E+09	9,39029,E+09	8,43803,E+09	HEATR5B
ENSG00000009790	6,40964,E+09	2,85667,E+09	4,04070,E+09	1,13279,E+09	5,05972,E+09	4,66137,E+09	2,10051,E+08	2,22944,E+09	5,34512,E+09	1,14226,E+09	2,75897,E+09	5,63761,E+09	9,06946,E+09	1,32995,E+09	4,05301,E+09	0,00000,E+00	1,62410,E+09	0,00000,E+00	2,86230,E+09	3,75273,E+08	2,61326,E+09	5,78693,E+09	3,63717,E+09	0,00000,E+00	TRAF3IP3
ENSG00000009954	2,85879,E+09	2,70335,E+09	2,69016,E+08	2,59286,E+08	4,03597,E+09	2,55381,E+09	2,54648,E+09	2,59765,E+09	2,88141,E+09	3,88589,E+09	4,43360,E+09	4,48262,E+09	4,29535,E+09	4,32650,E+09	4,52772,E+08	4,30487,E+09	2,76405,E+09	2,77116,E+09	2,66405,E+09	2,56607,E+08	2,64581,E+09	2,31932,E+09	3,06566,E+09	2,50316,E+09	BAZ1B
ENSG00000010030	2,28073,E+09	1,79724,E+09	3,88296,E+09	1,44375,E+09	4,30158,E+09	2,98239,E+09	6,24768,E+09	3,16115,E+09	3,60772,E+09	4,27225,E+09	3,81576,E+09	4,04609,E+09	3,28306,E+09	4,24818,E+09	3,08497,E+09	3,90934,E+09	9,84302,E+09	9,57637,E+09	2,45021,E+09	4,63937,E+09	4,50562,E+09	3,28181,E+09	6,51945,E+09	4,46560,E+09	ETV7
ENSG00000010165	4,23115,E+08	3,56610,E+09	3,36119,E+09	3,38726,E+09	4,44167,E+09	3,23645,E+09	3,43623,E+09	3,98748,E+09	3,77861,E+09	5,13079,E+09	4,99357,E+09	5,03706,E+09	3,82682,E+09	4,19077,E+09	5,07371,E+09	4,83961,E+09	4,23250,E+09	3,71084,E+09	3,17414,E+09	3,00013,E+09	3,29554,E+09	3,03021,E+09	3,23685,E+09	3,26183,E+09	METTL13
ENSG00000010219	2,19375,E+09	3,12956,E+09	1,99451,E+09	2,76234,E+09	4,75498,E+09	3,45350,E+09	2,73993,E+09	3,47743,E+09	2,22957,E+09	4,55076,E+09	4,31270,E+09	4,63590,E+09	4,89084,E+09	4,53551,E+09	5,35072,E+09	4,84039,E+08	2,10798,E+09	1,90007,E+09	2,63420,E+09	2,74197,E+09	2,29877,E+09	2,75957,E+09	2,66920,E+09	2,69139,E+09	DYRK4
ENSG00000010295	4,98615,E+09	4,89984,E+09	3,50680,E+09	4,75305,E+09	2,43097,E+09	6,68276,E+09	4,59959,E+08	4,60890,E+09	5,47803,E+09	2,56539,E+09	2,81358,E+09	3,00272,E+09	1,91854,E+09	2,71731,E+09	1,79779,E+09	2,59146,E+09	5,87628,E+09	5,39868,E+09	4,32129,E+09	6,43336,E+08	4,53136,E+09	6,63976,E+08	4,22026,E+09	5,25193,E+09	IFFO1
ENSG00000010310	2,59532,E+09	3,87826,E+09	3,39759,E+09	2,44327,E+09	4,12029,E+09	7,62166,E+09	3,66243,E+09	3,38298,E+09	5,60145,E+09	1,12428,E+09	4,84029,E+09	1,50136,E+09	6,15574,E+09	5,74079,E+09	5,31892,E+09	6,64478,E+09	1,87017,E+09	4,66848,E+09	1,33648,E+09	7,73228,E+09	2,57464,E+09	1,05018,E+09	2,63065,E+09	5,43638,E+09	GIPR
ENSG00000010322	2,87765,E+09	2,99752,E+09	3,22892,E+09	3,48388,E+09	2,28511,E+09	3,54242,E+09	2,84054,E+09	2,79569,E+09	3,08839,E+09	2,28128,E+09	2,25880,E+09	2,24380,E+09	1,91854,E+09	2,30397,E+09	1,83077,E+08	2,16294,E+09	2,86736,E+09	2,88967,E+09	3,46483,E+09	3,42666,E+09	2,82309,E+09	3,15341,E+09	2,26704,E+09	3,36700,E+09	NISCH
ENSG00000010438	2,61828,E+09	1,82174,E+09	4,13778,E+09	1,55481,E+09	1,74700,E+09	6,25418,E+09	2,89117,E+08	4,14332,E+09	1,11649,E+09	1,96442,E+09	4,03358,E+09	2,25204,E+09	9,89022,E+09	1,05248,E+09	3,00200,E+09	8,85970,E+09	2,32699,E+09	3,41565,E+09	1,11373,E+09	2,01349,E+09	7,06352,E+09	1,15498,E+08	2,46138,E+09	3,95302,E+08	PRSS3
ENSG00000010539	1,91440,E+09	1,80670,E+09	1,62599,E+09	1,83212,E+09	2,12385,E+09	2,10977,E+09	2,25466,E+09	2,23515,E+09	2,27856,E+09	2,29966,E+09	2,29640,E+09	2,46223,E+09	2,55053,E+09	2,25804,E+09	2,26586,E+09	2,54329,E+09	1,96860,E+09	1,36463,E+08	2,16176,E+09	1,93823,E+09	1,72050,E+09	1,72842,E+08	2,19008,E+08	1,81905,E+09	ZNF200
ENSG00000010704	4,28809,E+09	3,67015,E+09	3,71624,E+09	3,92001,E+09	2,33324,E+09	3,91135,E+09	4,16214,E+07	4,32340,E+09	4,42610,E+09	2,26010,E+08	2,67079,E+09	2,92908,E+09	2,98871,E+09	2,82504,E+09	1,90460,E+09	3,20256,E+09	6,14549,E+09	3,24902,E+09	4,01156,E+09	3,64170,E+09	4,35474,E+09	4,50112,E+07	4,59793,E+09	4,26697,E+08	HFE
ENSG00000011052	3,92616,E+09	5,69460,E+09	3,56334,E+09	6,20713,E+09	2,06484,E+09	6,49377,E+09	5,22716,E+09	7,84758,E+09	5,03096,E+09	1,80497,E+09	2,10294,E+09	2,67790,E+08	2,43706,E+09	2,20255,E+09	2,60797,E+09	2,12024,E+09	9,14850,E+09	4,76006,E+09	4,54882,E+09	4,69298,E+09	4,82024,E+09	6,98906,E+09	5,31701,E+09	5,77217,E+09	NME1-NME2
ENSG00000011105	2,34760,E+09	2,10182,E+09	1,71214,E+07	1,77915,E+09	7,91920,E+09	1,72316,E+09	1,30538,E+09	1,39701,E+09	2,32223,E+09	9,53591,E+09	1,04633,E+08	1,03444,E+09	9,35673,E+09	8,35285,E+09	6,57493,E+09	9,05904,E+09	2,89483,E+09	2,14508,E+09	2,02365,E+09	2,16607,E+09	2,28113,E+09	2,09708,E+09	1,30049,E+09	2,04447,E+09	TSPAN9
ENSG00000011114	1,16553,E+09	1,03671,E+09	1,32459,E+09	1,17119,E+09	1,00337,E+09	1,13977,E+08	1,13966,E+09	1,15399,E+09	1,07085,E+09	9,81064,E+07	9,54667,E+09	9,34349,E+09	1,04500,E+09	9,73130,E+09	8,06656,E+09	9,18851,E+09	9,37627,E+09	9,49916,E+09	1,10565,E+09	1,00725,E+09	1,11616,E+09	1,10160,E+09	1,20538,E+09	1,12388,E+09	BTBD7
ENSG00000011201	1,26217,E+09	9,45916,E+09	1,06175,E+09	9,25111,E+08	2,08487,E+09	7,73212,E+08	1,02440,E+08	1,03652,E+09	1,00257,E+09	2,59452,E+08	1,34721,E+09	1,44881,E+09	2,05191,E+09	1,87532,E+09	1,45738,E+09	2,13740,E+09	1,30223,E+09	8,08007,E+09	1,05025,E+09	1,07427,E+09	1,21643,E+09	7,90917,E+09	1,38622,E+09	1,22416,E+09	ANOS1
ENSG00000011243	1,08871,E+09	1,07193,E+09	8,92353,E+09	9,04444,E+09	1,37900,E+07	1,01780,E+09	9,35407,E+09	9,53885,E+09	1,09900,E+09	1,40498,E+09	1,32904,E+09	1,31166,E+09	1,20892,E+08	1,52948,E+09	1,31302,E+09	1,28023,E+09	9,74144,E+09	9,14197,E+09	1,12650,E+09	1,11130,E+09	9,95407,E+09	1,01584,E+09	9,40116,E+09	1,00213,E+09	AKAP8L
ENSG00000011260	4,93645,E+09	6,14722,E+09	3,58555,E+09	5,59631,E+09	8,72768,E+09	5,45866,E+08	4,73768,E+09	5,86560,E+09	5,49987,E+09	8,71427,E+09	7,65177,E+09	8,29434,E+09	1,08121,E+09	9,72729,E+09	9,80478,E+09	7,58280,E+09	5,85729,E+09	6,05155,E+08	4,10957,E+09	4,49112,E+09	4,44550,E+09	4,85216,E+09	4,84738,E+09	4,66626,E+09	UTP18
ENSG00000011304	3,10276,E+09	3,97890,E+09	2,95575,E+09	3,43475,E+09	4,68144,E+09	3,91085,E+09	2,94229,E+08	3,23464,E+09	3,65321,E+09	4,47487,E+09	4,43463,E+09	4,38343,E+09	3,80228,E+09	5,36178,E+09	5,09537,E+09	4,31553,E+09	3,88620,E+09	3,34722,E+09	3,36169,E+09	3,14099,E+09	3,03373,E+09	3,52210,E+09	2,23301,E+09	2,97389,E+09	PTBP1
ENSG00000011347	1,57056,E+09	7,56733,E+09	3,64027,E+09	1,33269,E+09	7,12810,E+09	1,54642,E+08	4,30875,E+09	9,42799,E+09	5,69639,E+09	8,32271,E+09	8,28496,E+09	8,64415,E+09	3,73448,E+09	5,58770,E+09	4,42534,E+08	5,23819,E+08	1,24022,E+09	1,78360,E+09	3,34120,E+08	7,21680,E+09	2,57464,E+09	1,64091,E+09	2,28753,E+08	2,03864,E+09	SYT7
ENSG00000011566	2,02907,E+09	1,52292,E+09	1,73641,E+09	1,59812,E+09	3,15201,E+09	1,71211,E+09	1,93463,E+09	1,67818,E+09	2,35079,E+09	3,08972,E+09	3,48017,E+09	3,59200,E+09	3,04436,E+09	2,94209,E+09	2,53616,E+09	3,50512,E+09	2,22845,E+09	1,76205,E+09	1,66943,E+08	1,57842,E+09	2,29651,E+09	1,80828,E+09	2,36760,E+09	1,72217,E+09	MAP4K3
ENSG00000011638	1,10812,E+09	8,48487,E+09	7,47470,E+09	5,93049,E+09	1,32261,E+09	7,48911,E+09	8,78984,E+09	7,49908,E+09	1,19719,E+09	1,31333,E+09	1,16006,E+09	1,26715,E+09	1,34708,E+09	1,51461,E+09	1,55312,E+09	1,18575,E+09	1,23530,E+09	8,63071,E+09	8,53209,E+09	8,17560,E+09	1,13284,E+09	8,69680,E+09	7,65177,E+09	8,09622,E+09	TMEM159
ENSG00000012048	6,05574,E+09	1,57968,E+09	7,28055,E+09	1,34380,E+09	2,28264,E+09	1,29237,E+09	1,04487,E+09	1,61940,E+09	8,16483,E+09	2,72893,E+09	5,46146,E+09	5,34462,E+08	1,64153,E+09	2,82255,E+09	3,49985,E+09	4,79410,E+09	1,03362,E+09	1,62846,E+09	6,62003,E+09	4,74247,E+09	6,56533,E+09	1,10488,E+09	7,09133,E+09	1,33026,E+09	BRCA1
ENSG00000012223	2,35938,E+09	8,40919,E+09	0,00000,E+00	1,11058,E+09	1,23609,E+09	0,00000,E+00	1,07719,E+09	0,00000,E+00	0,00000,E+00	1,94193,E+09	7,26044,E+08	7,50680,E+09	1,74413,E+09	8,61118,E+09	2,12757,E+09	0,00000,E+00	0,00000,E+00	3,59114,E+09	1,11373,E+09	3,09291,E+09	0,00000,E+00	0,00000,E+00	1,14376,E+08	0,00000,E+00	LTF
ENSG00000012660	7,46051,E+09	5,55631,E+09	8,93077,E+09	5,93265,E+09	2,16647,E+09	4,78613,E+09	1,26417,E+09	8,12322,E+09	5,96694,E+09	2,16577,E+09	1,72153,E+09	1,78437,E+09	2,67570,E+09	2,19202,E+09	2,00630,E+09	2,72325,E+09	5,44592,E+09	3,93354,E+09	9,43666,E+09	6,09715,E+09	7,16281,E+09	4,39545,E+09	1,46231,E+09	7,08291,E+09	ELOVL5
ENSG00000012983	1,92944,E+09	1,79069,E+08	1,77577,E+07	1,81930,E+09	1,35715,E+09	1,89001,E+09	1,98703,E+09	1,91496,E+09	1,85310,E+09	1,28529,E+09	1,29567,E+09	1,19450,E+09	1,39769,E+09	1,19902,E+09	1,16240,E+09	1,46047,E+09	2,07022,E+09	1,88099,E+09	1,74701,E+09	1,93112,E+09	2,12917,E+09	1,84567,E+09	2,68647,E+09	1,91473,E+09	MAP4K5
ENSG00000013016	5,07266,E+09	7,00924,E+09	6,07926,E+09	1,23310,E+08	3,22207,E+09	1,03169,E+09	5,77372,E+09	9,04033,E+09	6,58883,E+09	3,57704,E+09	3,60594,E+09	3,73929,E+09	3,72535,E+09	3,36793,E+08	2,34883,E+09	3,63248,E+09	1,00005,E+09	5,47050,E+09	7,38417,E+09	8,60861,E+09	7,31429,E+09	9,19761,E+08	6,02763,E+09	8,76839,E+09	EHD3
ENSG00000013374	1,38712,E+09	1,24416,E+09	1,25837,E+09	1,04902,E+09	3,35262,E+09	1,18498,E+09	1,18902,E+09	1,06023,E+09	1,40311,E+09	3,12201,E+08	2,68685,E+09	2,75407,E+08	3,18690,E+09	2,97850,E+09	2,64094,E+09	3,05068,E+09	1,19883,E+08	1,08651,E+09	1,31232,E+09	1,08506,E+09	1,27402,E+08	1,16637,E+09	1,39244,E+09	1,01326,E+09	NUB1
ENSG00000013523	2,69394,E+09	2,76661,E+09	4,22090,E+09	3,77596,E+09	1,52739,E+09	3,40236,E+09	3,58175,E+09	3,15272,E+09	3,09504,E+09	1,43529,E+09	1,57560,E+09	1,51307,E+09	1,59023,E+09	1,82768,E+09	1,72524,E+08	1,39153,E+09	3,02378,E+09	3,09401,E+09	3,48599,E+09	3,73871,E+09	3,31691,E+09	3,39121,E+09	3,06414,E+09	3,80139,E+09	ANGEL1
ENSG00000013563	1,40834,E+09	1,21961,E+09	1,13858,E+08	1,06490,E+09	3,28239,E+09	1,14091,E+09	9,30775,E+09	1,03420,E+09	1,28961,E+09	3,36823,E+09	3,00881,E+09	2,77076,E+09	2,43429,E+09	2,69970,E+09	2,31235,E+09	2,98074,E+09	1,79461,E+09	1,09920,E+09	1,59082,E+09	1,42929,E+09	1,34001,E+09	1,23874,E+09	9,63060,E+09	1,23173,E+09	DNASE1L1
ENSG00000013588	3,04986,E+09	1,59387,E+09	8,72452,E+09	8,99657,E+09	2,63699,E+09	1,07697,E+09	1,46975,E+09	1,13247,E+09	1,39752,E+09	2,25755,E+09	2,63796,E+09	2,43220,E+09	3,13943,E+09	9,18526,E+09	4,03174,E+09	1,31788,E+09	2,19842,E+09	2,85855,E+09	9,68949,E+09	1,04750,E+08	9,55191,E+09	1,22630,E+07	1,11402,E+09	1,15620,E+09	GPRC5A
ENSG00000013725	2,35938,E+09	0,00000,E+00	1,21342,E+09	1,11058,E+09	3,29623,E+09	1,10459,E+09	1,07719,E+09	2,21835,E+09	9,49399,E-01	9,30083,E+09	2,42015,E+09	1,50136,E+09	0,00000,E+00	2,87039,E+09	2,12757,E+09	0,00000,E+00	2,95291,E+09	7,18228,E+09	3,61964,E+09	3,09291,E+09	1,28732,E+09	1,09394,E+09	2,28753,E+08	0,00000,E+00	CD6
ENSG00000014164	1,69089,E+09	1,84454,E+09	1,91721,E+09	1,97683,E+09	2,57106,E+08	1,83362,E+09	1,72350,E+09	1,54175,E+09	2,10767,E+09	2,89246,E+09	2,67829,E+09	3,08755,E+09	2,08269,E+09	3,54015,E+09	2,71265,E+09	2,49179,E+08	1,79143,E+09	2,70533,E+09	1,72629,E+09	1,82482,E+09	2,17557,E+09	2,07848,E+09	1,20095,E+08	1,64062,E+08	ZC3H3
ENSG00000014257	7,86459,E-01	0,00000,E+00	0,00000,E+00	1,11058,E+09	0,00000,E+00	1,10459,E+09	2,15437,E+09	0,00000,E+00	1,89880,E+08	3,06621,E+09	1,53276,E+09	1,12602,E+09	4,10383,E+09	2,87039,E+09	3,19135,E+09	3,32239,E+08	1,96860,E+09	0,00000,E+00	2,22747,E+09	0,00000,E+00	0,00000,E+00	0,00000,E+00	0,00000,E+00	9,70782,E-01	ACPP
ENSG00000014641	2,02015,E+09	2,40438,E+09	1,85007,E+09	2,42427,E+09	1,66453,E+09	2,89683,E+09	2,60285,E+09	2,86112,E+09	2,38787,E+09	1,75057,E+09	1,62069,E+08	1,66333,E+09	1,92861,E+09	1,61412,E+09	1,39675,E+08	1,67988,E+09	2,85998,E+09	1,74635,E+09	2,11313,E+09	2,21835,E+09	2,37331,E+09	2,62545,E+09	2,69474,E+09	2,66552,E+09	MDH1
ENSG00000015133	6,29167,E+09	6,67817,E+09	2,42685,E+09	7,77405,E+09	9,88870,E+09	1,02174,E+09	5,39671,E+09	7,76977,E+09	2,84820,E+08	8,07435,E+08	2,01759,E+09	1,88120,E+09	7,18170,E+09	1,91360,E+09	2,65946,E+09	1,44081,E+09	8,18939,E+09	3,59114,E+09	2,22747,E+09	5,15486,E+09	7,72391,E+09	7,66850,E+09	8,01778,E+09	1,94156,E+09	CCDC88C
ENSG00000015475	4,90263,E+09	5,46739,E+07	5,70310,E+09	7,44087,E+09	6,08155,E+09	7,95304,E+09	7,08789,E+09	7,66995,E+09	6,50338,E+09	7,29645,E+09	9,66445,E+09	1,07122,E+09	1,02390,E+08	9,01304,E+09	1,17867,E+09	8,45060,E+08	6,02393,E+09	4,91448,E+08	5,90279,E+09	7,96941,E+09	6,26924,E+09	7,44972,E+09	6,91976,E+08	7,55268,E+09	BID
ENSG00000016864	1,27657,E+09	1,49816,E+09	1,48827,E+08	2,09867,E+09	7,74038,E+09	1,97723,E+09	1,70039,E+09	2,09149,E+09	1,37917,E+09	7,84735,E+08	8,26447,E+09	8,27737,E+09	1,26392,E+09	8,65749,E+09	9,03875,E+09	8,07606,E+09	1,65360,E+09	1,19077,E+09	1,60972,E+09	1,60529,E+08	1,62555,E+09	1,59548,E+09	1,96572,E+09	1,86336,E+09	GLT8D1
ENSG00000017427	4,67157,E+09	6,44169,E+08	1,51897,E+08	3,15404,E+09	1,89533,E-01	6,43975,E+09	7,87423,E+09	1,65600,E+09	1,10985,E+09	0,00000,E+00	0,00000,E+00	7,50680,E-01	0,00000,E+00	0,00000,E+00	0,00000,E+00	8,63821,E-01	4,66559,E+08	6,00917,E+09	8,40869,E+09	8,40241,E+09	1,07749,E+09	1,19677,E+09	1,05341,E+08	4,67528,E+09	IGF1
ENSG00000018189	1,23644,E+09	1,21351,E+09	1,25212,E+09	1,45588,E+09	1,09006,E+09	1,22936,E+09	1,17737,E+09	1,28871,E+09	1,16314,E+09	9,80134,E+09	1,12018,E+09	1,13326,E+09	1,03185,E+09	1,05623,E+09	9,62724,E+09	1,17613,E+09	1,10630,E+08	1,31474,E+09	1,24802,E+09	1,25177,E+09	1,31470,E+09	1,28088,E+09	1,42856,E+09	1,38331,E+08	RUFY3
ENSG00000018408	3,23582,E+08	2,00611,E+09	2,55045,E+08	1,75892,E+09	8,78149,E+09	1,93272,E+09	2,48634,E+09	1,61911,E+09	2,26048,E+09	7,61943,E+09	7,61652,E+09	6,78945,E+09	9,79696,E+09	7,08825,E+09	7,99210,E+08	9,05151,E+09	2,80794,E+09	2,60475,E+09	2,33412,E+09	1,84840,E+09	2,56825,E+08	2,12002,E+08	2,63888,E+09	1,91539,E+09	WWTR1
ENSG00000018610	4,16124,E+09	3,89670,E+09	3,79705,E+09	3,79262,E+09	5,14427,E+09	3,87015,E+09	4,43402,E+09	4,43182,E+09	4,64864,E+09	5,27081,E+09	5,27535,E+09	5,35415,E+09	6,10588,E+09	5,36993,E+09	5,19509,E+09	5,86435,E+09	4,82712,E+09	3,25118,E+09	4,10311,E+08	3,17498,E+09	4,64954,E+09	3,70495,E+09	5,37534,E+09	3,94283,E+09	CXorf56
ENSG00000019582	2,90990,E+09	2,64856,E+09	1,45611,E+09	3,55385,E+08	7,92370,E+09	2,98239,E+09	2,58525,E+09	1,60830,E+09	2,08868,E+09	7,31532,E+09	1,08715,E+09	9,77175,E+09	3,51703,E+09	3,63578,E+09	3,81828,E+09	6,35801,E+09	9,84302,E+09	3,23203,E+09	2,33884,E+09	4,94866,E+09	2,31717,E+09	2,96785,E+09	2,17315,E+09	2,13572,E+09	CD74
ENSG00000019991	1,59730,E+09	2,91494,E+09	4,50181,E+08	7,47397,E+09	4,16149,E+09	2,15173,E+09	6,29066,E+09	8,47959,E+09	6,54136,E+09	5,26366,E+09	1,51662,E+09	1,38125,E+09	2,10321,E+09	1,95187,E+09	1,23399,E+09	1,80516,E+09	1,35046,E+09	2,89074,E+09	5,15659,E+09	1,38872,E+09	8,26459,E+09	1,60699,E+09	6,86040,E+09	8,64724,E+09	HGF
ENSG00000020426	4,25042,E+09	4,75153,E+09	3,72424,E+09	3,98098,E+09	6,84792,E+09	4,29133,E+09	4,75944,E+09	4,33133,E+09	4,37673,E+09	6,71500,E+09	6,85708,E+09	6,71859,E+09	7,28717,E+09	7,94104,E+09	8,06677,E+09	7,91836,E+09	5,29555,E+09	3,95205,E+09	4,12082,E+09	4,07234,E+09	4,15650,E+09	4,32663,E+09	6,00235,E+09	3,99962,E+09	MNAT1
ENSG00000020633	0,00000,E+00	9,45916,E-01	0,00000,E+00	1,11058,E+09	5,76841,E+08	1,10459,E+09	0,00000,E+00	0,00000,E+00	2,84820,E+08	6,03021,E+09	8,87387,E+09	6,75612,E+09	4,10383,E+09	5,74079,E+09	1,06378,E+08	1,10746,E+08	1,33865,E+09	1,19705,E+09	0,00000,E+00	5,15486,E+09	1,28732,E+09	6,56363,E+09	0,00000,E+00	1,94156,E+09	RUNX3
ENSG00000021355	4,88651,E+09	4,60661,E+09	4,35704,E+09	3,23178,E+08	1,13982,E+09	4,04324,E+09	5,20281,E+09	4,39233,E+09	4,99384,E+09	1,07011,E+08	1,11448,E+09	1,15186,E+09	1,53691,E+09	1,25823,E+09	1,28824,E+09	1,20824,E+08	4,71481,E+08	4,10587,E+09	3,97603,E+09	4,01048,E+09	3,73323,E+09	4,17348,E+09	4,97537,E+09	4,04816,E+08	SERPINB1
ENSG00000021488	1,57292,E+09	2,83775,E+09	4,85370,E+09	1,11058,E+09	4,12029,E+09	0,00000,E+00	3,23156,E+08	2,76739,E+09	1,89880,E+08	5,11035,E+09	9,68058,E+09	7,50680,E+09	6,15574,E+09	1,62656,E+08	4,25513,E+09	7,75224,E+09	0,00000,E+00	5,98523,E+09	3,34120,E+08	2,06194,E+09	1,28732,E+09	1,09394,E+09	2,28753,E+08	3,88313,E+09	SLC7A9
ENSG00000021645	8,48071,E+09	8,99670,E+09	4,22296,E+09	7,17433,E+09	5,19157,E+09	1,08581,E+09	6,15095,E+09	6,84361,E+08	9,09524,E+08	4,80373,E+09	5,56633,E+09	4,58140,E+09	5,33497,E+09	2,96607,E+09	6,48908,E+09	6,31254,E+09	1,19549,E+09	1,08103,E+09	4,14354,E+09	7,80445,E+09	8,74399,E+09	1,09512,E+09	6,97695,E+08	8,46434,E+09	NRXN3
ENSG00000022267	2,69113,E+09	1,20876,E+09	6,45445,E+07	3,69364,E+09	1,69748,E+09	2,48089,E+09	6,47942,E+09	3,95316,E+08	3,45565,E+08	1,64512,E+09	2,26687,E+09	1,93675,E+09	2,65723,E+09	1,13859,E+09	3,73388,E+09	4,37437,E+09	2,01668,E+09	8,61862,E+09	6,13242,E+09	3,85864,E+09	4,05240,E+09	2,26319,E+09	5,51274,E+09	3,69276,E+09	FHL1
ENSG00000022567	2,73688,E+09	2,66616,E+09	2,91076,E+09	2,59875,E+09	1,47506,E+09	3,02657,E+09	2,43444,E+08	2,47285,E+09	2,72478,E+09	1,48210,E+08	1,29881,E+08	1,40640,E+07	1,62101,E+09	2,07625,E+09	1,75450,E+08	1,56174,E+09	2,76648,E+09	2,34621,E+09	3,40669,E+09	2,45371,E+09	2,42016,E+09	2,81952,E+09	1,93948,E+09	2,64053,E+09	SLC45A4
ENSG00000023171	2,52453,E+09	3,50935,E+08	2,70594,E+09	1,32159,E+09	4,30158,E+09	2,98239,E+09	1,74504,E+09	1,19791,E+09	3,96849,E+09	5,23300,E+09	6,30053,E+09	6,63601,E+09	3,46773,E+09	4,43916,E+09	2,28713,E+09	4,33018,E+09	2,39185,E+09	3,72282,E+08	2,48363,E+09	3,28880,E+09	3,25692,E+09	4,96648,E+09	1,85290,E+08	2,27163,E+09	GRAMD1B
ENSG00000023287	4,04943,E+09	3,34274,E+09	3,11486,E+09	2,28630,E+09	4,11947,E+08	2,86750,E+09	2,92779,E+09	2,41304,E+09	3,77288,E+09	4,09952,E+09	3,61233,E+09	3,73688,E+09	5,40370,E+09	4,25490,E+08	4,58931,E+09	4,05553,E+09	2,91542,E+09	3,53248,E+09	3,27119,E+09	2,92373,E+09	3,55524,E+09	3,16586,E+09	3,55948,E+09	2,71139,E+09	RB1CC1
ENSG00000023445	4,91765,E+09	7,54879,E+08	3,22565,E+09	1,25984,E+09	1,14734,E+09	4,86991,E+09	3,44657,E+09	2,91918,E+09	8,09799,E+09	1,32948,E+09	1,95089,E+09	2,06493,E+09	1,11564,E+09	1,03567,E+09	1,06960,E+09	1,77586,E+09	1,14661,E+09	4,92178,E+09	5,40629,E+09	1,50932,E+08	6,67990,E+08	9,95155,E+09	5,45609,E+09	6,19524,E+09	BIRC3
ENSG00000023572	4,92473,E+08	4,58590,E+09	4,38568,E+09	5,04780,E+09	8,77194,E+09	5,05394,E+09	6,37716,E+09	6,61728,E+09	5,20309,E+09	8,39180,E+09	7,95574,E+09	8,41910,E+09	9,87196,E+09	9,31337,E+09	7,98518,E+09	1,12680,E+09	5,22290,E+09	3,60538,E+09	4,19510,E+09	3,76150,E+09	5,64464,E+08	4,35387,E+09	9,53589,E+08	5,08010,E+09	GLRX2
ENSG00000023608	5,89577,E+09	6,37774,E+09	6,92720,E+09	3,97087,E+08	8,27775,E+09	4,57245,E+09	5,26001,E+09	4,61777,E+09	6,77197,E+09	7,41675,E+09	8,85636,E+09	8,85127,E+09	9,20437,E+09	9,26525,E+09	9,47554,E+09	9,63171,E+09	5,09337,E+09	5,02125,E+09	6,66559,E+09	7,43887,E+09	6,99272,E+09	4,98923,E+09	7,35908,E+09	4,36871,E+09	SNAPC1
ENSG00000023697	3,92443,E+09	4,29446,E+08	3,66454,E+09	4,26462,E+09	5,29045,E+08	4,50672,E+09	4,49187,E+09	5,00793,E+08	4,44319,E+09	4,88549,E+07	5,04197,E+09	5,72769,E+09	7,10988,E+09	5,40591,E+08	5,77602,E+09	6,34576,E+09	4,13407,E+09	3,60311,E+09	3,73101,E+09	3,48468,E+09	4,90469,E+08	5,18526,E+09	4,57505,E+08	4,10641,E+09	DERA
ENSG00000023839	4,01094,E+09	2,83775,E+09	3,15490,E+09	2,66539,E+09	3,70826,E+09	2,76147,E+09	1,29262,E+09	2,27381,E+09	2,94314,E+09	4,29269,E+09	5,48566,E+09	5,85530,E+09	3,59085,E+09	4,97535,E+09	4,25513,E+09	4,09761,E+09	2,26390,E+09	3,95025,E+09	2,45021,E+09	2,57743,E+09	1,28732,E+09	1,64091,E+09	2,05877,E+09	1,55325,E+09	ABCC2
ENSG00000023909	1,04285,E+09	7,97313,E+09	6,47957,E+09	5,61952,E+09	2,66212,E+08	8,11906,E+09	1,34013,E+09	1,04794,E+09	1,08054,E+09	2,69571,E+09	2,03799,E+09	2,16380,E+09	4,19293,E+09	3,10685,E+09	3,01770,E+09	3,62415,E+08	8,98087,E+09	7,48011,E+09	6,47035,E+09	7,24773,E+09	1,28732,E+09	8,31393,E+09	1,67662,E+09	1,03312,E+09	GCLM
ENSG00000024048	2,06839,E+08	1,53144,E+09	1,73608,E+09	1,36379,E+09	2,79399,E+09	1,49230,E+09	1,58993,E+09	1,51041,E+09	1,95766,E+09	2,60730,E+09	2,33521,E+09	2,31510,E+09	2,42943,E+09	2,57953,E+09	2,19878,E+08	2,53607,E+09	1,84035,E+09	1,78480,E+09	1,76927,E+09	1,49078,E+09	1,91553,E+09	1,62347,E+09	1,79228,E+09	1,62412,E+09	UBR2
ENSG00000024862	2,55599,E+09	2,82829,E+09	2,42685,E+09	1,92130,E+09	2,82652,E+09	2,26441,E+08	2,07897,E+09	1,98542,E+09	2,52540,E+09	2,69826,E+08	2,44894,E+09	2,76438,E+09	3,57033,E+09	2,74601,E+09	3,29773,E+09	3,00122,E+09	1,77174,E+09	2,11877,E+09	2,76028,E+09	2,43309,E+09	2,53602,E+07	1,99097,E+09	2,29702,E+09	1,89302,E+09	CCDC28A
ENSG00000025156	3,07317,E+08	3,29831,E+09	3,41227,E+09	3,77174,E+09	3,87711,E+09	2,96958,E+09	3,60567,E+09	3,68107,E+09	3,60458,E+09	4,29269,E+09	4,08779,E+09	4,28496,E+09	5,55556,E+09	4,51838,E+09	5,17520,E+09	4,46961,E+09	2,67533,E+09	3,02554,E+09	4,17427,E+09	4,61081,E+09	4,00807,E+09	3,22252,E+09	4,48103,E+09	3,31813,E+09	HSF2
ENSG00000025293	1,46336,E+09	1,13032,E+09	1,72253,E+09	1,19741,E+09	8,45640,E+09	1,08502,E+09	1,67989,E+09	1,23905,E+09	1,48589,E+09	8,08794,E+09	8,07473,E+09	8,60069,E+09	9,17400,E+09	7,71112,E+09	8,56516,E+09	8,83811,E+09	1,17260,E+09	1,17810,E+09	1,79110,E+09	1,67894,E+09	1,49208,E+08	1,31341,E+09	1,88610,E+09	1,40960,E+09	PHF20
ENSG00000025423	2,53240,E+09	2,52560,E+09	5,20729,E+09	4,54226,E+09	2,80180,E+09	3,00106,E+09	8,06813,E+09	6,59405,E+09	3,92102,E+09	1,99712,E+09	1,37142,E+09	1,05095,E+09	1,43634,E+08	9,56798,E+09	1,70205,E+09	6,28374,E+09	2,05719,E+08	7,90051,E+08	5,81536,E+09	3,79397,E+09	4,67297,E+09	2,79676,E+09	8,88704,E+09	5,45579,E+09	HSD17B6
ENSG00000025708	1,83818,E+09	1,20675,E+09	2,30293,E+09	1,55890,E+09	7,23859,E+09	9,48820,E+09	1,88573,E+09	1,39127,E+09	1,41965,E+09	6,90288,E+09	1,09209,E+09	1,12369,E+09	6,52514,E+09	1,00449,E+09	1,03110,E+09	9,67255,E+09	1,26211,E+09	9,50539,E+09	2,60154,E+09	1,61758,E+09	1,51968,E+09	9,36739,E+09	1,24271,E+09	1,63703,E+09	TYMP
ENSG00000026751	1,57292,E+09	2,85667,E+09	1,22556,E+09	0,00000,E+00	7,46597,E+09	0,00000,E+00	2,17592,E+09	1,66376,E+09	0,00000,E+00	6,55760,E+09	3,24299,E+08	4,51909,E+08	0,00000,E+00	9,56798,E-01	0,00000,E+00	1,10746,E+08	9,84302,E-01	1,20902,E+09	1,11373,E+09	1,03097,E+09	0,00000,E+00	0,00000,E+00	1,15520,E+09	0,00000,E+00	SLAMF7
ENSG00000026950	5,07227,E+09	5,31302,E+09	6,95341,E+09	7,42788,E+09	2,41108,E+09	8,01644,E+09	6,75816,E+09	6,74312,E+09	6,16141,E+09	2,33216,E+09	2,75609,E+08	2,58463,E+09	3,20986,E+09	2,72566,E+09	2,40981,E+09	2,35195,E+09	3,84783,E+09	4,09821,E+09	7,27758,E+09	8,03271,E+09	5,99170,E+09	7,18006,E+09	6,65979,E+09	7,32464,E+09	BTN3A1
ENSG00000027697	1,39990,E+09	1,54846,E+09	1,93056,E+09	1,27716,E+09	1,83009,E+07	1,43928,E+09	1,44558,E+08	1,29663,E+09	1,66430,E+09	1,97362,E+09	2,02394,E+09	2,22502,E+09	2,82446,E+09	2,44572,E+09	1,65206,E+09	2,18502,E+09	1,26781,E+09	1,10128,E+09	2,02966,E+09	1,50931,E+08	1,62331,E+09	1,40352,E+09	1,80257,E+09	1,22998,E+09	IFNGR1
ENSG00000027847	1,21405,E+09	1,31955,E+09	1,17945,E+09	1,29604,E+09	8,68557,E+09	1,11453,E+09	9,95320,E+09	1,07424,E+09	1,08421,E+09	8,83068,E+09	8,34143,E+09	8,34764,E+09	8,20765,E+09	7,53000,E+09	6,11675,E+09	5,31582,E+09	1,89298,E+09	9,61229,E+09	1,56145,E+09	1,22067,E+09	1,11353,E+08	1,12019,E+08	7,86909,E+09	1,10766,E+09	B4GALT7
ENSG00000028116	4,79190,E+09	5,21465,E+09	3,44491,E+09	3,29253,E+08	6,04076,E+08	5,60612,E+09	3,88240,E+08	3,89748,E+09	5,88627,E+09	5,82283,E+09	6,95405,E+09	6,38258,E+09	9,18980,E+09	7,14891,E+09	7,43361,E+09	8,13376,E+09	4,37552,E+09	4,13185,E+09	3,64659,E+09	3,46355,E+09	5,28998,E+09	5,66036,E+09	4,72340,E+09	4,15776,E+09	VRK2
ENSG00000028137	4,01094,E+09	1,17294,E+08	2,54819,E+09	2,99856,E+09	2,73000,E+08	5,52295,E+09	9,69468,E+09	1,38647,E+08	3,98748,E+09	2,97116,E+09	2,92678,E+08	3,42725,E+09	1,27424,E+09	1,94804,E+09	7,36138,E+09	1,85057,E+09	2,65762,E+08	9,33696,E+09	1,55923,E+09	1,05159,E+09	2,57464,E+09	6,89181,E+09	1,02939,E+09	2,81527,E+09	TNFRSF1B
ENSG00000028277	1,15706,E+09	9,47704,E+09	2,36072,E+09	3,02077,E+09	2,77385,E+09	9,73530,E+09	3,67622,E+09	3,56700,E+08	1,52052,E+09	2,65400,E+09	2,76909,E+09	2,75136,E+09	1,54904,E+09	2,17346,E+09	2,80357,E+09	2,11787,E+09	1,17318,E+09	1,86814,E+09	3,33652,E+09	3,57778,E+09	1,13799,E+09	1,28975,E+09	4,47257,E+09	6,90498,E+09	POU2F2
ENSG00000029153	1,55709,E+08	1,52274,E+09	1,23885,E+09	9,29132,E+07	2,66712,E+09	1,31884,E+08	9,32790,E+09	9,87554,E+09	1,87027,E+09	2,68279,E+09	2,70668,E+08	2,91610,E+09	2,87361,E+09	3,04620,E+08	2,84600,E+09	2,99396,E+09	1,52857,E+09	1,94378,E+09	1,35742,E+08	1,65260,E+09	1,76615,E+09	1,88031,E+09	1,14604,E+09	1,31617,E+09	ARNTL2
ENSG00000029364	3,79306,E+08	3,26245,E+09	4,60187,E+09	3,95144,E+09	2,77584,E+09	3,38477,E+09	4,51667,E+09	4,15499,E+09	3,45710,E+08	2,70744,E+09	2,12861,E+08	2,24081,E+08	3,58061,E+09	2,39789,E+09	2,72344,E+09	2,51407,E+09	4,04451,E+09	2,44285,E+09	4,80531,E+09	3,57547,E+09	3,86130,E+09	3,27016,E+09	4,82765,E+09	4,12971,E+09	SLC39A9
ENSG00000029534	3,93230,E+09	2,83775,E+09	1,21342,E+09	1,33269,E+09	5,76841,E+08	7,73212,E+08	6,46312,E+09	3,88211,E+09	3,79760,E+09	7,82905,E+09	2,25880,E+09	2,25204,E+09	1,02596,E+09	2,10496,E+09	1,48930,E+09	1,43970,E+09	6,89012,E+09	5,98523,E+09	2,22747,E+09	1,36604,E+09	2,57464,E+09	8,75150,E+09	1,08200,E+09	7,76625,E+09	ANK1
ENSG00000030419	1,91896,E+09	1,92617,E+09	2,22057,E+09	1,92130,E+09	1,46674,E+09	1,74525,E+09	2,07897,E+09	1,84678,E+09	1,08231,E+09	1,69664,E+09	1,35528,E+09	1,09599,E+09	1,11829,E+09	7,75006,E+09	7,23373,E+09	1,26251,E+09	1,88002,E+09	1,83148,E+09	1,50488,E+09	2,37123,E+09	1,62202,E+09	1,72842,E+08	2,44765,E+09	2,02893,E+09	IKZF2
ENSG00000031081	9,20944,E+09	9,22561,E+09	1,06903,E+09	1,21719,E+09	5,77665,E+09	1,32772,E+09	1,34971,E+09	1,17850,E+09	1,28708,E+09	5,15123,E+09	6,49406,E+09	6,29820,E+09	7,68544,E+09	6,58420,E+09	5,72315,E+09	8,17330,E+09	1,13780,E+09	9,89958,E+09	1,02798,E+09	1,01963,E+08	1,36184,E+09	1,23940,E+09	1,30046,E+09	1,34006,E+09	ARHGAP31
ENSG00000031698	5,35185,E+09	4,72022,E+08	3,69151,E+09	4,82102,E+08	5,23713,E+09	4,45589,E+09	3,72491,E+09	5,03344,E+09	5,67088,E+08	5,28708,E+09	5,37695,E+09	5,76973,E+08	5,94029,E+09	6,22014,E+09	6,78268,E+09	5,86968,E+09	5,12183,E+09	4,25311,E+09	4,28453,E+09	3,11757,E+09	4,58543,E+09	3,72158,E+09	4,11684,E+09	3,90111,E+09	SARS
ENSG00000032742	1,98188,E+09	1,95805,E+08	2,15990,E+09	2,45438,E+09	5,08444,E+09	3,11494,E+09	3,24675,E+09	3,47172,E+09	2,82921,E+09	5,04902,E+08	4,85699,E+09	4,42150,E+09	7,29866,E+09	5,86517,E+09	6,22313,E+09	6,10212,E+09	2,31311,E+09	2,14271,E+09	2,36112,E+09	1,45367,E+09	2,43303,E+09	2,43948,E+09	3,92311,E+08	2,72790,E+09	IFT88
ENSG00000033011	5,54949,E+09	5,55158,E+09	7,63135,E+09	7,23886,E+09	2,85207,E+09	5,88072,E+09	6,24994,E+09	7,89638,E+08	5,38499,E+09	2,97770,E+09	2,90208,E+09	2,95993,E+08	2,66318,E+09	3,50446,E+09	3,10412,E+09	2,49201,E+09	7,73721,E+09	3,75442,E+09	8,80674,E+09	4,39689,E+09	7,00430,E+08	5,43403,E+07	6,07727,E+09	5,90468,E+09	ALG1
ENSG00000033030	6,57559,E+09	5,26024,E+09	5,67567,E+09	4,63999,E+09	7,35859,E+09	4,38522,E+09	5,12741,E+09	4,95818,E+09	7,52873,E+09	7,33958,E+09	7,86547,E+09	8,15989,E+09	8,38207,E+09	8,41025,E+09	8,99961,E+09	8,71761,E+09	4,90182,E+09	6,22476,E+09	5,62502,E+09	4,92804,E+09	6,57910,E+09	5,10945,E+09	6,53089,E+09	4,88303,E+09	ZCCHC8
ENSG00000033100	5,24401,E+09	6,43637,E+09	5,09302,E+09	6,41042,E+09	3,16667,E+08	7,41992,E+09	4,92048,E+09	5,40903,E+09	5,48043,E+09	3,43001,E+09	3,08089,E+09	3,01021,E+07	2,53481,E+09	3,42350,E+09	2,37915,E+08	2,63973,E+09	7,29480,E+09	4,98173,E+09	6,36120,E+09	6,72965,E+09	5,34173,E+09	6,68407,E+09	3,97402,E+09	6,79228,E+09	CHPF2
ENSG00000033178	4,26182,E+09	4,08541,E+09	2,37375,E+09	2,71067,E+09	6,46062,E+09	2,88298,E+08	2,79315,E+09	2,96649,E+09	3,41025,E+09	6,31003,E+09	5,84142,E+09	5,81806,E+09	7,39793,E+09	5,68912,E+09	5,40827,E+09	6,57013,E+09	4,91680,E+09	4,32014,E+09	2,84002,E+09	2,25329,E+09	3,60393,E+09	3,13731,E+09	3,42443,E+09	2,98910,E+09	UBA6
ENSG00000033627	1,17436,E+09	7,65151,E+09	9,17349,E+09	6,31919,E+09	4,49944,E+09	6,60544,E+09	1,01040,E+09	7,39820,E+09	1,02155,E+09	4,82192,E+09	3,77551,E+09	3,74860,E+09	1,88704,E+09	3,32018,E+09	1,75407,E+09	4,47415,E+09	1,37864,E+09	9,52849,E+09	9,15144,E+09	6,20789,E+09	1,01441,E+08	7,41580,E+09	9,92454,E+09	9,29038,E+09	ATP6V0A1
ENSG00000034053	8,12051,E+09	8,30202,E+09	8,74709,E+09	8,68072,E+09	1,08959,E+09	9,00991,E+09	7,11923,E+09	7,58620,E+09	8,72488,E+09	1,00544,E+09	1,57376,E+09	1,54857,E+09	1,23706,E+09	1,46007,E+09	1,15446,E+09	1,02440,E+09	8,86354,E+09	7,91140,E+09	8,96322,E+08	1,17402,E+09	8,40606,E+09	9,64831,E+09	6,66814,E+09	8,30698,E+09	APBA2
ENSG00000034713	1,52180,E+09	1,21640,E+09	1,09694,E+09	9,53986,E+09	8,72678,E+08	9,99753,E+08	1,16013,E+09	1,04429,E+09	1,23485,E+09	8,03347,E+09	8,31723,E+09	7,55987,E+09	9,03868,E+09	7,81704,E+09	7,86136,E+09	8,05125,E+09	1,30322,E+09	1,17789,E+09	1,18835,E+07	1,06087,E+09	1,17017,E+08	1,19239,E+08	1,47545,E+09	1,06592,E+09	GABARAPL2
ENSG00000035115	4,64664,E+09	4,06460,E+09	5,61609,E+09	5,39741,E+09	3,28593,E+09	4,13326,E+08	5,53157,E+09	4,32096,E+09	4,12789,E+09	3,29331,E+09	2,66708,E+09	2,34070,E+09	3,22817,E+09	2,89135,E+09	3,30730,E+09	3,37776,E+09	4,01733,E+09	5,28843,E+09	5,43302,E+09	5,81808,E+08	4,26669,E+08	4,13126,E+09	5,15425,E+09	4,52384,E+08	SH3YL1
ENSG00000035403	1,30427,E+09	1,26057,E+08	1,29686,E+09	1,25692,E+09	4,73791,E+09	1,41858,E+09	1,50178,E+09	1,24756,E+09	1,43812,E+09	4,29405,E+09	4,08115,E+09	4,10233,E+09	4,97548,E+09	4,62783,E+09	3,90612,E+09	4,34166,E+09	1,88350,E+09	1,19579,E+09	1,28691,E+09	1,43661,E+09	1,54091,E+08	1,52269,E+09	1,41078,E+09	1,45404,E+09	VCL
ENSG00000035664	3,93230,E+09	5,67550,E+09	1,21342,E+09	3,33173,E+08	3,13142,E+09	4,44045,E+09	3,23156,E+08	3,32753,E+09	5,69639,E+09	3,47504,E+09	3,22686,E+09	2,77977,E+09	1,43634,E+08	2,87039,E+09	2,12757,E+09	2,43642,E+09	7,87442,E+08	1,07734,E+09	4,45494,E+09	4,12388,E+09	0,00000,E+00	4,37575,E+09	5,71881,E+09	7,76625,E+09	DAPK2
ENSG00000035681	8,69824,E+09	7,72813,E+09	8,78180,E+09	8,16275,E+09	1,90937,E+09	7,77598,E+09	8,08967,E+09	8,97323,E+09	9,30402,E+09	1,94193,E+09	1,99017,E+09	2,23628,E+09	2,18837,E+09	2,16523,E+09	2,34039,E+09	2,04438,E+09	7,59881,E+09	8,58594,E+09	8,66485,E+09	7,51578,E+09	8,58642,E+09	7,72320,E+09	9,53898,E+09	7,97012,E+09	NSMAF
ENSG00000035862	1,31537,E+09	9,58453,E+09	1,22834,E+09	9,19875,E+09	4,66054,E+09	9,49965,E+09	1,02561,E+09	8,29954,E+09	1,24416,E+09	4,52835,E+09	4,62624,E+09	4,36903,E+09	4,80507,E+09	4,31354,E+09	4,01375,E+09	4,85784,E+09	1,09437,E+09	1,20124,E+09	1,40993,E+09	1,16962,E+09	1,23458,E+09	1,00580,E+09	1,12765,E+09	1,09630,E+09	TIMP2
ENSG00000035928	1,47618,E+09	1,61725,E+09	1,50586,E+09	1,51291,E+09	1,77594,E+09	1,59060,E+09	1,52961,E+09	1,60347,E+09	1,68908,E+09	1,73139,E+09	1,83626,E+09	1,90148,E+09	2,65107,E+09	2,04372,E+09	2,97753,E+09	2,04233,E+09	1,29140,E+09	1,55854,E+09	1,54475,E+09	1,63718,E+09	1,53191,E+09	1,47791,E+09	1,90510,E+09	1,64159,E+09	RFC1
ENSG00000036549	1,35743,E+09	1,26374,E+09	1,53134,E+09	1,45375,E+09	1,75441,E+09	1,31336,E+09	1,49298,E+09	1,51513,E+09	1,67538,E+09	1,74672,E+09	1,80946,E+09	1,97190,E+09	2,53104,E+09	2,05806,E+09	2,09763,E+09	2,15069,E+09	1,38590,E+09	1,29401,E+09	1,53360,E+08	1,28148,E+09	1,61687,E+09	1,39915,E+09	1,82422,E+09	1,45309,E+09	AC118549.1
ENSG00000036672	8,65105,E+09	8,51324,E+09	1,09208,E+09	1,22164,E+09	1,64812,E+09	6,62753,E+09	1,29262,E+09	9,98258,E+09	4,74699,E+09	2,04414,E+09	2,42015,E+09	3,75340,E+09	7,18170,E+09	9,56798,E-01	3,19135,E+09	1,10746,E+08	4,92151,E+09	3,59114,E+09	7,79614,E+09	2,06194,E+09	3,86196,E+09	7,65756,E+09	2,17315,E+09	2,03864,E+09	USP2
ENSG00000037241	3,19019,E+08	4,08778,E+09	3,32406,E+09	3,19369,E+09	4,06129,E+09	4,52230,E+09	3,53069,E+08	3,97667,E+09	4,20403,E+09	3,89797,E+09	4,70726,E+08	4,88002,E+09	5,82179,E+09	5,07591,E+09	4,60076,E+09	4,00758,E+09	3,92176,E+09	3,04624,E+09	3,65784,E+09	3,36581,E+09	3,85243,E+09	3,67497,E+09	4,32354,E+09	3,22193,E+09	RPL26L1
ENSG00000037637	8,73497,E+09	7,62408,E+09	9,76334,E+09	6,84116,E+09	1,42892,E+08	7,33458,E+08	8,67135,E+09	7,79196,E+09	8,79143,E+09	1,27554,E+09	1,21250,E+09	1,21554,E+09	1,56869,E+09	1,41986,E+09	1,33292,E+09	1,28798,E+08	8,18939,E+09	7,03863,E+09	9,57811,E+09	7,49516,E+09	9,42318,E+09	7,07778,E+09	8,17790,E+09	7,02846,E+09	FBXO42
ENSG00000038219	3,36872,E+09	3,03429,E+09	2,72302,E+09	2,55099,E+09	3,82112,E+09	2,70486,E+09	2,60877,E+09	2,32707,E+09	3,22774,E+09	3,74776,E+09	3,29251,E+09	3,21967,E+09	4,00664,E+09	3,97355,E+09	3,29350,E+09	3,60811,E+09	2,74021,E+09	2,94618,E+09	2,75313,E+09	2,48773,E+09	3,05486,E+09	2,66702,E+09	3,19562,E+09	2,52260,E+09	BOD1L1
ENSG00000038274	1,18274,E+08	1,18392,E+09	1,12120,E+09	1,08948,E+09	1,24762,E+09	1,21615,E+09	1,11812,E+08	1,10022,E+09	1,32916,E+09	1,30520,E+08	1,21734,E+09	1,28366,E+09	1,40043,E+09	1,21226,E+09	1,10421,E+09	1,18831,E+09	1,00890,E+09	1,02108,E+09	1,09257,E+09	1,10381,E+09	1,09024,E+09	1,19896,E+09	1,18951,E+09	9,00002,E+09	MAT2B
ENSG00000038295	4,32553,E+08	3,97285,E+09	8,61532,E+09	6,21924,E+09	8,24058,E+09	4,52882,E+09	4,63190,E+08	3,16115,E+09	3,32290,E+09	5,11035,E+09	3,22686,E+09	5,25476,E+09	3,07787,E+08	9,56798,E-01	8,51027,E+09	7,75224,E+09	1,77174,E+09	3,83055,E+09	7,68476,E+09	8,76325,E+09	5,53547,E+09	5,36029,E+09	3,77442,E+09	4,46560,E+09	TLL1
ENSG00000038427	3,59502,E+09	2,83743,E+09	7,45017,E+09	7,04318,E+09	8,12446,E+09	3,82806,E+09	5,59226,E+09	5,44934,E+09	4,23688,E+08	8,36494,E+09	1,26082,E+09	1,18364,E+09	1,47759,E+09	1,13105,E+09	1,33339,E+09	2,50277,E+09	3,28039,E+09	3,64359,E+09	6,27141,E+08	7,01451,E+09	5,19226,E+08	4,15064,E+09	6,25875,E+09	6,40346,E+09	VCAN
ENSG00000038532	5,00188,E+09	4,89039,E+09	5,19346,E+09	4,96206,E+09	4,49919,E+09	4,92647,E+09	5,08432,E+09	4,69181,E+09	5,06030,E+09	4,96726,E+09	4,76769,E+09	4,59416,E+09	4,11316,E+09	4,24818,E+09	4,27641,E+09	4,67371,E+09	5,65974,E+09	6,08100,E+08	5,22341,E+09	5,36971,E+09	5,56122,E+09	5,17433,E+09	4,65511,E+09	5,41696,E+09	CLEC16A
ENSG00000040199	7,25289,E+09	6,21136,E+09	5,43432,E+09	5,15219,E+09	9,74342,E+09	5,04753,E+09	5,53038,E+09	5,32659,E+09	7,41443,E+09	9,18370,E+09	9,24229,E+09	1,01996,E+09	9,11214,E+09	1,01254,E+09	9,77638,E+09	1,05300,E+09	6,53793,E+09	8,41691,E+08	5,27954,E+09	3,66232,E+09	6,32305,E+09	5,51312,E+09	5,21773,E+09	4,91643,E+09	PHLPP2
ENSG00000040487	2,53248,E+09	2,94322,E+09	2,40222,E+09	2,78755,E+09	4,37575,E+09	2,84984,E+09	2,38069,E+09	2,49564,E+09	2,81022,E+09	4,60953,E+09	5,00526,E+09	4,94210,E+09	3,15430,E+09	5,18584,E+09	4,01099,E+08	4,45211,E+09	3,43521,E+09	2,69336,E+09	2,93903,E+08	2,54207,E+09	2,38154,E+08	3,20557,E+09	1,87223,E+09	2,97049,E+09	PQLC2
ENSG00000040731	3,69636,E+08	2,93234,E+08	7,40189,E+09	7,99616,E+09	8,24058,E-01	1,54642,E+08	3,87787,E+09	4,10395,E+09	3,70266,E+09	3,06621,E+09	7,26044,E+08	4,50408,E+09	4,10383,E+09	0,00000,E+00	0,00000,E+00	0,00000,E+00	8,26814,E+09	2,87291,E+09	8,90987,E+09	5,56724,E+09	2,96083,E+09	1,42212,E+09	9,03573,E+09	3,20358,E+09	CDH10
ENSG00000041357	1,60202,E+09	1,75847,E+09	1,27161,E+09	1,59035,E+09	3,92296,E+09	1,82875,E+08	1,69334,E+09	1,91723,E+09	1,73451,E+09	3,76428,E+09	4,43327,E+09	4,77959,E+09	5,28319,E+08	4,72658,E+09	4,28583,E+09	4,35454,E+07	2,12314,E+09	1,32156,E+09	1,41444,E+09	1,23510,E+09	1,72646,E+09	1,64309,E+09	2,17772,E+09	1,59790,E+08	PSMA4
ENSG00000041802	6,53626,E+08	7,09513,E+09	6,07926,E+09	8,02837,E+09	9,56493,E+09	8,53151,E+09	7,39866,E+09	8,47277,E+08	7,43465,E+09	9,78979,E+09	1,10224,E+09	1,14986,E+09	1,19488,E+09	1,21883,E+09	1,01464,E+09	1,02985,E+09	9,40353,E+09	5,99529,E+09	6,61346,E+09	4,98804,E+09	7,19611,E+09	7,02002,E+09	8,53087,E+09	6,21300,E+09	LSG1
ENSG00000042062	5,11199,E+09	8,04029,E+09	9,82874,E+09	6,66347,E+08	6,11451,E+09	1,06041,E+09	6,89399,E+09	5,65679,E+09	9,20917,E+09	7,12382,E+09	1,77557,E+09	1,69808,E+09	7,08936,E+08	8,64783,E+09	2,79775,E+09	6,50081,E+09	3,83878,E+09	1,08931,E+09	8,24163,E+09	1,46398,E+08	8,11011,E+09	1,50963,E+09	5,71881,E+09	1,09698,E+09	RIPOR3
ENSG00000042286	4,08959,E+09	2,54451,E+08	3,57960,E+09	2,26558,E+09	1,30036,E+09	2,33068,E+09	2,76837,E+09	2,83949,E+09	3,78810,E+09	1,15085,E+09	1,42224,E+09	1,52989,E+09	1,00954,E+09	1,68205,E+09	1,59036,E+09	1,32674,E+09	3,01364,E+09	2,80109,E+09	3,88693,E+09	2,77331,E+09	2,78061,E+09	2,49418,E+09	2,60778,E+09	2,46579,E+09	AIFM2
ENSG00000042304	7,86459,E-01	3,78366,E+09	1,45611,E+09	1,33269,E+09	0,00000,E+00	2,20918,E+09	9,69468,E+09	3,88211,E+09	0,00000,E+00	1,02207,E+09	1,61343,E+09	0,00000,E+00	0,00000,E+00	9,56798,E-01	2,12757,E+09	0,00000,E+00	1,96860,E+09	4,57272,E+09	1,44785,E+09	6,18583,E+09	2,57464,E+09	3,28181,E+09	5,71881,E+09	3,88313,E+09	C2orf83
ENSG00000042429	8,21433,E+08	7,45316,E+09	7,69311,E+09	7,15212,E+09	9,40366,E+09	7,27814,E+09	7,97269,E+08	7,64155,E+09	8,26727,E+09	8,69751,E+09	9,01101,E+09	9,70329,E+09	1,09003,E+09	8,80799,E+09	9,84670,E+09	9,32484,E+09	8,22611,E+09	7,09633,E+09	7,53564,E+09	6,91050,E+09	7,83977,E+09	7,60287,E+09	8,42839,E+06	7,20320,E+09	MED17
ENSG00000043143	5,61532,E+09	5,50523,E+09	5,18132,E+08	4,30904,E+09	1,51792,E+09	5,97583,E+09	3,29619,E+09	3,67137,E+09	6,97808,E+09	1,58625,E+09	1,79091,E+09	1,84269,E+09	1,23730,E+09	1,52227,E+09	8,82940,E+09	1,45631,E+09	4,95104,E+09	5,69794,E+09	6,10326,E+09	6,29923,E+09	5,45823,E+09	6,60738,E+09	3,20254,E+09	4,88303,E+09	JADE2
ENSG00000043462	0,00000,E+00	0,00000,E+00	0,00000,E+00	0,00000,E+00	0,00000,E+00	0,00000,E+00	0,00000,E+00	5,54588,E-01	0,00000,E+00	7,56331,E+09	8,06715,E-01	7,50680,E-01	0,00000,E+00	0,00000,E+00	0,00000,E+00	0,00000,E+00	0,00000,E+00	0,00000,E+00	0,00000,E+00	0,00000,E+00	0,00000,E+00	0,00000,E+00	0,00000,E+00	0,00000,E+00	LCP2
ENSG00000043591	0,00000,E+00	0,00000,E+00	0,00000,E+00	0,00000,E+00	4,12029,E+09	1,10459,E+09	0,00000,E+00	0,00000,E+00	0,00000,E+00	5,11035,E+09	3,22686,E+09	1,50136,E+09	5,12978,E+09	1,91360,E+09	9,57405,E+09	3,32239,E+08	0,00000,E+00	0,00000,E+00	0,00000,E+00	1,03097,E+09	0,00000,E+00	0,00000,E+00	0,00000,E+00	0,00000,E+00	ADRB1
ENSG00000044090	1,41442,E+09	1,58749,E+09	2,14655,E+09	2,10951,E+09	1,01542,E+09	1,70032,E+09	1,65253,E+09	1,67758,E+09	1,51852,E+09	1,02272,E+09	1,21462,E+09	1,17102,E+09	9,61352,E+09	9,66605,E+09	1,16678,E+09	9,84568,E+09	1,62232,E+09	1,55549,E+09	2,12331,E+09	2,63611,E+09	1,38746,E+09	1,73443,E+09	1,28551,E+09	2,07601,E+09	CUL7
ENSG00000044115	1,07895,E+09	9,30729,E+09	8,86151,E+09	8,82702,E+09	1,14643,E+09	8,66837,E+09	8,96884,E+09	8,80439,E+09	1,00898,E+09	1,14527,E+09	1,15286,E+09	1,23594,E+09	1,27003,E+09	1,26389,E+09	1,26305,E+08	1,28577,E+09	1,29978,E+09	8,58668,E+09	9,86932,E+09	8,33486,E+09	9,40869,E+09	8,82232,E+07	9,70432,E+09	8,93054,E+07	CTNNA1
ENSG00000044459	3,91680,E+09	5,01818,E+09	3,25234,E+09	4,09803,E+09	9,98759,E+09	4,25267,E+09	4,75050,E+09	4,49771,E+09	3,48429,E+09	8,40141,E+09	8,92993,E+09	8,40716,E+09	1,16138,E+09	9,25224,E+09	1,25952,E+09	1,31444,E+09	3,44535,E+09	4,89592,E+09	3,78670,E+09	4,24502,E+09	4,08080,E+09	3,82878,E+09	5,97044,E+09	5,17436,E+09	CNTLN
ENSG00000044524	9,83074,E+09	9,93212,E+09	1,95361,E+08	3,28731,E+09	2,30736,E+09	1,15772,E+09	4,81502,E+09	5,28589,E+09	1,10130,E+09	2,65738,E+09	4,27559,E+08	3,90354,E+09	5,33497,E+09	1,91360,E+09	6,38270,E+09	4,31910,E+09	1,86033,E+09	7,42169,E+09	2,31657,E+09	9,17564,E+09	1,49329,E+08	5,46969,E+08	6,08665,E+09	3,68897,E+09	EPHA3
ENSG00000046604	4,35634,E+09	3,47238,E+09	3,30045,E+09	3,16275,E+09	2,18720,E+09	2,60496,E+09	2,65729,E+09	2,47718,E+08	3,39583,E+08	2,02938,E+09	1,49223,E+09	1,56283,E+09	1,77431,E+09	1,84449,E+09	1,79182,E+09	1,56033,E+09	5,13915,E+08	3,98526,E+09	3,35352,E+09	3,17418,E+09	3,52258,E+09	2,84964,E+09	2,94671,E+09	2,69138,E+09	DSG2
ENSG00000047346	4,95627,E+08	4,48449,E+09	6,82272,E+08	4,64799,E+09	2,98985,E+09	4,32469,E+09	6,88408,E+09	4,81887,E+09	4,73437,E+09	3,16147,E+09	2,59440,E+08	2,32065,E+09	2,44609,E+09	2,53150,E+09	1,90843,E+09	3,01817,E+09	4,23358,E+09	4,55225,E+09	5,52122,E+09	4,18327,E+09	5,47291,E+09	4,60559,E+09	6,76456,E+09	4,59626,E+08	FAM214A
ENSG00000047410	8,35605,E+09	8,30800,E+09	8,74611,E+09	6,36235,E+08	5,05111,E+09	6,89811,E+08	6,52004,E+09	6,10114,E+09	6,34304,E+08	5,00188,E+09	4,98518,E+09	4,89894,E+09	5,12796,E+09	5,54936,E+09	6,24032,E+09	5,73224,E+09	7,41863,E+09	7,23181,E+09	9,65279,E+09	7,01855,E+09	6,27959,E+09	6,69079,E+09	8,29931,E+09	6,57119,E+08	TPR
ENSG00000047457	4,96256,E+09	2,83775,E+09	5,19346,E+09	7,08549,E+09	2,73093,E+09	7,01414,E+08	4,99815,E+08	8,74585,E+09	7,64266,E+08	3,38101,E+09	2,95661,E+09	2,18823,E+09	3,00400,E+09	3,16126,E+09	2,27118,E+09	2,29356,E+09	9,50836,E+09	1,19346,E+08	7,39519,E+09	5,15486,E+09	3,93920,E+09	6,16981,E+09	6,33645,E+09	2,67936,E+09	CP
ENSG00000047578	6,34405,E+09	5,65137,E+09	5,59413,E+09	5,40174,E+09	7,35332,E+09	5,92491,E+09	5,32809,E+09	5,36996,E+09	6,44262,E+09	7,38762,E+09	7,54706,E+09	6,98921,E+09	6,95599,E+08	8,14838,E+09	7,60126,E+09	6,97469,E+08	6,39550,E+08	5,95435,E+09	5,67581,E+09	5,07083,E+09	6,23989,E+09	6,09969,E+09	5,57584,E+09	5,80265,E+09	KIAA0556
ENSG00000047648	6,29167,E+09	1,04051,E+09	6,06712,E+08	1,22164,E+09	4,44991,E+09	1,65688,E+09	5,38593,E+09	7,20964,E+09	8,54459,E+09	5,62138,E+09	7,66379,E+09	7,13146,E+09	4,41161,E+09	6,88894,E+09	2,87221,E+09	4,87284,E+09	4,92151,E+09	1,07734,E+09	1,22511,E+08	4,53627,E+09	1,15859,E+09	1,53151,E+09	2,28753,E+08	1,26202,E+09	ARHGAP6
ENSG00000048140	1,27957,E+09	1,22485,E+09	9,90155,E+09	1,15056,E+09	1,61731,E+09	1,16755,E+09	9,54387,E+09	1,22501,E+09	1,25226,E+09	1,59647,E+09	1,67715,E+09	1,77611,E+09	1,70206,E+09	1,65717,E+09	1,49462,E+08	1,54491,E+09	1,82391,E+08	1,15156,E+09	1,22956,E+09	1,05159,E+09	1,15730,E+09	1,22959,E+09	9,45892,E+09	1,11154,E+08	TSPAN17
ENSG00000048342	3,46829,E+09	4,77186,E+09	4,05284,E+09	4,46452,E+09	2,45569,E+09	5,50317,E+09	4,66422,E+08	5,39614,E+09	3,80709,E+08	2,34054,E+09	2,96064,E+09	2,95017,E+09	2,23659,E+09	2,94694,E+09	2,37224,E+09	3,12304,E+09	3,79872,E+09	3,30385,E+09	4,42152,E+08	4,57751,E+08	4,26103,E+09	4,90084,E+09	6,07384,E+09	5,55287,E+09	CC2D2A
ENSG00000048540	1,57292,E+09	2,45938,E+09	1,82014,E+09	1,55481,E+09	1,97774,E+09	2,54055,E+09	5,17050,E+09	3,43844,E+09	1,04434,E+09	1,63531,E+09	6,46985,E+09	3,00272,E+09	1,12855,E+09	2,39199,E+09	1,91481,E+09	1,77194,E+09	1,57488,E+09	2,63350,E+09	2,56159,E+09	3,60840,E+09	1,28732,E+09	2,07848,E+09	3,88879,E+09	3,49481,E+09	LMO3
ENSG00000048544	9,74352,E+09	1,01164,E+09	8,78993,E+09	8,63919,E+09	1,98296,E+09	9,64306,E+09	1,10232,E+09	1,04041,E+09	1,14488,E+08	1,91187,E+07	1,63024,E+09	1,81481,E+09	2,38669,E+09	1,90480,E+09	2,06545,E+09	1,85820,E+09	1,14456,E+09	8,34784,E+09	9,38510,E+09	7,30330,E+09	1,10837,E+08	9,36739,E+09	1,22802,E+09	9,28659,E+09	MRPS10
ENSG00000048545	7,86459,E-01	3,78366,E+09	1,21342,E+09	5,55289,E+09	2,06015,E+09	2,20918,E+09	1,07719,E+09	2,77294,E+08	3,79760,E+09	2,35076,E+08	4,75962,E+09	4,42901,E+09	5,33497,E+09	4,01855,E+09	2,65946,E+09	4,65134,E+09	3,93721,E+09	5,98523,E+09	1,11373,E+09	5,15486,E+09	3,86196,E+09	4,37575,E+09	1,14376,E+08	2,91234,E+09	GUCA1A
ENSG00000048991	2,77549,E+09	2,71478,E+09	3,13064,E+08	3,46500,E+09	2,37329,E+09	2,80566,E+09	3,40391,E+09	3,26097,E+07	2,62034,E+09	2,09555,E+08	2,07326,E+08	2,25955,E+08	1,80568,E+08	2,19107,E+09	2,56382,E+09	2,55813,E+09	2,69699,E+09	3,30349,E+09	2,67430,E+09	2,75269,E+09	2,72912,E+09	2,54887,E+08	3,92253,E+09	3,25212,E+09	R3HDM1
ENSG00000049192	4,23099,E+09	3,96739,E+09	4,72184,E+09	3,04846,E+09	1,43225,E+09	3,39442,E+09	2,91878,E+09	2,84562,E+09	3,26312,E+09	1,43340,E+09	1,36985,E+09	1,23712,E+09	1,26869,E+09	1,46757,E+09	2,11485,E+09	1,21967,E+09	3,02863,E+09	5,13307,E+08	4,09540,E+09	4,33415,E+09	3,50520,E+09	3,91912,E+09	3,27215,E+09	3,47965,E+08	ADAMTS6
ENSG00000049323	1,59862,E+07	1,41033,E+09	6,76727,E+09	7,22320,E+08	6,39387,E+09	1,01357,E+08	7,90655,E+09	9,69420,E+09	1,07370,E+09	6,67834,E+09	2,59698,E+09	2,56390,E+08	4,76557,E+08	5,08919,E+08	6,45526,E+09	6,59681,E+09	1,32086,E+09	1,74927,E+09	7,70775,E+09	8,04053,E+09	1,02277,E+08	1,12112,E+09	9,31021,E+09	1,25810,E+08	LTBP1
ENSG00000049541	1,15610,E+09	2,27020,E+09	1,16489,E+09	1,69918,E+09	1,96909,E+08	1,68803,E+09	1,33571,E+09	1,76841,E+09	1,32916,E+09	1,94193,E+09	3,16232,E+09	2,94777,E+09	2,15276,E+09	2,31526,E+09	2,41479,E+09	2,66898,E+09	1,68316,E+09	1,44843,E+08	1,43672,E+09	1,11345,E+09	1,18433,E+08	1,81583,E+09	1,32676,E+09	1,43676,E+09	RFC2
ENSG00000049656	3,10180,E+08	2,72241,E+09	3,50194,E+09	2,55322,E+09	1,21961,E+09	2,30196,E+09	2,88794,E+08	2,78625,E+09	2,94599,E+09	1,20604,E+09	1,14715,E+09	1,14329,E+09	1,19832,E+09	1,09840,E+09	9,99956,E+09	9,65707,E+08	4,12915,E+09	2,27559,E+09	4,25000,E+09	2,55372,E+09	3,38436,E+09	2,32899,E+09	2,83310,E+09	2,89002,E+09	CLPTM1L
ENSG00000050344	1,65737,E+08	1,69196,E+09	1,01613,E+09	1,31946,E+09	3,01548,E+09	1,58296,E+09	1,33536,E+09	1,34277,E+08	1,70027,E+08	2,60630,E+09	3,36679,E+09	3,51566,E+09	5,71741,E+09	2,89063,E+08	4,43114,E+09	3,73295,E+09	1,70617,E+09	1,62768,E+09	1,09676,E+09	1,86060,E+09	1,76539,E+09	1,70650,E+09	1,79660,E+09	1,77795,E+08	NFE2L3
ENSG00000050393	4,13906,E+09	4,33958,E+09	4,93585,E+09	4,92708,E+09	6,13998,E+09	4,03584,E+09	4,60013,E+09	5,25854,E+09	4,22644,E+08	6,10503,E+07	6,63959,E+09	7,64275,E+09	7,65117,E+09	6,60678,E+09	9,07620,E+08	7,52532,E+09	4,46558,E+09	4,18116,E+09	4,39179,E+09	3,98986,E+09	4,69048,E+09	4,36656,E+09	5,14991,E+09	4,60976,E+09	MCUR1
ENSG00000050730	3,77500,E+09	5,48631,E+09	2,06282,E+09	8,88462,E+09	3,50274,E+09	7,29029,E+09	4,52418,E+09	1,10918,E+09	7,97780,E+08	4,19049,E+09	2,89611,E+09	3,75558,E+08	2,44178,E+08	4,81269,E+09	8,51027,E+09	2,92481,E+09	3,54349,E+09	3,35173,E+08	2,89571,E+08	1,64955,E+08	9,65618,E+09	1,12676,E+09	4,68943,E+09	2,32988,E+09	TNIP3
ENSG00000051620	1,50011,E+09	1,39890,E+09	1,40705,E+09	1,24815,E+09	2,01250,E+08	1,23277,E+09	1,34550,E+09	1,24996,E+08	1,53928,E+09	1,75819,E+08	1,94636,E+09	2,20067,E+09	3,03555,E+09	1,98585,E+09	2,32513,E+09	1,87852,E+09	1,56048,E+09	1,43908,E+09	1,61221,E+08	1,48831,E+09	1,53809,E+09	1,35828,E+09	1,43294,E+09	1,00103,E+09	HEBP2
ENSG00000052126	1,33552,E+09	1,95714,E+08	1,74285,E+09	1,11879,E+09	7,90404,E+09	1,85013,E+09	1,56398,E+09	1,12324,E+09	1,87185,E+09	8,22909,E+09	6,98680,E+09	6,91646,E+09	7,34616,E+08	8,85258,E+09	7,25628,E+08	8,27352,E+09	8,76452,E+09	1,25751,E+08	1,78477,E+09	1,92380,E+09	2,08938,E+09	2,00302,E+08	2,12982,E+09	1,55300,E+08	PLEKHA5
ENSG00000052344	7,86459,E-01	2,83775,E+09	2,42685,E+09	6,66347,E+08	5,57723,E+08	5,52295,E+09	1,07719,E+09	5,54588,E-01	1,89880,E+08	5,20131,E+09	5,08473,E+09	5,37262,E+09	9,23361,E+09	3,78127,E+09	3,23390,E+09	2,90487,E+09	1,96860,E+09	2,39409,E+09	3,34120,E+08	5,15486,E+09	1,28732,E+09	2,18788,E+09	1,14376,E+08	4,47530,E+09	PRSS8
ENSG00000052802	1,79549,E+09	2,00723,E+09	1,48281,E+09	2,43888,E+08	8,05913,E+09	3,24197,E+09	2,82747,E+09	3,63199,E+09	1,99848,E+09	8,29920,E+09	6,67153,E+09	6,98132,E+09	1,33067,E+09	7,38418,E+09	7,68052,E+09	1,06316,E+09	2,34165,E+09	1,86979,E+09	1,75302,E+09	2,86815,E+09	2,51800,E+09	2,62210,E+09	3,28146,E+09	2,76830,E+08	MSMO1
ENSG00000053371	6,34673,E+08	7,26208,E+09	4,94094,E+09	6,35739,E+09	3,19084,E+09	6,62842,E+09	5,37785,E+09	6,96884,E+09	5,30733,E+09	2,90104,E+09	3,30221,E+09	2,83539,E+09	2,89166,E+08	2,62431,E+09	2,71882,E+09	2,24538,E+09	7,22370,E+09	6,10865,E+09	6,11785,E+09	6,31130,E+08	5,48565,E+09	6,55302,E+09	4,55664,E+09	6,16689,E+09	AKR7A2
ENSG00000053372	4,85922,E+09	6,65707,E+09	3,77205,E+09	5,49558,E+09	7,49638,E+09	6,45920,E+09	4,54110,E+09	6,88038,E+09	5,56690,E+08	7,13190,E+09	8,07159,E+09	8,82597,E+09	8,27619,E+09	7,97654,E+09	9,62990,E+09	7,30815,E+09	7,06867,E+09	4,65531,E+09	4,08751,E+09	3,34993,E+09	4,16911,E+09	5,53478,E+09	5,12383,E+09	4,55908,E+09	MRTO4
ENSG00000053747	1,03813,E+09	4,91876,E+09	5,94578,E+09	4,77548,E+09	1,24433,E+09	1,28132,E+09	1,09873,E+08	8,20790,E+09	1,64246,E+09	1,08339,E+09	2,68636,E+09	2,86009,E+09	3,50877,E+09	3,52102,E+09	1,68078,E+08	2,19278,E+09	9,25244,E+09	1,18508,E+09	5,90279,E+09	7,21680,E+09	1,06847,E+09	1,22521,E+09	1,20095,E+08	9,61074,E+09	LAMA3
ENSG00000054116	1,18268,E+09	1,21550,E+09	1,01806,E+09	1,09947,E+09	1,46188,E+09	1,22164,E+09	1,09011,E+09	1,21954,E+09	1,25605,E+09	1,41348,E+08	1,34076,E+09	1,37163,E+09	1,59496,E+09	1,63327,E+09	1,58186,E+09	1,55147,E+09	1,36621,E+09	1,04861,E+09	1,22288,E+09	1,15778,E+08	1,19721,E+08	1,11253,E+09	1,26500,E+09	1,05327,E+09	TRAPPC3
ENSG00000054148	1,01783,E+09	1,43914,E+09	1,04887,E+09	1,45883,E+09	1,01588,E+09	1,66772,E+08	1,32841,E+09	1,56439,E+09	1,27764,E+09	9,16602,E+09	8,78924,E+09	8,72410,E+09	1,17852,E+09	1,15380,E+08	7,30489,E+09	8,52547,E+09	1,26838,E+09	9,85541,E+09	1,29400,E+07	1,43675,E+09	1,28689,E+09	1,59973,E+09	1,20705,E+09	1,36977,E+09	PHPT1
ENSG00000054219	2,27287,E+09	3,17828,E+09	1,21342,E+09	9,38438,E+09	1,69756,E+09	1,32551,E+09	6,46312,E+09	7,76423,E+09	1,21903,E+09	1,63756,E+08	2,52647,E+09	2,01888,E+09	1,23402,E+09	4,31994,E+09	5,21147,E+09	2,32567,E+09	7,37242,E+08	1,07734,E+09	0,00000,E+00	1,03303,E+09	1,28732,E+09	1,31273,E+09	1,02939,E+09	4,85391,E+09	LY75
ENSG00000054277	3,20577,E+09	2,81032,E+09	5,77275,E+09	4,53960,E+09	1,54173,E+09	2,87624,E+09	6,95195,E+09	4,19656,E+09	2,84146,E+09	1,72658,E+09	1,37448,E+09	1,16611,E+09	2,68339,E+09	1,27666,E+09	1,52440,E+09	1,03659,E+09	2,61076,E+09	3,18438,E+09	4,92716,E+09	8,87481,E+09	3,89671,E+09	3,26070,E+09	6,28521,E+09	4,25659,E+09	OPN3
ENSG00000054690	2,62441,E+09	1,06983,E+09	2,37103,E+09	1,03617,E+09	4,24472,E+09	2,50079,E+09	1,57162,E+09	1,31326,E+09	1,57600,E+09	5,66329,E+09	4,57004,E+09	4,01689,E+09	4,59218,E+09	3,41098,E+09	3,76579,E+09	3,79860,E+09	3,39683,E+09	2,56767,E+09	2,09716,E+09	2,26814,E+09	1,48428,E+09	2,50621,E+09	2,16286,E+09	1,86293,E+09	PLEKHH1
ENSG00000054965	1,99858,E+09	1,74223,E+09	2,19001,E+09	1,64961,E+09	7,90536,E+08	2,06337,E+09	2,06302,E+09	1,85058,E+09	1,70521,E+09	8,44679,E+09	7,49382,E+09	7,65483,E+09	8,08320,E+09	6,61941,E+09	6,48823,E+09	7,25909,E+09	2,25687,E+09	1,93867,E+08	1,96781,E+09	1,79875,E+08	2,08386,E+09	2,00850,E+09	1,73835,E+09	2,15522,E+09	FAM168A
ENSG00000055044	6,44999,E+09	8,53122,E+09	5,67883,E+09	9,11573,E+09	1,01194,E+09	9,36692,E+09	8,78984,E+09	1,15299,E+09	7,96546,E+09	1,12216,E+09	1,07079,E+09	1,17331,E+09	1,27741,E+09	1,37195,E+09	1,88153,E+09	1,36107,E+09	9,34083,E+09	6,17748,E+09	6,66013,E+09	5,97963,E+09	7,77103,E+09	6,84783,E+09	1,12432,E+09	8,80955,E+09	NOP58
ENSG00000055118	1,10104,E+09	4,06744,E+09	2,42685,E+09	3,44279,E+08	3,37864,E+08	3,42423,E+09	2,04665,E+09	4,99129,E+09	3,79760,E+09	2,75959,E+09	7,26044,E+08	3,75340,E+09	2,05191,E+09	4,78399,E+09	4,25513,E+09	1,01111,E+08	1,77174,E+09	2,27439,E+08	4,45494,E+09	2,68052,E+09	3,86196,E+09	1,75030,E+09	1,60127,E+09	2,91234,E+09	KCNH2
ENSG00000055130	1,79178,E+09	1,60854,E+09	1,61041,E+09	1,49376,E+09	2,17372,E+09	1,56089,E+09	1,55944,E+09	1,58082,E+09	1,74711,E+09	2,10602,E+09	1,98462,E+09	2,00996,E+09	2,62248,E+09	2,31767,E+09	2,43928,E+08	2,24384,E+09	1,68136,E+09	1,69550,E+09	1,67876,E+08	1,59764,E+09	1,67866,E+09	1,59280,E+09	1,88785,E+09	1,50421,E+09	CUL1
ENSG00000055163	2,68851,E+09	2,43829,E+09	2,76637,E+09	2,48769,E+09	3,45659,E+09	2,25789,E+09	2,74683,E+09	2,39027,E+09	2,71889,E+09	3,82356,E+09	3,01058,E+09	3,08589,E+09	4,63014,E+09	2,52595,E+09	4,84575,E+09	2,92293,E+09	2,24578,E+09	2,19060,E+08	2,31657,E+09	1,93709,E+09	2,33211,E+09	1,80959,E+07	2,56203,E+08	2,32997,E+09	CYFIP2
ENSG00000055208	1,63190,E+09	1,22780,E+09	1,73766,E+09	1,32159,E+09	1,90681,E+09	1,24256,E+09	1,83229,E+09	1,38177,E+09	1,52849,E+09	1,82645,E+09	1,87204,E+09	1,94505,E+09	2,45280,E+09	1,91264,E+09	2,17756,E+09	2,18924,E+09	1,31798,E+09	1,46017,E+09	1,58373,E+09	1,50728,E+09	1,49200,E+09	1,34664,E+08	2,10224,E+09	1,45519,E+08	TAB2
ENSG00000055332	1,77683,E+09	1,79981,E+09	2,19903,E+09	2,12240,E+09	4,39568,E+09	1,86511,E+09	2,22758,E+08	2,18171,E+09	1,80786,E+09	4,21131,E+09	4,22061,E+09	4,09533,E+09	4,61550,E+09	4,10087,E+09	3,84565,E+09	4,76642,E+08	2,09017,E+09	1,94621,E+09	2,10550,E+09	1,89682,E+09	2,10626,E+09	1,72852,E+09	2,97004,E+08	2,06178,E+09	EIF2AK2
ENSG00000055483	6,44110,E+08	5,88360,E+09	6,06676,E+09	5,38641,E+09	7,44949,E+09	4,42940,E+08	4,90120,E+09	5,18539,E+09	5,95273,E+09	7,63486,E+09	7,92194,E+09	8,78295,E+09	6,28911,E+09	8,68772,E+09	9,08471,E+09	6,91057,E+09	5,37429,E+09	7,61322,E+09	5,40139,E+09	4,19605,E+09	4,96905,E+09	4,68205,E+09	3,83161,E+09	4,93157,E+09	USP36
ENSG00000055609	1,99417,E+09	1,70775,E+07	2,65660,E+09	2,00896,E+09	1,40628,E+09	1,87211,E+09	2,23677,E+09	1,99989,E+09	1,65978,E+09	1,46338,E+09	1,51477,E+09	1,42952,E+09	1,21731,E+09	1,19600,E+09	1,48654,E+09	1,65251,E+09	1,75155,E+09	2,68022,E+09	2,01199,E+09	1,76114,E+09	1,81267,E+09	1,77649,E+09	1,98959,E+09	1,97996,E+08	KMT2C
ENSG00000055813	1,91526,E+09	3,52287,E+09	2,54370,E+09	8,89728,E+09	5,89366,E+09	6,28213,E+09	4,98479,E+09	9,28285,E+09	2,20318,E+09	4,47564,E+09	1,38295,E+09	1,59895,E+09	8,12558,E+08	5,15714,E+09	1,32218,E+09	1,92887,E+08	4,25189,E+09	2,63219,E+09	3,40335,E+09	6,75441,E+09	3,02829,E+09	3,85963,E+09	5,05028,E+07	8,11719,E+09	CCDC85A
ENSG00000055955	1,68617,E+09	1,38293,E+09	3,56262,E+09	1,37267,E+08	3,75935,E+09	1,35864,E+09	2,50984,E+09	1,07257,E+09	2,78838,E+09	4,52981,E+09	2,14102,E+09	3,05677,E+09	2,91474,E+09	3,68559,E+09	4,47002,E+09	3,91820,E+08	2,33476,E+08	2,23010,E+09	2,66739,E+09	1,37428,E+09	2,02753,E+09	8,70774,E+09	1,98672,E+09	3,30066,E+09	ITIH4
ENSG00000056097	4,64326,E+09	3,46676,E+09	4,03828,E+09	3,07187,E+09	4,56915,E+09	3,11500,E+09	3,82498,E+09	3,23047,E+09	4,26552,E+09	4,47976,E+09	4,49385,E+08	4,52035,E+09	5,71274,E+09	4,56673,E+09	4,84128,E+09	4,85718,E+09	3,83301,E+09	3,71626,E+09	3,99618,E+09	3,28433,E+09	4,00489,E+09	3,27414,E+09	4,51481,E+09	3,21829,E+09	ZFR
ENSG00000056487	0,00000,E+00	0,00000,E+00	0,00000,E+00	1,11058,E+09	8,24058,E-01	0,00000,E+00	0,00000,E+00	5,54588,E-01	0,00000,E+00	4,08828,E+09	3,22686,E+09	7,50680,E+09	3,07787,E+08	3,82719,E+09	3,19135,E+09	1,10746,E+08	0,00000,E+00	1,19705,E+09	0,00000,E+00	0,00000,E+00	0,00000,E+00	1,09394,E+09	0,00000,E+00	0,00000,E+00	PHF21B
ENSG00000056972	7,25658,E+09	8,95385,E+09	5,82541,E+09	3,66080,E+09	1,13050,E+09	6,87463,E+09	5,48988,E+09	4,68987,E+09	8,49836,E+09	1,09285,E+09	9,73205,E+09	1,03025,E+09	1,03458,E+09	1,11236,E+09	7,93231,E+09	1,03929,E+08	7,14928,E+09	7,34987,E+09	6,23691,E+08	5,11341,E+09	7,57703,E+09	8,93747,E+09	6,51865,E+08	5,58180,E+09	TRAF3IP2
ENSG00000056998	3,71523,E+09	3,61103,E+09	4,67169,E+09	4,50861,E+09	2,28264,E+09	5,24547,E+09	5,74140,E+09	5,28394,E+09	5,30714,E+09	2,23578,E+09	1,95927,E+09	1,87670,E+09	2,69775,E+09	2,93718,E+09	2,70201,E+09	3,34454,E+09	3,62046,E+09	3,30325,E+09	5,67447,E+09	6,51574,E+09	5,41961,E+09	5,74361,E+09	5,75313,E+09	6,33833,E+08	GYG2
ENSG00000057149	0,00000,E+00	1,33374,E+09	2,42685,E+09	0,00000,E+00	8,37655,E+09	0,00000,E+00	3,23156,E+08	7,59785,E-01	9,77881,E-01	1,39431,E+09	5,54294,E+09	5,16393,E+09	2,97733,E+09	9,90190,E+09	7,06352,E+09	2,22046,E+09	1,21069,E+09	0,00000,E+00	2,87343,E+09	4,44349,E+09	0,00000,E+00	5,25090,E+09	0,00000,E+00	0,00000,E+00	SERPINB3
ENSG00000057252	1,24339,E+09	1,47215,E+09	1,07427,E+09	1,17023,E+09	2,54337,E+09	1,35132,E+09	1,18383,E+09	1,23579,E+09	1,48984,E+08	2,41346,E+09	2,53067,E+08	2,52035,E+09	2,36368,E+09	2,64895,E+09	1,49567,E+09	2,61267,E+09	1,29533,E+09	1,26011,E+09	1,14046,E+09	1,53642,E+08	1,42689,E+09	1,41762,E+08	1,35307,E+09	1,33385,E+09	SOAT1
ENSG00000057294	7,81741,E+09	3,62305,E+09	1,12582,E+07	5,56644,E+09	1,44210,E+09	4,25046,E+09	8,77584,E+09	5,57433,E+09	7,94799,E+09	1,02851,E+09	7,31610,E+09	6,13155,E+09	1,41326,E+09	6,37132,E+09	9,84851,E+09	1,06782,E+09	8,34058,E+08	3,08838,E+09	8,17848,E+09	4,45957,E+09	8,34852,E+08	3,44590,E+09	8,73629,E+09	4,80081,E+08	PKP2
ENSG00000057657	2,47735,E+09	2,33641,E+07	4,00430,E+09	3,75375,E+09	1,42157,E+09	5,55608,E+09	3,63033,E+09	4,57069,E+09	5,94324,E+09	1,41352,E+09	2,04663,E+09	2,06661,E+09	1,41479,E+08	1,51365,E+09	1,48504,E+08	2,19610,E+09	1,93908,E+09	2,62153,E+09	4,59972,E+09	3,08064,E+09	6,55245,E+08	4,68205,E+09	5,98188,E+09	4,94128,E+09	PRDM1
ENSG00000057757	5,11985,E+09	5,94981,E+09	4,91425,E+09	5,29746,E+09	3,98844,E+09	5,12529,E+09	5,95684,E+09	5,94518,E+08	5,28113,E+09	3,93497,E+09	4,07391,E+09	4,67674,E+07	4,56551,E+09	4,13337,E+09	4,25513,E+09	4,25266,E+09	5,91575,E+08	4,88395,E+09	6,09212,E+08	5,26641,E+09	5,44536,E+09	5,33842,E+09	6,27926,E+09	5,05777,E+09	PITHD1
ENSG00000058063	4,21511,E+09	2,61007,E+09	3,60026,E+09	2,24473,E+09	5,25198,E+09	2,88251,E+09	3,82370,E+09	2,59361,E+08	4,69371,E+08	5,16902,E+09	3,99044,E+09	4,43029,E+09	6,44703,E+09	5,73907,E+09	5,03631,E+09	6,08737,E+09	3,34709,E+09	3,10519,E+09	3,51968,E+09	2,58389,E+09	4,76786,E+09	3,34252,E+09	4,48306,E+09	2,90844,E+09	ATP11B
ENSG00000058335	2,35938,E+09	2,83775,E+09	1,21342,E+09	0,00000,E+00	1,64812,E+09	3,31377,E+09	1,07719,E+09	2,21835,E+09	1,89880,E+08	3,06621,E+09	8,61572,E+09	7,41672,E+09	1,02596,E+09	1,05248,E+09	2,12757,E+09	4,42985,E+09	9,84302,E-01	4,78819,E+09	1,11373,E+09	2,06194,E+09	0,00000,E+00	0,00000,E+00	0,00000,E+00	9,70782,E-01	RASGRF1
ENSG00000058799	5,14344,E+09	4,32284,E+09	4,69668,E+09	4,66443,E+09	5,83433,E+09	4,78287,E+09	5,17050,E+09	4,96910,E+08	5,11726,E+09	6,06762,E+09	5,85449,E+08	5,76522,E+08	6,80209,E+09	5,84603,E+09	5,86145,E+08	5,49301,E+09	5,56131,E+09	4,09390,E+08	5,34759,E+08	4,77340,E+09	4,99480,E+09	4,55078,E+09	5,86750,E+09	4,06758,E+09	YIPF1
ENSG00000058804	3,86152,E+09	5,74171,E+09	4,58675,E+09	5,10866,E+09	6,27108,E+09	5,29098,E+09	4,77194,E+09	6,44985,E+09	4,61408,E+09	5,87690,E+09	7,59926,E+09	8,82049,E+09	9,31569,E+09	6,06610,E+09	7,66988,E+09	6,92164,E+09	5,45303,E+09	3,99790,E+09	4,22105,E+09	4,07234,E+09	4,45412,E+09	4,58622,E+09	4,97537,E+09	4,63063,E+09	NDC1
ENSG00000058866	3,38178,E+09	3,42422,E+09	2,42685,E+09	4,44231,E+09	1,48330,E+09	8,83671,E+09	1,29262,E+09	4,06513,E+09	2,41147,E+08	1,66597,E+09	1,34721,E+09	1,24298,E+09	1,08751,E+09	1,50217,E+09	6,48908,E+09	9,08119,E+09	6,59482,E+09	3,11232,E+09	7,09449,E+09	5,15486,E+09	1,23454,E+09	1,42540,E+09	9,15010,E+09	3,88313,E+09	DGKG
ENSG00000059145	5,94209,E+08	5,89154,E+09	6,04237,E+09	4,47630,E+09	3,38490,E+09	5,25619,E+09	4,41226,E+09	3,82438,E+09	4,80538,E+09	3,67393,E+09	3,36876,E+09	3,52227,E+09	2,49472,E+09	3,40323,E+08	2,69339,E+09	2,72879,E+09	4,42995,E+09	5,45602,E+09	5,96984,E+09	5,73869,E+09	4,77299,E+09	5,84753,E+09	3,39778,E+09	5,12311,E+09	UNKL
ENSG00000059378	1,94255,E+09	2,27966,E+09	1,74733,E+09	1,33269,E+09	1,17179,E+09	2,02140,E+09	1,64810,E+09	1,23673,E+09	3,00959,E+09	1,12222,E+09	1,26170,E+09	1,27165,E+09	1,07931,E+09	1,10912,E+09	1,06591,E+09	1,12075,E+09	1,41740,E+09	2,02301,E+09	1,78197,E+09	2,11349,E+09	2,35579,E+09	2,22069,E+07	1,46402,E+09	1,66004,E+09	PARP12
ENSG00000059573	3,39982,E+09	3,76659,E+09	5,01023,E+09	5,49182,E+09	1,97605,E+09	4,91733,E+09	5,56690,E+09	5,17512,E+07	3,54316,E+09	1,79884,E+09	1,65215,E+09	1,63798,E+08	2,61003,E+09	1,77295,E+09	2,11799,E+08	1,85943,E+09	4,71196,E+09	2,43000,E+09	5,25126,E+09	4,63009,E+09	4,51523,E+09	4,00491,E+09	5,63989,E+09	5,06373,E+09	ALDH18A1
ENSG00000059691	2,44432,E+09	3,16768,E+09	1,81723,E+09	2,54278,E+09	3,37584,E+09	3,08180,E+09	2,22277,E+09	2,71482,E+09	2,61559,E+08	3,16443,E+09	3,26873,E+09	3,45193,E+09	3,30512,E+09	3,31310,E+09	3,25709,E+09	2,85028,E+09	2,89995,E+09	2,04815,E+09	2,44632,E+08	1,93637,E+09	2,13051,E+09	2,49812,E+09	2,22325,E+09	2,28745,E+09	GATB
ENSG00000059769	3,55904,E+09	3,51152,E+09	3,93878,E+09	3,07364,E+09	2,17543,E+09	2,66548,E+09	4,05098,E+09	3,59644,E+08	2,86035,E+09	2,25295,E+09	1,63319,E+09	1,57710,E+08	2,51113,E+09	1,69985,E+09	2,26075,E+09	2,22445,E+09	4,01221,E+09	2,47705,E+09	4,48289,E+09	2,56382,E+09	3,19899,E+08	2,25143,E+08	5,17267,E+09	2,85293,E+09	DNAJC25
ENSG00000060069	7,48709,E+07	8,15380,E+09	8,49397,E+09	7,20765,E+08	1,11907,E+09	7,40086,E+09	6,86168,E+09	6,64950,E+09	7,80406,E+09	1,05682,E+09	1,02453,E+09	1,03369,E+09	1,03314,E+08	1,01708,E+09	8,69111,E+08	9,09227,E+09	7,99253,E+09	6,03312,E+09	9,04352,E+09	6,94875,E+09	7,89127,E+06	7,11060,E+09	5,32993,E+09	6,65092,E+09	CTDP1
ENSG00000060140	1,02240,E+08	1,04051,E+09	8,49397,E+09	2,22116,E+09	2,63699,E+09	1,32551,E+09	1,07719,E+09	3,88211,E+09	1,23422,E+09	3,16842,E+09	3,22686,E+09	3,30299,E+09	3,18047,E+09	3,34879,E+09	2,02119,E+09	2,76866,E+07	2,06703,E+09	2,15468,E+09	3,34120,E+08	3,09291,E+09	7,72391,E+09	1,64091,E+09	4,57505,E+08	6,79547,E+09	STYK1
ENSG00000060491	1,36136,E+09	1,35171,E+09	9,00373,E+09	1,07948,E+09	2,69335,E+09	1,12779,E+09	8,88679,E+09	9,79934,E+09	1,31958,E+09	2,74952,E+09	2,77591,E+09	2,81868,E+09	2,26707,E+09	2,56613,E+09	2,19884,E+09	2,20939,E+09	1,28353,E+09	1,26049,E+09	1,17165,E+09	1,24644,E+09	1,09036,E+09	1,27663,E+09	7,19427,E+08	1,08048,E+09	OGFR
ENSG00000060718	1,53025,E+09	1,93898,E+09	3,60821,E+09	3,52693,E+09	4,85946,E+09	2,44619,E+09	3,94453,E+09	3,23072,E+09	2,11746,E+09	4,46525,E+09	2,94290,E+09	3,01330,E+09	6,20453,E+08	4,54133,E+08	5,31123,E+09	9,49220,E+09	6,58975,E+09	1,33476,E+09	3,26771,E+09	4,87981,E+09	2,68423,E+08	2,46793,E+09	4,35608,E+09	4,13616,E+09	COL11A1
ENSG00000061455	5,27006,E+09	5,09470,E+09	7,73316,E+09	7,44087,E+09	6,65015,E+09	2,76258,E+09	1,16131,E+09	9,76296,E+09	1,99469,E+09	7,49279,E+08	2,42015,E+09	2,17772,E+09	1,95034,E+09	2,10496,E+09	1,80843,E+09	5,20729,E+09	5,16463,E+09	4,82769,E+09	8,02223,E+09	9,58803,E+09	3,21830,E+09	2,62654,E+09	1,07559,E+09	1,02903,E+09	PRDM6
ENSG00000061676	1,00840,E+09	8,43066,E+09	8,29511,E+09	7,12443,E+09	1,08299,E+09	7,27023,E+09	8,75340,E+09	7,82983,E+09	9,80827,E+09	1,04385,E+09	9,56107,E+08	1,02950,E+09	1,41546,E+07	1,08877,E+09	1,30218,E+09	1,19230,E+09	1,02257,E+08	9,08398,E+08	8,42337,E+09	7,10585,E+09	9,61524,E+09	7,83512,E+09	9,53835,E+07	7,86966,E+09	NCKAP1
ENSG00000061918	2,62677,E+08	2,23236,E+09	4,21058,E+09	2,28779,E+09	6,75728,E+09	1,95512,E+08	2,77914,E+09	2,25717,E+09	2,25008,E+09	6,74566,E+09	5,16298,E+09	5,02956,E+09	1,43634,E+08	1,02377,E+09	5,95825,E+09	8,97045,E+09	1,06305,E+09	1,32872,E+09	3,31893,E+09	3,11353,E+08	2,83210,E+08	1,90345,E+09	4,08323,E+09	3,01913,E+09	GUCY1B1
ENSG00000061987	2,12267,E+09	2,23236,E+09	2,63919,E+09	3,07963,E+09	1,62213,E+09	2,67866,E+09	3,02060,E+09	3,10122,E+09	2,12191,E+09	1,60874,E+09	1,54163,E+09	1,50586,E+09	1,94008,E+09	1,70605,E+09	1,93620,E+09	1,76181,E+09	2,04076,E+09	2,07807,E+09	2,45690,E+09	2,55705,E+09	2,51816,E+09	2,32899,E+09	3,12705,E+09	2,87571,E+07	MON2
ENSG00000062194	1,36926,E+09	1,38952,E+09	1,48402,E+09	1,37601,E+09	1,69404,E+09	1,30452,E+09	1,38634,E+09	1,45025,E+08	1,27694,E+09	1,71913,E+09	1,80701,E+09	1,82941,E+09	2,23534,E+09	1,77964,E+09	1,91243,E+09	2,06422,E+09	1,08175,E+09	1,39815,E+09	1,46751,E+09	1,72161,E+09	1,34911,E+09	1,42978,E+09	1,69620,E+09	1,47268,E+09	GPBP1
ENSG00000062524	1,57292,E+09	4,72958,E+09	2,42685,E+09	2,22116,E+09	5,76841,E+08	4,41836,E+09	2,15437,E+09	3,32753,E+09	1,89880,E+08	8,17656,E+09	8,87387,E+09	9,78136,E+09	5,12978,E+09	1,05248,E+09	1,06378,E+08	7,75224,E+09	2,95291,E+09	7,18228,E+09	2,22747,E+09	2,06194,E+09	2,57464,E+09	4,37575,E+09	0,00000,E+00	9,70782,E-01	LTK
ENSG00000062598	1,03257,E+09	9,54183,E+09	9,79974,E+08	8,40608,E+09	1,50931,E+09	8,81462,E+09	1,01354,E+09	8,91350,E+08	1,09636,E+09	1,51318,E+09	1,74071,E+09	1,71661,E+09	1,80839,E+09	1,76035,E+09	1,31491,E+09	1,37324,E+09	9,93112,E+09	8,07205,E+09	9,94921,E+09	8,77202,E+09	9,24153,E+08	8,88201,E+09	9,20729,E+08	9,47483,E+09	ELMO2
ENSG00000062650	2,33311,E+09	2,17943,E+09	2,16612,E+09	2,20885,E+08	2,83952,E+09	2,15947,E+09	2,41796,E+09	2,35644,E+09	2,21780,E+09	2,80251,E+09	2,70572,E+09	2,83536,E+08	3,54057,E+09	3,10098,E+09	3,19378,E+09	3,18582,E+09	2,36626,E+08	2,01942,E+09	2,32548,E+09	2,07513,E+09	2,29014,E+09	2,05660,E+08	2,82517,E+09	2,18450,E+08	WAPL
ENSG00000062716	1,30230,E+09	1,32473,E+09	1,59520,E+09	1,47292,E+09	8,46100,E+09	1,48450,E+09	1,26400,E+09	1,40802,E+09	1,32374,E+09	8,59833,E+09	8,77473,E+08	8,74718,E+09	1,03477,E+09	9,25004,E+09	7,48503,E+09	9,87075,E+09	8,91538,E+09	1,28378,E+09	1,46058,E+08	1,95418,E+09	1,24716,E+09	1,46386,E+09	1,51196,E+09	1,42202,E+09	VMP1
ENSG00000063046	1,19315,E+09	1,51517,E+09	1,05228,E+09	1,54631,E+09	6,82982,E+09	1,70597,E+09	9,75980,E+09	1,33712,E+09	1,14255,E+09	6,72794,E+09	6,61263,E+09	6,57195,E+09	1,01429,E+09	6,85693,E+09	8,55001,E+09	6,89455,E+09	9,70743,E+09	1,27860,E+09	1,17923,E+09	1,63415,E+09	1,00497,E+09	1,48423,E+09	1,24845,E+08	1,33480,E+09	EIF4B
ENSG00000063322	5,70969,E+09	5,39967,E+09	6,17512,E+09	5,93837,E+09	7,20021,E+09	6,39159,E+09	5,67268,E+09	5,68175,E+09	6,35993,E+09	7,75689,E+09	7,11353,E+09	8,33810,E+09	7,26182,E+08	7,81828,E+09	7,63796,E+09	7,14070,E+09	6,05179,E+09	4,22162,E+09	6,53639,E+09	5,71055,E+09	5,92733,E+09	6,14049,E+09	5,61439,E+09	5,75343,E+09	MED29
ENSG00000063660	2,92587,E+09	3,00801,E+09	3,10511,E+09	3,35391,E+09	1,46600,E+09	4,03809,E+09	3,70999,E+09	3,53657,E+09	3,95994,E+09	1,40692,E+09	1,55051,E+09	1,66462,E+09	2,26998,E+09	2,36807,E+09	2,02757,E+09	1,60804,E+09	3,23462,E+08	2,74089,E+09	3,69091,E+09	3,84552,E+08	4,06020,E+09	4,00600,E+09	2,61007,E+09	4,24521,E+09	GPC1
ENSG00000063761	8,96564,E+09	6,81059,E+09	8,37263,E+09	9,66203,E+09	5,52119,E+09	1,07145,E+09	1,04487,E+09	1,14800,E+09	9,77881,E+09	6,33683,E+09	5,32432,E+09	4,95449,E+09	5,23238,E+09	6,56842,E+09	4,36151,E+09	3,98687,E+09	1,11226,E+09	8,25962,E+09	8,68712,E+09	8,14467,E+08	7,85265,E+09	1,03924,E+09	8,46384,E+09	1,19406,E+09	ADCK1
ENSG00000063978	1,82558,E+09	1,75167,E+09	1,50974,E+09	1,68886,E+09	2,70095,E+09	1,55816,E+09	1,44634,E+09	1,74253,E+09	1,61892,E+09	2,69181,E+09	2,51701,E+09	2,60803,E+09	2,93342,E+09	2,66644,E+09	2,57957,E+09	2,48975,E+09	1,93553,E+09	1,51849,E+09	1,61508,E+09	1,45027,E+09	1,50866,E+08	1,44179,E+09	1,40914,E+09	1,39446,E+09	RNF4
ENSG00000064012	1,89537,E+09	2,14723,E+08	2,34786,E+09	2,62074,E+09	5,15308,E+09	1,63479,E+09	2,00357,E+09	1,91887,E+09	1,69942,E+09	5,32498,E+09	5,16854,E+09	5,20221,E+09	3,80630,E+09	3,59756,E+09	4,18067,E+08	4,08654,E+09	2,58576,E+08	1,63995,E+09	2,14951,E+09	2,00008,E+09	2,00822,E+09	1,96909,E+09	2,55059,E+09	2,15960,E+09	CASP8
ENSG00000064042	7,34870,E+08	5,11453,E+09	1,08065,E+09	4,45060,E+09	1,17177,E+09	1,54532,E+09	1,01736,E+09	4,80757,E+09	2,50193,E+09	1,00367,E+09	7,68799,E+09	7,10894,E+09	2,95445,E+09	1,30125,E+09	4,21311,E+09	6,88842,E+08	3,76983,E+09	3,67104,E+06	1,01359,E+09	6,14479,E+09	3,04322,E+08	1,74155,E+09	1,09221,E+09	5,59185,E+09	LIMCH1
ENSG00000064115	1,94261,E+09	1,59336,E+09	1,83227,E+09	1,44153,E+08	8,10873,E+09	1,34428,E+09	1,59962,E+09	1,42490,E+09	2,21368,E+09	7,29012,E+09	7,59119,E+09	7,67946,E+09	8,08454,E+09	6,80283,E+09	5,11680,E+09	6,95487,E+09	2,84979,E+09	1,37900,E+09	2,47694,E+09	1,40182,E+09	2,50512,E+09	1,54174,E+09	1,99330,E+08	1,55616,E+09	TM7SF3
ENSG00000064225	3,99466,E+09	4,12315,E+09	5,39816,E+09	3,73765,E+09	1,51215,E+09	4,20296,E+09	3,07031,E+09	3,07874,E+09	4,39629,E+09	1,65115,E+09	1,63263,E+09	1,83309,E+09	1,30522,E+09	1,48390,E+09	9,04641,E+09	1,04002,E+09	3,49132,E+08	4,80483,E+09	6,42691,E+09	4,86907,E+09	5,31792,E+09	5,23066,E+09	3,90972,E+09	3,50821,E+09	ST3GAL6
ENSG00000064300	2,35938,E+09	3,78366,E+09	4,85370,E+09	6,66347,E+08	2,06015,E+09	0,00000,E+00	1,18491,E+09	4,99129,E+09	3,79760,E+09	2,04414,E+09	2,01679,E+09	2,10190,E+08	1,94932,E+09	1,43520,E+09	3,40411,E+08	1,21821,E+09	3,93721,E+09	4,78819,E+09	3,34120,E+08	2,06194,E+09	5,14928,E+09	0,00000,E+00	9,15010,E+09	1,94156,E+09	NGFR
ENSG00000064309	5,74115,E+09	8,89161,E+09	1,20930,E+09	1,12135,E+09	5,10916,E+09	6,51708,E+09	1,04487,E+09	1,11472,E+09	4,01786,E+09	5,00814,E+09	5,32432,E+09	5,40490,E+09	5,02719,E+09	2,29631,E+09	4,36151,E+09	4,54060,E+09	7,97285,E+08	5,98523,E+09	9,57811,E+09	9,38184,E+09	7,35059,E+09	6,56363,E+09	1,01795,E+09	9,90294,E+09	CDON
ENSG00000064490	6,62466,E+08	6,84692,E+09	5,17137,E+09	6,59683,E+09	1,23295,E+09	6,75268,E+09	5,95146,E+09	7,38151,E+09	7,40028,E+09	1,24565,E+09	1,26844,E+09	1,27345,E+09	1,14401,E+08	1,55134,E+09	1,54947,E+09	1,25672,E+08	7,21119,E+08	5,30028,E+09	5,17608,E+09	5,53147,E+09	6,25920,E+09	7,20730,E+09	5,03061,E+08	5,74596,E+09	RFXANK
ENSG00000064545	5,25355,E+09	4,72958,E+09	4,89010,E+08	4,30904,E+09	3,43690,E+08	5,03693,E+09	3,73784,E+09	4,25923,E+09	5,12675,E+09	2,91290,E+09	3,13005,E+09	3,18288,E+09	2,85216,E+09	3,75065,E+09	3,88281,E+09	2,59146,E+09	5,55146,E+09	4,47695,E+09	6,00303,E+09	5,22702,E+09	4,56998,E+09	5,43687,E+09	2,66497,E+09	5,16456,E+09	TMEM161A
ENSG00000064607	1,78077,E+09	2,28322,E+09	1,99486,E+09	2,63595,E+09	1,72102,E+09	2,27175,E+09	2,13308,E+09	2,33352,E+09	1,90358,E+09	1,82298,E+08	1,91029,E+09	1,87267,E+09	1,45766,E+09	1,75240,E+09	1,30884,E+09	1,82155,E+08	1,98040,E+09	2,34698,E+09	1,93270,E+09	2,58105,E+08	1,92172,E+09	2,42266,E+09	1,99718,E+09	2,57900,E+09	SUGP2
ENSG00000064652	5,49271,E+09	3,85934,E+09	4,73636,E+09	4,93219,E+09	9,71087,E+09	4,00171,E+09	5,09509,E+09	4,55788,E+09	5,81782,E+09	8,77743,E+09	8,19623,E+09	9,57762,E+09	1,19242,E+09	1,19402,E+09	1,22983,E+09	1,02950,E+08	5,67962,E+09	3,82612,E+09	5,80679,E+09	4,47761,E+09	5,81868,E+09	3,97767,E+09	6,66779,E+09	4,09932,E+09	SNX24
ENSG00000064666	6,74193,E+09	8,20575,E+09	8,50727,E+09	1,05477,E+09	4,39837,E+09	1,15923,E+09	1,00667,E+09	9,57503,E+09	9,20565,E+09	4,05725,E+09	4,09525,E+09	4,52969,E+09	5,42045,E+09	5,60529,E+08	4,26223,E+09	4,93751,E+09	1,02173,E+09	5,74153,E+09	9,16519,E+09	1,14877,E+09	9,15805,E+09	1,00075,E+09	9,22995,E+09	9,16139,E+09	CNN2
ENSG00000064692	7,62866,E+09	9,83753,E+09	2,59600,E+08	1,87688,E+09	2,22496,E+09	2,05454,E+09	2,34062,E+08	1,82604,E+09	1,53575,E+08	1,32869,E+09	2,74283,E+09	2,55231,E+09	3,18047,E+09	3,43012,E+08	2,97859,E+09	2,10418,E+09	5,90581,E+09	7,14757,E+09	2,61293,E+09	3,10992,E+09	1,94385,E+09	1,82688,E+09	2,71037,E+09	2,45559,E+09	SNCAIP
ENSG00000064932	2,65397,E+09	2,86896,E+09	3,29445,E+09	2,88306,E+08	4,73586,E+08	3,05334,E+09	2,43875,E+09	2,21341,E+09	3,38964,E+09	4,46130,E+09	5,13875,E+09	5,39497,E+09	4,65989,E+09	5,27577,E+09	4,13067,E+09	3,99573,E+09	2,28335,E+09	2,45993,E+08	3,71914,E+09	4,06409,E+09	3,31743,E+09	3,37088,E+09	1,91008,E+09	3,04056,E+09	SBNO2
ENSG00000064933	3,58893,E+09	3,42582,E+09	3,66284,E+08	3,68845,E+09	4,24678,E+09	3,30493,E+09	3,87863,E+09	4,32024,E+09	3,75962,E+09	4,51704,E+09	4,69540,E+09	4,00255,E+09	5,47933,E+09	4,51771,E+09	7,08575,E+09	5,70288,E+09	3,47459,E+09	3,52387,E+09	3,71987,E+09	3,41355,E+09	3,45002,E+09	3,45969,E+09	4,44924,E+09	3,72664,E+09	PMS1
ENSG00000064989	3,53907,E+09	3,59448,E+09	5,70310,E+09	5,44183,E+09	2,38977,E+06	3,53469,E+09	6,78628,E+09	6,20195,E+09	4,27230,E+09	2,86179,E+08	2,09746,E+09	1,20109,E+09	1,12855,E+09	1,62656,E+08	2,87221,E+09	2,87940,E+09	2,85448,E+09	2,27439,E+08	5,79142,E+08	3,19601,E+09	4,81329,E+09	3,17242,E+09	8,34947,E+09	5,00147,E+09	CALCRL
ENSG00000064995	4,59843,E+09	5,07645,E+09	5,41297,E+09	4,91831,E+09	3,84934,E+09	6,00653,E+09	6,04700,E+09	6,09752,E+09	5,34103,E+09	3,53237,E+09	3,84279,E+09	3,67488,E+09	4,54232,E+09	4,14026,E+09	3,79420,E+09	3,92928,E+09	4,96679,E+09	4,35198,E+09	5,53281,E+09	6,22562,E+09	5,57268,E+09	5,26403,E+09	6,47301,E+09	5,30823,E+09	TAF11
ENSG00000064999	4,47495,E+09	4,21879,E+09	5,43614,E+09	5,46404,E+09	3,95548,E+09	5,10320,E+09	4,85811,E+09	4,44225,E+08	5,03181,E+09	3,93497,E+09	3,67055,E+09	3,39307,E+09	3,15995,E+09	3,44447,E+09	3,20199,E+09	2,97907,E+09	4,85261,E+09	4,78819,E+09	4,92270,E+09	5,19609,E+09	4,73733,E+09	5,31654,E+09	4,20905,E+09	5,26164,E+09	ANKS1A
ENSG00000065057	1,20328,E+09	1,40941,E+09	1,03141,E+09	1,55792,E+09	7,16931,E+09	1,78943,E+09	1,22799,E+09	1,49079,E+09	1,37786,E+08	7,97214,E+09	9,03521,E+09	8,85802,E+09	7,88756,E+09	1,02377,E+09	7,34010,E+09	5,63809,E+07	1,66347,E+09	1,20423,E+09	1,45899,E+09	1,45109,E+09	1,08135,E+09	2,03472,E+09	8,92135,E+09	1,31056,E+09	NTHL1
ENSG00000065150	5,49263,E+09	6,78396,E+09	4,89907,E+08	7,58857,E+09	1,38043,E+09	7,55894,E+09	5,97720,E+09	7,82929,E+09	6,21285,E+09	1,26563,E+09	1,15070,E+09	1,25221,E+09	1,43665,E+09	1,35866,E+09	2,13638,E+09	1,66405,E+09	6,27479,E+09	6,18271,E+09	5,10312,E+09	6,49304,E+09	5,78654,E+09	6,74068,E+09	6,58233,E+09	7,20526,E+09	IPO5
ENSG00000065154	2,51024,E+09	3,28695,E+09	2,53964,E+09	3,97456,E+09	1,47005,E+09	4,43099,E+09	3,21954,E+09	4,20918,E+09	2,83194,E+08	1,51180,E+09	1,44963,E+09	1,56810,E+09	1,84980,E+09	1,52511,E+09	1,22229,E+09	1,79624,E+09	3,76485,E+09	2,51492,E+09	2,99121,E+09	3,27635,E+09	3,25938,E+09	3,73020,E+07	4,06147,E+09	3,67531,E+09	OAT
ENSG00000065325	4,71876,E+09	4,72958,E+09	1,21342,E+09	1,22164,E+09	8,24058,E-01	7,73212,E+08	5,38593,E+09	8,31881,E+09	2,84820,E+08	1,02207,E+09	2,42015,E+09	0,00000,E+00	3,07787,E+08	0,00000,E+00	4,25513,E+09	1,10746,E+08	1,96860,E+09	5,98523,E+09	2,33884,E+09	4,63937,E+09	6,43660,E+09	6,56363,E+09	1,25814,E+09	1,45617,E+09	GLP2R
ENSG00000065357	7,71344,E+09	6,14845,E+09	6,73366,E+09	5,77234,E+09	4,12070,E+09	7,17983,E+09	6,63547,E+09	5,18867,E+09	8,72498,E+09	4,56865,E+09	3,17039,E+09	3,00272,E+09	3,58059,E+09	4,93708,E+08	3,99483,E+09	3,69893,E+09	7,54960,E+09	9,33696,E+09	6,69354,E+07	7,75290,E+09	8,11989,E+08	8,21547,E+09	6,39363,E+09	6,57219,E+09	DGKA
ENSG00000065427	2,31996,E+09	3,05414,E+09	2,02441,E+09	2,86892,E+09	4,46616,E+09	3,01316,E+09	2,23762,E+08	2,82976,E+09	2,56750,E+09	4,41197,E+09	4,00724,E+09	4,27653,E+08	5,25846,E+09	4,31213,E+09	5,06306,E+09	4,27436,E+09	3,10907,E+09	2,20423,E+09	2,19104,E+09	2,25027,E+09	2,26473,E+09	2,65536,E+09	2,63794,E+09	2,32880,E+09	KARS
ENSG00000065485	1,82536,E+09	2,00766,E+09	2,86237,E+09	2,99832,E+09	6,75720,E+09	1,96769,E+09	1,44483,E+08	1,88814,E+09	1,67085,E+09	6,89897,E+09	7,35345,E+09	7,88184,E+09	9,15153,E+09	6,63061,E+09	7,37840,E+09	6,47190,E+09	1,66931,E+09	1,58582,E+09	3,20533,E+09	3,61566,E+09	1,83186,E+08	2,01613,E+09	1,93525,E+09	2,09980,E+09	PDIA5
ENSG00000065491	3,84547,E+08	4,43587,E+09	3,24215,E+09	2,98968,E+09	2,15730,E+08	3,80929,E+09	3,64337,E+09	3,23402,E+09	3,70873,E+09	2,28075,E+09	2,12335,E+09	2,03674,E+09	1,89063,E+09	2,20657,E+09	2,21799,E+09	1,88977,E+09	2,85083,E+09	3,52039,E+09	3,26569,E+08	4,06244,E+09	3,58969,E+09	3,71764,E+09	3,63145,E+09	3,26154,E+09	TBC1D22B
ENSG00000065518	1,12145,E+09	1,19859,E+08	9,22919,E+09	1,04132,E+09	9,47708,E+07	1,25267,E+09	1,06861,E+09	9,74521,E+09	1,23276,E+07	9,58855,E+09	8,50278,E+09	8,19795,E+09	1,05342,E+09	8,62448,E+09	7,43765,E+09	8,17640,E+08	1,33640,E+09	1,03956,E+09	1,13337,E+09	1,22089,E+09	1,17360,E+09	1,23333,E+08	1,33642,E+09	1,03876,E+09	NDUFB4
ENSG00000065600	3,96407,E+09	3,35800,E+09	2,93649,E+07	2,84308,E+09	6,39469,E+09	3,58991,E+09	3,08075,E+09	2,86151,E+09	4,47167,E+09	6,47992,E+09	6,10683,E+09	6,53092,E+09	6,24808,E+09	7,40581,E+09	8,51027,E+09	5,89979,E+09	3,65176,E+09	3,84252,E+09	3,83124,E+09	3,47437,E+08	4,26064,E+09	4,20072,E+09	3,63717,E+09	3,03855,E+09	TMEM206
ENSG00000065613	2,73449,E+09	2,16441,E+09	1,85676,E+09	1,75341,E+09	2,55458,E+09	1,97245,E+09	2,01194,E+09	1,94494,E+09	2,61169,E+09	2,49487,E+09	2,35883,E+09	2,56326,E+09	3,02224,E+09	2,78045,E+09	2,84881,E+09	2,77106,E+09	2,12806,E+09	2,48993,E+09	1,96129,E+09	1,74126,E+09	2,39328,E+08	2,09219,E+09	2,50140,E+09	1,99301,E+09	SLK
ENSG00000065615	2,77620,E+09	3,32016,E+08	3,00929,E+09	2,75423,E+09	4,44991,E+09	3,39109,E+09	3,12384,E+09	3,27207,E+09	2,60135,E+09	4,87527,E+09	4,69508,E+09	5,03706,E+09	5,45809,E+09	4,57349,E+09	4,37215,E+09	5,43764,E+09	3,39584,E+09	3,23203,E+09	2,63955,E+09	2,71145,E+09	2,67762,E+07	3,01927,E+09	3,37410,E+09	2,92671,E+09	CYB5R4
ENSG00000065621	1,44709,E+09	1,83508,E+09	1,43172,E+09	1,16611,E+09	1,35146,E+09	1,30408,E+07	1,34648,E+09	1,32103,E+09	1,63297,E+09	1,51266,E+08	1,06486,E+09	9,23186,E+09	7,59208,E+08	1,15773,E+09	8,72302,E+09	8,85970,E+09	1,87017,E+09	1,85542,E+09	1,49240,E+09	1,34026,E+09	1,67351,E+09	1,75030,E+09	1,50977,E+09	1,28143,E+09	GSTO2
ENSG00000065802	3,31493,E+09	1,94195,E+08	2,52028,E+09	1,89018,E+09	3,83221,E+09	1,71101,E+09	1,72027,E+09	1,62980,E+09	3,03603,E+09	3,60378,E+09	4,08241,E+09	4,18277,E+09	3,56643,E+09	4,70170,E+09	4,96241,E+09	3,13966,E+09	2,29835,E+09	2,55808,E+08	2,59832,E+09	2,15885,E+08	2,61068,E+09	2,02050,E+09	1,49261,E+09	1,82119,E+09	ASB1
ENSG00000065833	1,37172,E+09	1,19280,E+09	1,00836,E+09	1,22497,E+08	2,15172,E+09	1,40727,E+09	1,25931,E+09	1,28276,E+09	1,50859,E+09	1,89083,E+09	1,65457,E+09	1,68829,E+08	2,81317,E+09	2,48959,E+09	2,75836,E+09	1,98125,E+09	1,30164,E+09	1,07614,E+09	1,14158,E+09	1,55677,E+08	1,46883,E+09	1,22520,E+09	1,57039,E+09	1,18241,E+09	ME1
ENSG00000065883	3,22276,E+09	2,39787,E+08	3,67032,E+09	2,71642,E+09	3,94748,E+09	2,19978,E+09	2,95472,E+09	2,42851,E+09	3,01244,E+09	3,82254,E+09	3,76062,E+08	3,80929,E+09	4,27555,E+09	4,19170,E+09	4,18739,E+08	3,99460,E+09	2,46752,E+09	2,85131,E+09	3,38729,E+08	3,02169,E+09	3,38790,E+09	2,27325,E+09	3,19037,E+09	2,52218,E+09	CDK13
ENSG00000065911	6,68879,E+09	5,28636,E+09	5,18921,E+09	5,93569,E+09	1,32514,E+09	4,42393,E+09	5,36468,E+09	6,08567,E+09	7,49896,E+09	1,24493,E+09	1,16348,E+09	1,25631,E+09	1,69107,E+08	1,40450,E+09	1,71424,E+09	1,42053,E+09	5,35691,E+09	4,23281,E+08	5,87742,E+09	3,68305,E+09	7,03202,E+08	3,56970,E+09	5,94259,E+08	4,43861,E+09	MTHFD2
ENSG00000065970	3,57053,E+09	2,85629,E+09	4,21058,E+09	2,95414,E+09	3,30250,E+09	3,65619,E+09	2,92995,E+09	2,92889,E+09	3,92102,E+09	2,92312,E+09	4,07391,E+09	4,20381,E+09	3,96019,E+09	4,39170,E+09	5,52104,E+09	3,84290,E+08	2,92338,E+09	4,18966,E+09	3,17414,E+09	2,92548,E+09	3,34703,E+09	3,28181,E+09	2,80222,E+09	2,81527,E+09	FOXJ2
ENSG00000066044	1,05386,E+09	1,16631,E+09	9,75594,E+09	1,13057,E+09	1,24680,E+09	1,13773,E+08	1,05564,E+09	1,07642,E+09	1,10700,E+09	1,19889,E+09	1,27684,E+09	1,25889,E+09	1,43429,E+09	1,25723,E+09	1,51816,E+09	1,25977,E+09	1,25892,E+09	1,05939,E+09	1,03577,E+09	9,16533,E+09	1,03758,E+09	1,02502,E+09	1,05226,E+09	9,84373,E+09	ELAVL1
ENSG00000066084	2,44589,E+09	2,02142,E+09	2,50711,E+09	2,21893,E+09	1,73135,E+09	2,45168,E+09	2,63149,E+09	2,29878,E+09	2,36875,E+09	1,73667,E+09	1,66990,E+09	1,68903,E+09	1,70945,E+09	1,77964,E+09	1,62546,E+09	1,75642,E+09	2,58675,E+09	2,13076,E+09	2,34608,E+09	2,54444,E+09	2,48677,E+09	2,54997,E+09	2,54509,E+09	2,52981,E+09	DIP2B
ENSG00000066117	7,27483,E+09	6,28088,E+09	6,41902,E+09	5,98568,E+08	1,09765,E+09	5,19157,E+09	5,76295,E+09	5,25749,E+09	7,89900,E+09	1,03740,E+09	9,39016,E+09	1,11851,E+09	9,68503,E+09	1,10032,E+09	1,20844,E+09	9,82962,E+09	6,36844,E+08	6,36829,E+07	6,10326,E+09	4,93835,E+08	7,38921,E+09	5,23996,E+09	5,49006,E+09	5,12573,E+09	SMARCD1
ENSG00000066185	4,71876,E+09	3,78366,E+09	2,42685,E+09	3,33173,E+08	1,81293,E+09	1,10459,E+09	3,23156,E+08	2,21835,E+09	3,79760,E+09	1,32869,E+09	1,37142,E+09	1,27616,E+09	1,19627,E+09	1,07544,E+09	1,17016,E+09	1,88269,E+09	9,84302,E-01	1,19705,E+09	3,34120,E+08	2,06194,E+09	1,28732,E+09	4,37575,E+09	3,43129,E+08	2,91234,E+09	ZMYND12
ENSG00000066422	9,79747,E+09	8,66071,E+09	9,19922,E+09	9,77997,E+09	1,28537,E+09	9,06083,E+09	9,54635,E+09	9,76107,E+08	1,00164,E+09	1,26929,E+09	1,18818,E+09	1,14206,E+09	1,57586,E+09	1,26079,E+09	1,62691,E+09	1,41445,E+09	8,62623,E+09	9,10210,E+09	8,79471,E+09	8,90656,E+09	9,85855,E+09	8,65972,E+09	1,08681,E+09	8,67160,E+09	ZBTB11
ENSG00000066583	4,83672,E+08	4,70120,E+09	3,51893,E+08	3,56496,E+09	6,84792,E+09	4,32999,E+07	3,92096,E+09	4,03740,E+09	4,01596,E+09	6,86831,E+09	5,80835,E+09	5,73519,E+09	6,36093,E+09	6,60191,E+09	6,11675,E+09	6,11319,E+09	4,12423,E+09	3,73479,E+09	3,46371,E+09	4,28874,E+09	4,33827,E+09	4,26636,E+09	4,90674,E+08	3,59189,E+09	ISOC1
ENSG00000066629	1,60438,E+08	2,01206,E+08	1,71518,E+09	2,53212,E+09	8,88335,E+09	4,67241,E+09	1,80967,E+09	2,45128,E+09	2,73427,E+09	8,91245,E+08	1,03098,E+08	1,16806,E+08	8,99764,E+09	1,55767,E+09	7,22596,E+09	7,96266,E+09	2,19499,E+09	2,11877,E+09	1,74856,E+09	2,08256,E+09	2,92221,E+09	4,63830,E+09	1,45441,E+09	2,14543,E+09	EML1
ENSG00000066651	3,53120,E+09	3,35800,E+09	3,64027,E+09	3,02077,E+09	4,12029,E+09	3,25854,E+09	3,26388,E+09	3,29974,E+09	3,37018,E+07	4,23137,E+09	4,00131,E+09	4,21882,E+09	4,59618,E+08	4,30559,E+09	5,20190,E+09	4,46296,E+09	3,34663,E+09	2,93264,E+09	4,04285,E+09	3,34024,E+09	3,12819,E+08	2,88800,E+09	3,72867,E+09	3,31037,E+09	TRMT11
ENSG00000066654	1,06323,E+09	9,81605,E+09	1,05816,E+09	1,18841,E+09	1,45362,E+09	1,12284,E+09	1,14842,E+09	1,21560,E+08	1,08991,E+09	1,50960,E+09	1,54212,E+09	1,51854,E+08	2,13331,E+08	1,63803,E+09	1,84134,E+09	1,70328,E+08	1,00001,E+09	7,82677,E+09	1,10037,E+08	9,17564,E+09	1,16302,E+09	9,51343,E+09	1,48450,E+09	1,08242,E+09	THUMPD1
ENSG00000067064	9,51034,E+09	1,04422,E+09	8,03627,E+09	1,38993,E+09	5,88155,E+09	1,83596,E+09	1,41891,E+09	2,09121,E+09	8,44282,E+09	7,04288,E+09	5,09554,E+09	5,08120,E+09	8,47645,E+09	6,50335,E+09	5,04733,E+09	8,11194,E+09	9,68002,E+09	8,20887,E+09	7,83690,E+08	1,17032,E+09	1,06689,E+09	1,23547,E+09	1,77853,E+09	1,61057,E+08	IDI1
ENSG00000067066	2,45973,E+09	2,19942,E+09	1,25113,E+09	1,25794,E+09	4,82657,E+09	1,58501,E+09	1,49894,E+09	1,33133,E+09	1,96743,E+09	4,92119,E+08	4,61776,E+09	4,61920,E+09	4,55044,E+09	4,42255,E+09	4,99480,E+09	4,78839,E+09	2,65788,E+09	2,28341,E+09	1,47652,E+09	1,41766,E+09	1,72124,E+09	1,96534,E+09	1,91695,E+09	1,41993,E+09	SP100
ENSG00000067167	9,29044,E+09	8,21506,E+09	1,04076,E+09	9,21558,E+09	5,38403,E+09	8,43147,E+09	1,27463,E+09	1,12545,E+09	8,45051,E+09	5,25139,E+09	4,90805,E+09	4,45529,E+09	6,94822,E+09	4,34386,E+09	5,09552,E+09	6,14767,E+09	8,56081,E+09	6,73596,E+09	1,03886,E+09	9,77890,E+08	9,60348,E+09	7,73305,E+09	1,77285,E+09	9,59423,E+09	TRAM1
ENSG00000067208	3,25672,E+09	2,55303,E+09	2,47283,E+08	2,41218,E+09	1,56736,E+08	2,85414,E+09	2,30626,E+09	2,37865,E+09	3,06075,E+09	1,60261,E+09	1,38754,E+08	1,43230,E+09	1,71304,E+09	1,36336,E+09	1,32654,E+09	1,56379,E+09	4,04289,E+09	2,73414,E+08	2,37782,E+09	2,25782,E+09	3,07541,E+09	2,88851,E+09	2,85485,E+09	2,25796,E+09	EVI5
ENSG00000067445	4,43532,E+09	6,45985,E+09	6,84117,E+09	1,21988,E+09	2,00156,E+09	1,01459,E+09	7,00074,E+09	8,65024,E+09	5,33031,E+09	2,11303,E+08	2,25235,E+09	2,16729,E+08	2,28819,E+09	2,51408,E+09	1,63631,E+08	1,83263,E+09	6,82495,E+09	4,16022,E+09	6,98456,E+09	8,82924,E+09	6,23178,E+09	7,59707,E+09	5,66002,E+09	9,26621,E+09	TRO
ENSG00000067596	1,24215,E+09	1,32976,E+09	1,35661,E+09	1,32714,E+09	1,01625,E+09	1,39399,E+09	1,37880,E+09	1,30712,E+09	1,27514,E+08	1,08339,E+09	1,09317,E+09	1,16409,E+09	9,61321,E+09	1,01612,E+09	8,48899,E+09	9,92021,E+09	1,36489,E+09	1,06058,E+09	1,27398,E+09	1,19696,E+09	1,24870,E+09	1,24928,E+09	1,30846,E+09	1,32609,E+09	DHX8
ENSG00000068001	8,62746,E+08	1,07931,E+09	7,87052,E+08	1,02840,E+09	5,81785,E+09	1,00518,E+09	8,59638,E+09	9,46681,E+09	9,66488,E+09	5,96889,E+09	5,77874,E+09	6,08464,E+09	4,47543,E+09	6,06610,E+09	4,23843,E+09	4,51845,E+09	1,30125,E+09	9,63168,E+09	8,98360,E+09	1,12847,E+09	8,73189,E+09	1,19020,E+09	6,49657,E+09	1,13387,E+09	HYAL2
ENSG00000068079	1,18110,E+09	1,14456,E+09	9,82874,E+09	1,39933,E+08	1,84836,E+09	1,65688,E+09	1,03270,E+09	1,20490,E+08	1,62347,E+09	1,84969,E+09	1,88156,E+08	2,00570,E+09	1,22571,E+09	2,07021,E+09	9,85116,E+09	1,65545,E+09	9,15401,E+09	8,61874,E+09	1,43438,E+09	1,48460,E+09	1,33881,E+08	1,65185,E+09	8,94194,E+09	1,07058,E+09	IFI35
ENSG00000068120	5,25355,E+09	5,33497,E+09	5,08425,E+08	5,08556,E+09	6,88064,E+09	5,96478,E+09	4,16871,E+09	3,78783,E+08	4,83244,E+09	6,92963,E+09	6,82481,E+09	7,23618,E+09	6,67477,E+08	7,28123,E+09	7,96774,E+09	6,57833,E+09	4,59669,E+09	5,54233,E+08	5,40985,E+09	5,34043,E+09	4,01644,E+08	4,48514,E+09	3,15679,E+09	4,14524,E+09	COASY
ENSG00000068323	1,30788,E+09	1,23422,E+09	9,27057,E+09	9,66092,E+09	1,46085,E+09	1,25372,E+09	1,06103,E+09	9,51672,E+09	1,42315,E+09	1,41352,E+09	1,56261,E+09	1,65402,E+09	1,32863,E+09	1,59352,E+09	1,71588,E+09	1,37990,E+09	1,35735,E+09	1,24732,E+09	9,54470,E+09	1,16294,E+09	1,05560,E+09	1,22521,E+09	9,60761,E+09	1,08371,E+08	TFE3
ENSG00000068383	1,08558,E+09	1,15891,E+09	9,11100,E+09	9,80007,E+09	4,64769,E+09	1,09421,E+08	1,21289,E+09	1,08608,E+08	9,83948,E+08	4,72247,E+09	4,60199,E+09	5,09562,E+09	5,24623,E+09	5,44849,E+09	5,05297,E+09	5,08004,E+09	1,01285,E+08	9,74145,E+09	9,82826,E+09	1,26580,E+09	9,98290,E+09	1,12544,E+09	1,12863,E+09	1,07887,E+08	INPP5A
ENSG00000068400	6,76261,E+09	5,83706,E+09	5,95792,E+09	7,02974,E+09	1,21601,E+09	6,48394,E+09	6,41411,E+09	6,01728,E+09	7,63288,E+09	1,21524,E+09	1,23991,E+09	1,21235,E+09	9,57197,E+09	1,22374,E+09	1,04675,E+08	1,06870,E+09	6,58429,E+09	5,84877,E+09	6,34995,E+09	6,65987,E+09	6,41072,E+09	6,58551,E+09	6,31288,E+09	6,80634,E+09	GRIPAP1
ENSG00000068724	5,96183,E+09	6,62179,E+09	7,69408,E+09	8,13476,E+09	4,24942,E+08	8,65280,E+09	8,63505,E+09	8,68412,E+09	7,48838,E+09	4,46644,E+08	4,74816,E+09	5,12121,E+09	3,64327,E+09	4,53187,E+09	3,85845,E+09	5,17650,E+09	5,90256,E+08	6,99219,E+09	6,79445,E+09	9,11451,E+09	8,29561,E+09	8,84099,E+09	6,53317,E+09	9,30611,E+08	TTC7A
ENSG00000068781	1,10529,E+09	1,57050,E+09	1,65948,E+08	5,04647,E+09	3,00122,E+08	5,65771,E+09	7,78052,E+09	1,16502,E+09	5,23119,E+09	1,10588,E+09	2,28220,E+09	4,87942,E+09	2,38330,E+09	1,71171,E+09	8,94642,E+09	3,75430,E+09	4,83391,E+09	4,86001,E+09	1,46233,E+09	1,32830,E+09	8,35470,E+09	7,71773,E+09	1,89922,E+09	1,50403,E+09	STON1-GTF2A1L
ENSG00000068878	3,55806,E+09	2,95697,E+09	2,98740,E+09	2,46768,E+09	1,46765,E+09	2,80105,E+09	3,11846,E+09	2,56732,E+09	3,20078,E+09	1,49631,E+09	1,37038,E+09	1,31741,E+09	1,46829,E+09	1,49356,E+09	1,73196,E+09	1,43195,E+09	3,32399,E+09	3,45468,E+09	2,52847,E+09	2,32896,E+09	3,11141,E+09	2,94607,E+09	3,06414,E+09	2,88710,E+09	PSME4
ENSG00000068885	7,36881,E+09	8,00576,E+09	7,54884,E+09	8,92305,E+09	5,37467,E+09	9,41784,E+09	9,44811,E+09	9,91070,E+09	7,34056,E+09	5,64806,E+07	5,58376,E+09	4,93519,E+09	6,47676,E+09	4,54833,E+08	5,41498,E+09	6,39515,E+08	7,54940,E+09	6,41437,E+09	8,54947,E+09	6,68946,E+09	7,68427,E+09	8,67164,E+09	1,18566,E+09	1,01816,E+09	IFT80
ENSG00000068903	5,69656,E+09	7,14167,E+09	6,49789,E+09	7,17567,E+09	3,40402,E+09	8,22234,E+09	6,30467,E+09	8,19924,E+09	6,94191,E+09	3,73066,E+09	3,48953,E+09	3,37295,E+09	3,67457,E+09	3,81848,E+09	3,46847,E+09	3,80735,E+08	7,57588,E+09	5,85356,E+09	6,79378,E+09	7,40186,E+09	6,83721,E+09	7,81859,E+09	6,24300,E+09	8,01312,E+09	SIRT2
ENSG00000068912	3,65310,E+09	3,44976,E+09	3,99823,E+09	3,53537,E+09	2,13101,E+08	3,75958,E+09	3,86818,E+09	4,02822,E+09	3,74063,E+09	2,22811,E+09	1,91433,E+09	1,98864,E+09	2,96501,E+09	2,19776,E+09	2,57010,E+09	2,47407,E+09	3,86437,E+09	2,63377,E+09	4,60393,E+09	3,50015,E+09	4,29827,E+09	3,37374,E+08	5,38827,E+09	4,28212,E+09	ERLEC1
ENSG00000069011	4,26756,E+09	6,96459,E+09	5,75163,E+09	1,00102,E+09	1,55034,E+09	1,19751,E+09	5,44044,E+08	6,07223,E+09	8,11480,E+09	1,29203,E+09	2,40733,E+09	2,63661,E+09	2,16017,E+09	2,12556,E+09	1,44648,E+09	1,21608,E+09	5,35460,E+09	6,35692,E+09	6,36555,E+09	1,50969,E+09	7,33901,E+09	1,00423,E+08	3,57975,E+08	6,31319,E+09	PITX1
ENSG00000069020	6,96229,E+09	4,50256,E+09	4,11351,E+09	3,36505,E+09	1,99439,E+09	4,65032,E+09	6,44147,E+09	4,17604,E+09	5,71538,E+09	2,21789,E+09	1,91151,E+08	2,10926,E+09	1,04648,E+09	1,18643,E+09	2,44670,E+09	2,34284,E+09	5,98456,E+09	7,67307,E+09	3,80897,E+08	4,61937,E+09	6,28907,E+09	5,06493,E+09	6,16488,E+09	6,50725,E+09	MAST4
ENSG00000069248	1,06394,E+09	1,33847,E+09	1,12362,E+09	1,18622,E+09	9,79805,E+09	1,29789,E+09	1,14505,E+09	1,32574,E+09	1,11270,E+09	9,95833,E+09	9,56732,E+09	9,51862,E+09	1,19011,E+09	9,36581,E+09	1,01591,E+09	9,65707,E+08	1,21561,E+09	1,02587,E+09	1,23179,E+09	1,21964,E+09	1,23454,E+09	1,21318,E+09	1,23183,E+09	1,21542,E+09	NUP133
ENSG00000069329	2,54342,E+09	2,52749,E+09	2,11012,E+09	2,30880,E+09	3,29886,E+09	2,43010,E+09	2,12505,E+09	2,43949,E+09	2,59119,E+09	3,21134,E+08	3,42240,E+09	3,49366,E+09	4,38156,E+09	3,38700,E+09	3,45492,E+09	3,36668,E+09	2,95551,E+09	2,46113,E+09	2,31653,E+09	2,11115,E+09	2,48146,E+09	2,42314,E+09	2,44866,E+09	2,09203,E+09	VPS35
ENSG00000069345	2,19422,E+09	2,40357,E+09	1,87838,E+09	1,87357,E+09	3,16767,E+09	2,19695,E+09	2,07897,E+09	2,07471,E+09	2,34596,E+08	3,12242,E+09	2,83280,E+09	3,02449,E+09	4,10998,E+09	3,25324,E+09	3,60516,E+09	3,10643,E+09	2,41547,E+09	1,95165,E+09	2,11525,E+09	1,99495,E+09	2,29659,E+09	2,17803,E+09	2,56998,E+09	1,88914,E+09	DNAJA2
ENSG00000069431	5,26928,E+09	6,89384,E+09	6,30981,E+09	2,55433,E+09	1,03090,E+09	2,31964,E+09	8,94065,E+09	4,88037,E+09	3,41784,E+09	9,15570,E+09	6,57473,E+09	7,64905,E+09	4,61619,E+09	8,92673,E+09	5,71252,E+09	9,80104,E+09	5,70895,E+09	8,02021,E+09	4,56631,E+07	4,53627,E+09	2,83210,E+08	2,84424,E+09	6,63382,E+09	5,14514,E+09	ABCC9
ENSG00000069869	1,28429,E+09	1,48982,E+09	1,48281,E+09	1,55481,E+09	1,85001,E+09	1,44370,E+09	1,43548,E+09	1,55725,E+09	1,47223,E+09	1,85403,E+09	2,27956,E+09	2,45397,E+09	2,60382,E+08	2,92112,E+09	2,53819,E+09	2,11082,E+09	1,55224,E+09	1,30837,E+09	1,53584,E+09	1,33478,E+08	1,48553,E+09	1,37617,E+09	1,68591,E+09	1,42317,E+09	NEDD4
ENSG00000069974	3,99915,E+09	3,14583,E+08	3,11535,E+09	3,35939,E+08	5,40533,E+09	4,02954,E+09	3,32151,E+09	3,21450,E+09	3,99545,E+09	5,61413,E+08	5,51535,E+09	5,69451,E+09	6,20765,E+09	5,88191,E+09	5,13063,E+09	6,64212,E+09	3,02427,E+09	3,44714,E+09	3,03548,E+09	3,68552,E+09	4,03896,E+09	3,32645,E+09	4,33486,E+09	3,10029,E+09	RAB27A
ENSG00000070010	1,53696,E+09	1,48513,E+09	1,04948,E+09	1,16879,E+08	1,80184,E+09	1,40861,E+09	1,24537,E+09	1,31472,E+09	1,37771,E+09	1,79090,E+09	1,65796,E+09	1,78981,E+08	1,78322,E+09	2,05712,E+09	1,76264,E+09	1,84782,E+09	1,81089,E+09	1,39942,E+09	1,18313,E+09	9,98042,E+09	1,26156,E+09	1,41603,E+09	1,51581,E+08	1,23247,E+08	UFD1
ENSG00000070018	1,59887,E+09	1,49644,E+09	1,42699,E+09	1,26828,E+09	1,00123,E+09	1,45253,E+09	1,66425,E+09	1,39922,E+09	1,36144,E+09	9,47458,E+09	7,95421,E+09	8,32572,E+09	1,02390,E+08	9,73063,E+09	1,02230,E+09	1,02368,E+09	1,55126,E+09	1,61721,E+09	1,36194,E+08	1,37325,E+09	1,53191,E+09	1,54683,E+09	1,78999,E+09	1,53773,E+09	LRP6
ENSG00000070081	3,53969,E+09	3,25395,E+09	3,58082,E+09	3,91610,E+09	1,66582,E+09	4,38399,E+09	4,34916,E+09	4,50915,E+09	3,63619,E+07	1,61101,E+09	1,15960,E+09	1,17782,E+09	2,72368,E+08	1,79111,E+09	2,36903,E+09	2,02989,E+09	2,18023,E+09	2,72684,E+09	3,73767,E+09	4,19606,E+09	3,81819,E+09	3,99804,E+09	6,28770,E+09	4,52715,E+09	NUCB2
ENSG00000070087	3,62527,E+08	4,08896,E+09	2,17567,E+09	3,06177,E+09	7,25934,E+09	3,54460,E+09	2,88473,E+09	3,57711,E+09	3,53461,E+09	6,72632,E+09	7,09020,E+09	7,38894,E+09	1,00361,E+09	7,93952,E+09	9,28364,E+09	8,08448,E+09	4,85456,E+09	3,80661,E+08	2,48474,E+09	3,03828,E+09	3,11651,E+09	3,75642,E+09	3,53194,E+09	3,13757,E+09	PFN2
ENSG00000070404	1,52525,E+09	1,13893,E+09	3,01724,E+09	1,41233,E+09	2,67902,E+09	7,67522,E+09	2,06604,E+09	1,39793,E+08	9,94578,E+09	2,39675,E+08	2,11880,E+09	2,10479,E+09	2,69494,E+09	2,71215,E+09	2,16058,E+09	2,26452,E+09	1,10764,E+09	8,47286,E+09	3,07786,E+09	2,60429,E+09	1,14789,E+09	9,30344,E+09	1,59278,E+09	1,66191,E+09	FSTL3
ENSG00000070669	3,39157,E+09	2,58437,E+09	2,91099,E+09	3,19504,E+09	8,10389,E+08	2,23916,E+09	2,75332,E+09	3,45374,E+09	3,93370,E+09	7,39813,E+09	6,36006,E+09	6,71528,E+09	9,39089,E+07	7,60495,E+09	1,34030,E+09	7,61182,E+09	2,32751,E+09	2,17289,E+09	3,14971,E+09	1,22285,E+09	3,50504,E+08	1,34422,E+09	2,75736,E+09	2,21040,E+09	ASNS
ENSG00000070731	7,36912,E+09	3,18774,E+09	1,58959,E+09	1,11058,E+09	2,28676,E+09	1,94408,E+09	9,95320,E+09	2,02424,E+09	1,85892,E+09	2,46523,E+09	3,27042,E+09	4,60993,E+09	1,72463,E+09	4,03482,E+09	2,12650,E+09	3,42649,E+09	2,71667,E+09	1,34069,E+09	5,99189,E+09	3,57747,E+09	1,45081,E+08	8,37956,E+09	0,00000,E+00	1,60179,E+09	ST6GALNAC2
ENSG00000070770	1,30867,E+09	1,25585,E+09	1,18794,E+09	1,04503,E+09	1,72310,E+09	1,13331,E+09	1,02290,E+09	9,99339,E+09	1,14877,E+09	1,57603,E+09	1,51259,E+09	1,61997,E+09	2,04580,E+09	1,52035,E+08	2,03034,E+09	1,62243,E+09	1,12407,E+09	1,26528,E+09	1,13044,E+09	1,10211,E+09	1,16245,E+09	9,87826,E+09	1,13347,E+09	9,68840,E+09	CSNK2A2
ENSG00000070961	4,44294,E+08	4,73610,E+09	3,15091,E+08	3,88386,E+09	1,19958,E+09	4,91857,E+09	5,51753,E+08	5,86968,E+09	5,13733,E+09	1,14726,E+09	1,45291,E+09	1,58547,E+09	1,18550,E+09	1,13968,E+09	1,25475,E+09	1,18796,E+09	5,19381,E+09	4,07317,E+09	3,33523,E+09	2,88466,E+09	5,06512,E+09	4,08671,E+09	7,06925,E+09	4,82039,E+09	ATP2B1
ENSG00000071051	5,93588,E+09	6,42267,E+09	5,32427,E+09	5,11166,E+09	7,87544,E+09	5,67549,E+09	5,46715,E+09	4,86795,E+09	6,69516,E+09	6,63139,E+09	8,93590,E+09	8,66728,E+07	9,68872,E+09	9,11828,E+09	8,73153,E+09	6,51210,E+09	5,39181,E+09	7,29073,E+09	5,81325,E+09	7,82177,E+09	6,32370,E+09	6,96784,E+09	5,14362,E+09	5,47152,E+08	NCK2
ENSG00000071073	7,07813,E+09	1,89183,E+09	8,49397,E+09	5,55289,E+09	1,97774,E+09	4,41836,E+09	8,61749,E+09	2,77294,E+08	2,84820,E+08	1,10384,E+09	2,58149,E+09	3,75340,E+09	3,28306,E+09	1,81792,E+09	2,44670,E+09	1,88269,E+09	0,00000,E+00	4,78819,E+09	1,55923,E+09	1,03097,E+09	2,57464,E+09	5,46969,E+08	4,57505,E+08	5,82469,E+09	MGAT4A
ENSG00000071243	1,13250,E+09	1,58914,E+09	1,23769,E+09	1,23274,E+09	1,84589,E+09	1,44701,E+08	1,66964,E+09	1,57497,E+09	1,63297,E+09	1,84995,E+09	2,44435,E+09	2,14694,E+09	2,56428,E+09	2,12409,E+09	2,36160,E+09	2,43642,E+09	1,35834,E+09	1,02946,E+09	1,39217,E+09	1,23717,E+09	1,08135,E+09	9,95483,E+09	2,00158,E+09	1,43676,E+09	ING3
ENSG00000071246	3,65578,E+09	3,54823,E+09	4,07395,E+09	5,85352,E+08	1,26476,E+09	6,29881,E+09	3,40025,E+09	4,57086,E+09	3,16074,E+09	1,72055,E+09	1,98420,E+09	1,56509,E+09	1,34841,E+09	1,55240,E+09	1,08506,E+09	1,35731,E+09	3,41730,E+09	4,06206,E+09	3,71163,E+09	6,36872,E+09	3,51696,E+09	4,78237,E+09	2,98865,E+09	5,80188,E+08	VASH1
ENSG00000071282	4,67157,E+09	8,19163,E+08	2,48312,E+09	2,25653,E+09	1,97972,E+09	1,22698,E+08	2,67140,E+09	2,51450,E+09	7,66165,E+08	2,55517,E+09	2,02485,E+09	2,31960,E+09	1,37478,E+09	1,09075,E+09	1,82971,E+09	3,35561,E+09	3,42537,E+09	2,77715,E+09	2,00583,E+09	1,79789,E+09	1,39159,E+09	8,08497,E+08	2,24939,E+09	2,11048,E+08	LMCD1
ENSG00000071553	3,35975,E+09	2,82356,E+09	4,03706,E+09	2,89048,E+08	1,79018,E+09	2,45254,E+09	3,01640,E+09	2,83822,E+09	3,20726,E+09	1,73475,E+09	1,85141,E+09	1,92305,E+09	1,73758,E+09	1,94900,E+09	1,19815,E+09	1,59475,E+09	3,39782,E+09	2,54678,E+09	4,63091,E+09	3,25241,E+09	3,31356,E+09	2,59160,E+09	2,84111,E+09	2,97761,E+09	ATP6AP1
ENSG00000071575	4,36485,E+09	3,81204,E+09	4,01644,E+09	3,50943,E+09	8,29003,E+09	3,63344,E+09	2,43444,E+08	2,30154,E+09	3,69316,E+09	7,91082,E+07	8,01012,E+09	7,57436,E+09	1,05263,E+09	7,58741,E+09	6,01038,E+09	5,67021,E+09	3,85846,E+09	3,79188,E+09	4,35459,E+09	5,07155,E+09	3,86196,E+09	4,20072,E+09	2,49340,E+09	2,70848,E+09	TRIB2
ENSG00000071655	1,64381,E+09	1,77209,E+09	1,58220,E+08	1,80034,E+09	2,44841,E+09	1,85792,E+09	1,48759,E+09	1,56134,E+09	1,68044,E+09	2,37988,E+09	2,68722,E+09	2,88862,E+09	2,36932,E+09	2,98041,E+09	2,32703,E+08	2,00148,E+09	1,82306,E+09	1,60045,E+09	1,74568,E+09	1,96972,E+09	1,51887,E+09	1,84438,E+09	8,91186,E+09	1,71246,E+09	MBD3
ENSG00000071909	1,10104,E+09	9,45916,E+09	1,09208,E+09	2,11010,E+09	9,13881,E+09	8,83671,E+09	2,26209,E+09	2,27381,E+09	9,49399,E+09	1,02207,E+09	9,68058,E+09	3,00272,E+09	6,15574,E+09	9,75934,E-01	6,38270,E+09	1,10746,E+08	1,27959,E+09	9,57637,E+09	1,89446,E+08	1,23820,E+09	2,83210,E+08	8,75150,E+09	3,43129,E+08	2,18329,E+09	MYO3B
ENSG00000071967	6,05987,E+09	4,50824,E+09	5,50167,E+09	4,23797,E+09	3,51374,E+09	6,21665,E+09	5,86205,E+09	5,12462,E+09	5,93069,E+09	3,12857,E+09	2,51295,E+09	2,64540,E+09	5,31035,E+09	2,87805,E+09	3,43921,E+09	3,68674,E+09	4,48978,E+09	4,70451,E+09	5,92395,E+09	5,30641,E+09	6,41217,E+09	6,48814,E+07	6,76417,E+08	5,55193,E+09	CYBRD1
ENSG00000071994	6,99210,E+09	7,06864,E+09	5,99432,E+09	6,49510,E+09	1,05685,E+09	7,68518,E+09	7,09737,E+09	7,47401,E+09	6,90754,E+08	9,37095,E+09	8,97914,E+06	1,04409,E+09	1,29856,E+09	1,05910,E+08	1,42740,E+09	9,26847,E+09	8,78755,E+09	6,53288,E+09	6,92542,E+09	6,52491,E+09	5,81920,E+09	6,21182,E+09	7,53042,E+09	6,21126,E+09	PDCD2
ENSG00000072042	3,50442,E+09	3,33389,E+08	2,96059,E+09	2,80393,E+09	1,87578,E+09	3,16543,E+08	3,33980,E+09	2,99602,E+08	2,94316,E+09	2,01681,E+09	1,71118,E+09	1,77843,E+09	2,26807,E+09	1,75704,E+09	1,53924,E+09	1,85127,E+09	3,54672,E+09	2,83661,E+09	3,15507,E+09	3,51930,E+09	3,00561,E+09	3,37428,E+09	4,04700,E+09	3,44130,E+09	RDH11
ENSG00000072062	2,46162,E+09	2,54451,E+08	3,19131,E+09	2,62096,E+09	1,64812,E+09	2,68857,E+09	2,87146,E+09	2,47346,E+09	2,53490,E+09	1,60465,E+08	1,51662,E+09	1,62898,E+09	1,73387,E+09	1,58828,E+09	2,13820,E+09	1,66119,E+08	3,39584,E+09	4,17769,E+08	2,40567,E+09	2,48103,E+09	2,88359,E+09	2,85518,E+09	2,76791,E+09	2,57257,E+09	PRKACA
ENSG00000072071	2,17967,E+09	1,63889,E+09	3,23511,E+09	2,36942,E+09	7,36296,E+09	2,44048,E+09	2,63189,E+09	1,74606,E+09	1,99165,E+09	1,03658,E+09	1,27695,E+09	1,20724,E+09	6,81953,E+08	1,30928,E+09	9,27513,E+08	1,06095,E+09	1,57813,E+09	2,68881,E+09	2,71484,E+08	3,79191,E+09	2,34356,E+09	2,71975,E+09	1,73051,E+09	2,76731,E+09	ADGRL1
ENSG00000072163	3,91028,E+08	3,21611,E+09	8,02972,E+09	5,58798,E+09	1,48330,E+09	4,87323,E+09	7,77643,E+09	5,53184,E+09	4,83244,E+09	1,49815,E+09	1,00839,E+09	1,14854,E+09	9,03150,E+08	1,69353,E+09	9,46767,E+08	1,94537,E+09	4,22266,E+09	3,78267,E+09	5,89032,E+09	6,78688,E+09	6,42372,E+09	5,28777,E+09	4,47360,E+09	6,46638,E+09	LIMS2
ENSG00000072182	1,02240,E+08	9,45916,E+09	9,70740,E+09	6,66347,E+08	1,48330,E+09	2,20918,E+09	3,23156,E+08	1,05372,E+09	1,51904,E+09	2,14635,E+09	9,68058,E+09	1,12602,E+09	1,74413,E+09	2,09060,E+08	3,29773,E+09	1,99343,E+09	5,90581,E+09	1,19705,E+09	1,33648,E+09	1,64955,E+08	1,28732,E+09	1,31273,E+09	5,71881,E+09	6,79547,E+09	ASIC4
ENSG00000072201	2,31927,E+09	4,21689,E+09	2,63641,E+09	1,55703,E+09	2,33208,E+08	1,09310,E+08	1,62429,E+08	9,50674,E+09	6,50148,E+09	1,44418,E+09	2,98485,E+08	2,47875,E+09	6,25218,E+09	2,49437,E+09	1,94566,E+09	2,17506,E+09	2,09263,E+09	2,55210,E+09	2,31946,E+09	3,70418,E+09	1,20892,E+09	1,32377,E+09	1,88286,E+09	1,97826,E+09	LNX1
ENSG00000072274	1,32975,E+09	1,52747,E+09	1,28957,E+09	1,56181,E+09	9,98209,E+09	1,72274,E+09	1,16181,E+09	1,55895,E+09	1,25546,E+09	1,00037,E+09	8,34063,E+09	8,41150,E+09	1,14404,E+09	9,03887,E+08	7,89123,E+09	9,52927,E+09	1,57120,E+09	1,23690,E+09	1,56468,E+08	1,46212,E+09	1,49755,E+09	1,54223,E+09	1,34415,E+09	1,45639,E+09	TFRC
ENSG00000072364	7,68273,E+09	6,05384,E+09	7,57743,E+09	5,80892,E+09	9,37959,E+09	5,53951,E+09	7,02540,E+09	5,79876,E+09	6,64972,E+09	8,96901,E+09	8,64636,E+09	9,04523,E+09	9,45831,E+09	8,48603,E+09	8,36991,E+09	9,40220,E+09	7,52202,E+09	7,15348,E+09	6,78933,E+09	6,05400,E+07	7,31326,E+08	5,52848,E+09	7,46079,E+09	5,95405,E+09	AFF4
ENSG00000072415	1,13407,E+09	1,01024,E+09	1,19157,E+09	1,26273,E+09	6,49333,E+09	1,31116,E+09	1,30555,E+09	1,13139,E+09	1,26741,E+09	6,43904,E+09	5,86482,E+09	6,18545,E+09	7,64338,E+09	7,01333,E+09	6,69120,E+09	6,83304,E+09	1,21364,E+09	1,10833,E+09	1,16719,E+09	1,15985,E+09	1,32980,E+09	1,24162,E+09	1,39539,E+09	1,05718,E+09	MPP5
ENSG00000072422	4,68730,E+09	6,08224,E+09	7,34122,E+09	8,09611,E+09	3,62948,E+09	7,03800,E+09	9,14531,E+09	8,46855,E+09	5,31663,E+09	3,47504,E+09	3,43661,E+09	3,55072,E+09	6,29937,E+09	3,76978,E+09	5,07425,E+09	3,86504,E+09	4,32109,E+09	4,08193,E+09	7,02766,E+09	7,18587,E+09	6,01178,E+09	6,72772,E+09	9,03573,E+09	8,30018,E+09	RHOBTB1
ENSG00000072609	9,63075,E+09	9,66367,E+09	8,30335,E+09	8,99568,E+09	6,88797,E+09	8,45386,E+09	9,09695,E+09	9,50735,E+09	8,70134,E+09	6,43035,E+09	6,57110,E+09	6,62047,E+09	5,47143,E+09	6,78351,E+09	5,58486,E+09	6,36326,E+09	1,09697,E+09	1,04794,E+09	9,14376,E+09	8,52922,E+09	9,25003,E+09	9,30985,E+09	8,00634,E+09	9,56560,E+09	CHFR
ENSG00000072657	9,33441,E+08	1,97180,E+09	2,73787,E+09	2,66714,E+09	4,03022,E+09	3,06256,E+09	2,88045,E+09	2,50382,E+09	1,43649,E+09	3,91504,E+09	2,82237,E+09	2,75447,E+09	1,02943,E+09	5,61210,E+09	1,05445,E+08	4,41800,E+09	1,00623,E+09	1,83277,E+09	2,11174,E+09	4,34900,E+09	1,71054,E+09	2,92564,E+09	3,47067,E+09	2,84345,E+09	TRHDE
ENSG00000072694	0,00000,E+00	0,00000,E+00	0,00000,E+00	0,00000,E+00	8,24058,E-01	1,10459,E+09	0,00000,E+00	0,00000,E+00	0,00000,E+00	4,34993,E+09	0,00000,E+00	0,00000,E+00	0,00000,E+00	0,00000,E+00	0,00000,E+00	0,00000,E+00	0,00000,E+00	0,00000,E+00	0,00000,E+00	0,00000,E+00	0,00000,E+00	0,00000,E+00	0,00000,E+00	1,94156,E+09	FCGR2B
ENSG00000072786	1,35586,E+09	1,01024,E+09	7,97220,E+09	1,07504,E+09	2,06837,E+09	1,12668,E+09	1,05564,E+09	1,02599,E+09	1,52758,E+09	2,10138,E+09	2,11601,E+09	2,20592,E+09	2,24787,E+09	2,52977,E+09	1,63610,E+09	1,83396,E+09	1,42822,E+09	1,18268,E+08	1,03689,E+09	9,22286,E+08	1,37743,E+09	1,21318,E+09	9,57329,E+09	1,03291,E+09	STK10
ENSG00000072840	1,56348,E+09	1,66928,E+09	1,72907,E+09	1,67222,E+09	2,31393,E+09	1,97887,E+09	1,70220,E+09	1,68722,E+09	1,88459,E+09	2,21118,E+08	3,74821,E+09	3,67751,E+08	2,05024,E+09	2,50745,E+09	2,15720,E+09	2,72534,E+09	1,85558,E+09	1,95127,E+09	1,58690,E+09	1,68284,E+09	1,90781,E+09	1,94382,E+09	1,63780,E+08	2,01859,E+09	EVC
ENSG00000072952	4,78954,E+08	4,91971,E+09	9,13709,E+09	8,31823,E+09	4,86194,E+09	6,87054,E+09	2,02513,E+09	1,12557,E+09	5,62044,E+09	4,90593,E+09	2,74283,E+09	2,40218,E+09	2,46230,E+09	2,29631,E+09	1,70205,E+09	7,08776,E+09	5,87796,E+09	3,57917,E+09	8,02635,E+08	1,47095,E+09	8,23472,E+09	7,42609,E+09	1,46447,E+09	1,40587,E+09	MRVI1
ENSG00000073060	4,92324,E+09	5,42956,E+09	5,50895,E+09	5,80832,E+07	3,28799,E+08	5,89851,E+09	5,83835,E+09	6,57452,E+09	5,65842,E+09	2,95378,E+09	3,73509,E+09	3,70836,E+09	4,26798,E+09	3,24335,E+09	3,27645,E+09	3,52173,E+09	5,47272,E+09	4,97971,E+09	6,35942,E+09	7,44361,E+09	5,89592,E+09	5,86351,E+09	5,73025,E+09	7,79538,E+09	SCARB1
ENSG00000073169	4,53842,E+09	4,71776,E+09	4,39721,E+09	4,06916,E+09	2,70324,E+09	5,02069,E+09	4,76170,E+09	3,89653,E+09	4,66525,E+09	2,43937,E+09	3,01720,E+09	3,02501,E+09	2,54499,E+09	2,89671,E+09	2,57021,E+09	2,28248,E+09	4,60270,E+07	4,42440,E+09	4,97260,E+09	5,92138,E+09	4,46017,E+09	5,46542,E+09	3,40407,E+09	5,14068,E+09	SELENOO
ENSG00000073331	3,62558,E+09	2,85534,E+09	5,54826,E+09	3,94922,E+09	1,19818,E+09	3,33586,E+09	5,08432,E+09	4,15863,E+09	4,17622,E+09	1,19684,E+09	1,19773,E+09	1,17301,E+09	1,33310,E+09	1,33228,E+09	1,48416,E+08	1,29160,E+09	2,88401,E+09	2,72053,E+09	5,74642,E+09	4,27822,E+09	4,94331,E+09	3,65878,E+09	5,65122,E+08	4,25736,E+09	ALPK1
ENSG00000073605	9,80927,E+09	9,46862,E+09	9,04002,E+09	6,43591,E+09	3,95770,E+09	6,32930,E+09	6,88322,E+09	6,42340,E+08	6,75032,E+09	4,16769,E+09	2,91224,E+09	2,63489,E+09	3,33456,E+09	3,10959,E+09	3,46793,E+09	3,26701,E+09	5,03963,E+09	1,18867,E+09	8,08571,E+09	1,10314,E+09	6,20488,E+09	7,59062,E+09	7,42302,E+09	7,62064,E+09	GSDMB
ENSG00000073614	3,74203,E+09	3,31497,E+09	3,79115,E+09	3,36699,E+09	3,15419,E+09	3,31518,E+09	3,67894,E+09	3,33777,E+09	3,41124,E+09	3,04579,E+09	3,06160,E+09	2,86310,E+08	3,25656,E+09	3,07878,E+09	2,74601,E+09	2,86349,E+09	3,18893,E+09	3,22803,E+09	3,63862,E+09	3,23272,E+09	3,68315,E+09	3,32310,E+09	3,73407,E+09	3,60195,E+08	KDM5A
ENSG00000073711	7,12532,E+09	6,90519,E+09	5,87298,E+09	6,11928,E+09	1,01854,E+09	7,29029,E+09	6,33300,E+08	6,59959,E+08	7,43379,E+09	9,59713,E+09	8,84966,E+09	8,97813,E+09	1,26809,E+09	1,02951,E+09	1,07229,E+09	1,09196,E+09	7,83505,E+09	7,96036,E+09	5,56867,E+09	5,71457,E+08	7,42822,E+09	7,75602,E+09	8,00634,E+09	6,48482,E+09	PPP2R3A
ENSG00000073737	3,14584,E+09	3,78366,E+09	2,54819,E+09	1,11058,E+09	0,00000,E+00	0,00000,E+00	1,10950,E+09	4,32578,E+09	1,89880,E+08	5,11035,E+09	0,00000,E+00	7,50680,E-01	0,00000,E+00	0,00000,E+00	0,00000,E+00	1,10746,E+08	7,87442,E+08	1,19705,E+09	1,78197,E+09	2,06194,E+09	1,28732,E+09	1,09394,E+09	6,29070,E+09	2,13572,E+09	DHRS9
ENSG00000073754	0,00000,E+00	0,00000,E+00	0,00000,E+00	0,00000,E+00	1,64812,E+09	0,00000,E+00	0,00000,E+00	0,00000,E+00	0,00000,E+00	5,11035,E+09	4,03358,E+09	4,50408,E+09	6,15574,E+09	1,43520,E+09	0,00000,E+00	2,21493,E+08	0,00000,E+00	0,00000,E+00	0,00000,E+00	0,00000,E+00	0,00000,E+00	0,00000,E+00	0,00000,E+00	0,00000,E+00	CD5L
ENSG00000073756	5,24538,E+09	4,50343,E+09	5,21639,E+09	1,81301,E+09	1,37750,E+09	2,23174,E+09	2,07951,E+09	1,32570,E+09	2,30275,E+09	1,46056,E+09	6,82078,E+09	6,22357,E+09	9,59472,E+09	1,04435,E+09	1,24189,E+09	7,36478,E+07	2,55850,E+09	4,88147,E+09	5,70539,E+09	4,23070,E+08	2,44403,E+08	3,02024,E+08	3,04973,E+09	2,13401,E+09	PTGS2
ENSG00000073803	3,54292,E+09	4,27554,E+09	4,53129,E+09	4,93807,E+08	3,25907,E+09	4,26946,E+09	5,92463,E+09	4,94637,E+08	3,91152,E+09	3,48209,E+09	3,11085,E+09	2,82969,E+09	3,23884,E+09	3,11122,E+09	2,76084,E+09	4,04490,E+09	4,58163,E+09	3,66727,E+09	5,02272,E+09	4,85587,E+09	4,32539,E+09	3,99079,E+09	6,44327,E+09	4,65150,E+09	MAP3K13
ENSG00000073849	2,67396,E+08	2,37425,E+09	1,79587,E+09	1,56591,E+09	7,44949,E+09	2,05454,E+09	1,91739,E+09	1,68040,E+09	3,17099,E+09	7,95170,E+09	6,71994,E+09	6,56094,E+09	5,88899,E+09	6,06610,E+09	6,55290,E+09	4,99466,E+09	2,70683,E+08	2,88488,E+09	1,69288,E+09	2,64960,E+08	2,74199,E+09	2,69109,E+09	1,92152,E+09	2,66965,E+09	ST6GAL1
ENSG00000073910	6,26973,E+08	5,25154,E+08	2,83081,E+09	1,43592,E+09	2,67366,E+09	1,59938,E+09	4,15169,E+08	2,16820,E+09	1,60179,E+09	1,82797,E+09	2,08576,E+09	1,95732,E+09	4,64758,E+08	3,48169,E+09	4,41438,E+09	4,85512,E+09	5,91448,E+09	4,49120,E+09	2,20232,E+09	2,54336,E+09	2,24629,E+09	1,74562,E+09	3,38763,E+09	2,60681,E+09	FRY
ENSG00000073969	1,65712,E+09	1,76250,E+09	1,63492,E+09	1,65876,E+09	1,13469,E+09	1,80124,E+09	2,02954,E+08	1,84065,E+09	1,82350,E+09	1,20677,E+09	1,04599,E+08	1,08160,E+09	1,62594,E+09	1,24557,E+08	1,11238,E+09	1,37260,E+08	1,96145,E+09	1,22846,E+09	1,71404,E+09	1,98494,E+09	1,85324,E+08	1,93769,E+09	2,25810,E+09	2,09326,E+09	NSF
ENSG00000074181	6,67712,E+09	5,76063,E+09	1,08844,E+09	6,14150,E+09	1,29377,E+09	5,00379,E+09	9,72613,E+09	7,22639,E+09	5,85779,E+09	1,81928,E+09	1,36972,E+09	1,29868,E+09	9,64399,E+09	1,09085,E+09	1,73397,E+09	2,31460,E+09	5,52213,E+09	1,12764,E+09	9,95678,E+09	1,31552,E+08	5,98603,E+09	5,75411,E+09	5,47862,E+09	1,32123,E+09	NOTCH3
ENSG00000074416	1,14823,E+09	1,47889,E+09	5,47109,E+09	8,18418,E+09	4,30364,E+09	1,32330,E+08	5,89200,E+09	7,29837,E+09	1,40119,E+09	4,38716,E+09	4,57439,E+09	4,73346,E+09	3,04603,E+09	4,29404,E+09	3,18921,E+09	2,59412,E+09	1,81800,E+09	1,73821,E+09	6,97275,E+09	8,74274,E+09	9,57765,E+09	1,46611,E+08	5,10118,E+09	8,39736,E+09	MGLL
ENSG00000074657	1,44550,E+09	1,32257,E+09	1,56584,E+09	1,41379,E+09	2,29227,E+09	1,51878,E+09	1,65770,E+09	1,47520,E+09	1,48985,E+09	2,06145,E+08	2,41677,E+09	2,33311,E+09	2,27351,E+09	2,25658,E+09	2,09525,E+09	2,31199,E+08	1,25616,E+08	1,31144,E+09	1,40490,E+09	1,43540,E+09	1,55356,E+08	1,41825,E+09	1,82207,E+09	1,62516,E+09	ZNF532
ENSG00000074660	1,25833,E+09	1,79724,E+09	1,69879,E+09	1,11058,E+09	5,68600,E+09	2,87193,E+09	6,46312,E+09	1,55285,E+09	1,04434,E+09	9,30083,E+09	7,17976,E+09	6,03397,E+09	3,28306,E+09	5,74079,E+09	2,56478,E+09	4,09761,E+09	1,18116,E+09	1,79557,E+09	1,11373,E+09	1,96606,E+09	1,82928,E+09	2,29727,E+09	2,28753,E+08	1,84449,E+09	SCARF1
ENSG00000074695	1,47751,E+09	1,62900,E+09	1,49390,E+09	1,58719,E+09	1,12004,E+09	1,61026,E+09	1,39568,E+08	1,63511,E+09	1,41836,E+09	1,06196,E+09	8,35085,E+09	8,35489,E+09	1,72647,E+09	1,02052,E+09	1,46318,E+09	1,20760,E+09	1,39024,E+09	1,44188,E+09	1,75050,E+09	1,71861,E+09	1,74821,E+09	1,71678,E+09	2,05130,E+09	1,75003,E+08	LMAN1
ENSG00000074803	2,24141,E+09	4,72958,E+09	1,10422,E+09	5,44183,E+09	4,94435,E+09	8,83671,E+09	1,50806,E+09	1,38647,E+08	1,13928,E+09	2,04414,E+09	3,22686,E+09	6,00544,E+08	5,12978,E+09	4,78399,E+09	2,12757,E+09	4,42985,E+09	4,92151,E+09	1,19705,E+09	9,91223,E+09	8,96945,E+08	2,70337,E+09	2,42745,E+09	3,43129,E+08	1,84449,E+09	SLC12A1
ENSG00000074842	6,44669,E+09	5,74596,E+09	5,94547,E+09	4,82308,E+09	4,12882,E+09	4,63716,E+09	5,31885,E+09	5,69432,E+09	5,79565,E+09	3,78779,E+09	2,84274,E+09	3,22295,E+09	4,53043,E+09	3,77193,E+09	4,10362,E+09	2,93921,E+09	5,79785,E+09	5,01916,E+09	7,76892,E+09	5,97242,E+09	6,69148,E+09	5,19709,E+09	5,21785,E+09	5,71539,E+09	MYDGF
ENSG00000074935	5,34297,E+09	3,15387,E+09	5,77275,E+09	3,62337,E+09	9,73872,E+09	3,21756,E+08	5,00655,E+09	3,94201,E+09	6,25094,E+09	1,00767,E+09	9,99907,E+09	9,89839,E+09	1,03067,E+09	1,14325,E+09	1,41101,E+09	1,30902,E+08	3,07260,E+09	3,79488,E+09	5,81614,E+09	4,12595,E+09	5,73784,E+09	3,60321,E+09	6,04650,E+08	4,00137,E+09	TUBE1
ENSG00000075073	1,41563,E+09	1,04051,E+09	4,85370,E+09	1,11058,E+09	1,64812,E+09	3,31377,E+09	8,61749,E+09	6,65505,E+09	5,69639,E+09	2,14635,E+09	2,17813,E+09	2,10190,E+08	2,15451,E+09	2,20064,E+09	1,27654,E+09	1,43970,E+09	9,84302,E+09	1,19705,E+09	1,00236,E+09	9,27874,E+09	1,54478,E+09	6,56363,E+09	5,71881,E+09	1,26202,E+09	TACR2
ENSG00000075151	2,86529,E+09	2,43227,E+09	3,35391,E+09	2,68208,E+09	2,20259,E+09	2,48100,E+09	3,00858,E+09	2,54500,E+08	2,85848,E+09	2,05500,E+09	2,27368,E+06	2,18762,E+09	2,37582,E+09	2,24847,E+09	2,49141,E+09	2,46301,E+09	2,89677,E+09	3,06219,E+09	3,12075,E+09	3,32742,E+09	3,03267,E+09	2,84486,E+09	3,47443,E+09	3,03952,E+09	EIF4G3
ENSG00000075188	2,77565,E+09	3,91609,E+09	3,08210,E+09	2,89805,E+09	1,52451,E+08	4,11923,E+09	3,58132,E+09	3,90962,E+08	3,10425,E+09	1,70665,E+09	1,64570,E+09	1,83143,E+09	2,08228,E+09	1,91360,E+09	2,16820,E+08	1,63871,E+09	3,48374,E+09	2,84897,E+09	3,64191,E+09	2,83239,E+09	3,29541,E+08	3,42381,E+08	3,39675,E+09	3,21329,E+09	NUP37
ENSG00000075234	3,18516,E+08	3,68907,E+09	2,58459,E+09	3,75375,E+09	2,04366,E+09	4,49568,E+09	3,32851,E+09	3,57154,E+09	3,47480,E+09	2,44275,E+08	2,67829,E+09	2,46854,E+09	2,09295,E+09	2,85126,E+09	2,28713,E+09	2,28137,E+09	4,32109,E+09	3,51932,E+09	3,11845,E+09	3,72181,E+09	3,33416,E+09	4,28824,E+09	2,75647,E+09	3,89283,E+09	TTC38
ENSG00000075240	2,49308,E+09	2,45938,E+09	3,36119,E+09	3,64270,E+09	2,00246,E+08	3,25854,E+09	2,87609,E+09	3,32198,E+09	2,33552,E+09	2,39164,E+09	2,50888,E+09	2,31209,E+09	1,47430,E+09	1,76051,E+09	1,72333,E+08	1,70439,E+09	2,52966,E+09	2,15468,E+09	3,14073,E+09	3,05167,E+09	2,35579,E+09	2,99739,E+09	2,44765,E+09	3,42686,E+09	GRAMD4
ENSG00000075275	1,17969,E+09	1,89183,E+09	1,82014,E+09	5,55289,E+09	2,10135,E+09	3,86606,E+09	1,50806,E+09	1,77468,E+09	2,65832,E+09	2,45297,E+09	5,88902,E+09	5,70517,E+09	1,14907,E+09	1,18643,E+09	1,18080,E+09	8,97045,E+09	1,67331,E+09	1,55616,E+09	1,89780,E+09	1,23717,E+09	1,93098,E+08	2,07848,E+09	8,00634,E+09	3,30066,E+09	CELSR1
ENSG00000075407	9,88013,E+09	7,41816,E+09	9,02667,E+09	8,02837,E+09	1,26535,E+09	8,12094,E+09	9,68779,E+09	9,41812,E+09	8,91011,E+09	1,27933,E+08	1,15687,E+09	1,19288,E+09	1,42205,E+09	1,18465,E+09	1,18013,E+09	1,33788,E+09	9,93555,E+09	7,66888,E+09	9,37341,E+09	7,47403,E+09	8,50416,E+09	7,20347,E+09	1,24926,E+08	8,72189,E+09	ZNF37A
ENSG00000075413	2,42859,E+09	2,34686,E+09	2,05696,E+09	2,00518,E+08	2,49442,E+09	2,07442,E+09	2,18208,E+09	2,01425,E+08	2,49854,E+08	2,44168,E+09	2,36771,E+09	2,47594,E+09	2,74528,E+09	2,91156,E+09	3,15581,E+08	2,61802,E+09	2,02963,E+09	2,42380,E+08	2,05626,E+09	2,31850,E+09	2,40955,E+09	2,22052,E+08	2,39035,E+09	2,15308,E+09	MARK3
ENSG00000075415	8,53085,E+09	9,99397,E+09	8,05610,E+09	9,54387,E+09	6,29332,E+09	1,15294,E+09	8,60269,E+09	9,88859,E+08	9,15250,E+09	6,01488,E+09	5,85594,E+09	5,86577,E+09	8,01172,E+09	6,72245,E+09	7,77845,E+09	5,74009,E+09	9,33227,E+09	7,65511,E+09	8,66664,E+09	1,11067,E+09	8,35068,E+09	1,03421,E+09	7,61215,E+09	9,28164,E+09	SLC25A3
ENSG00000075420	1,69883,E+09	1,25576,E+09	1,90386,E+09	1,40419,E+09	9,13730,E+09	1,33295,E+08	1,74121,E+09	1,37954,E+09	1,76095,E+09	8,47026,E+09	8,50678,E+09	8,31868,E+09	9,91391,E+09	8,47611,E+09	9,51649,E+09	1,08231,E+09	1,64933,E+09	1,33163,E+09	1,80249,E+09	1,37209,E+09	1,87152,E+09	1,45094,E+09	1,98821,E+09	1,58047,E+09	FNDC3B
ENSG00000075618	4,00330,E+08	5,91473,E+09	4,40539,E+09	7,12921,E+09	1,50026,E+09	6,54927,E+09	4,62514,E+09	4,65579,E+09	4,05972,E+09	1,26619,E+09	2,49441,E+09	2,55278,E+09	2,20326,E+09	1,60068,E+09	1,62547,E+09	1,22439,E+09	6,33057,E+09	4,89409,E+09	5,04759,E+09	6,72330,E+09	4,55589,E+09	5,86890,E+09	3,50792,E+09	5,69760,E+09	FSCN1
ENSG00000075624	1,07797,E+05	1,22349,E+09	1,00010,E+09	1,29466,E+09	7,29319,E+09	1,33770,E+08	1,17861,E+09	1,10766,E+08	1,15826,E+09	6,31739,E+09	6,93807,E+09	7,20020,E+09	7,64453,E+08	8,32532,E+09	7,51262,E+09	6,96718,E+08	1,22251,E+09	1,06468,E+09	1,17643,E+09	1,72151,E+09	1,09393,E+09	1,37204,E+09	1,15105,E+09	1,26571,E+09	ACTB
ENSG00000075643	7,53428,E+08	4,03906,E+09	5,74071,E+09	3,35395,E+09	1,52995,E+09	2,30859,E+09	5,14895,E+09	4,87482,E+09	5,60145,E+09	1,45236,E+09	1,37571,E+08	1,37076,E+09	1,57279,E+09	1,46677,E+09	2,12864,E+08	1,62465,E+09	5,16759,E+08	4,11784,E+09	5,78028,E+08	3,31962,E+09	4,24815,E+09	2,10036,E+09	4,74662,E+09	3,93167,E+09	MOCOS
ENSG00000075651	8,17918,E+09	1,15581,E+09	1,50950,E+09	1,03173,E+09	5,19478,E+09	1,30231,E+09	8,97297,E+09	8,29663,E+09	1,14498,E+08	4,54821,E+09	5,24365,E+09	5,39739,E+09	5,62224,E+09	6,15221,E+09	3,35092,E+09	6,30146,E+09	7,37242,E+08	8,16625,E+09	1,42501,E+09	1,75935,E+09	1,24741,E+09	1,36633,E+08	1,09801,E+09	1,23192,E+09	PLD1
ENSG00000075711	2,59994,E+09	2,43117,E+08	2,02620,E+09	2,18394,E+09	1,67449,E+09	2,67640,E+09	2,55588,E+09	2,47560,E+09	2,84206,E+09	1,53820,E+09	1,37948,E+09	1,40973,E+09	1,77183,E+09	1,60356,E+09	1,62746,E+09	1,63766,E+09	2,63493,E+09	2,52808,E+09	1,97227,E+09	2,24333,E+09	2,83300,E+09	2,68015,E+09	3,11819,E+09	2,37348,E+08	DLG1
ENSG00000075790	1,71003,E+09	1,35520,E+09	1,06470,E+09	7,68864,E+09	2,41995,E+09	1,12312,E+09	1,21676,E+09	1,07913,E+09	1,59554,E+09	2,43048,E+09	1,97000,E+09	1,97235,E+09	2,68052,E+09	2,13168,E+09	1,85744,E+09	2,87392,E+09	1,55912,E+09	1,65671,E+09	1,19726,E+09	1,04443,E+09	1,58469,E+09	1,42874,E+09	2,00466,E+09	1,15101,E+09	BCAP29
ENSG00000075826	2,61427,E+09	1,89562,E+09	2,67609,E+09	1,90220,E+09	1,24820,E+08	1,87703,E+08	1,92816,E+09	1,34787,E+09	1,75800,E+09	1,38542,E+08	1,10439,E+08	1,07580,E+08	1,01016,E+08	9,21109,E+09	7,16671,E+09	7,92279,E+09	1,42291,E+09	2,30599,E+09	2,06486,E+07	2,50794,E+09	1,82220,E+09	2,16381,E+09	1,35204,E+09	1,63810,E+09	SEC31B
ENSG00000075856	1,01846,E+09	9,45916,E+09	1,15518,E+09	1,02617,E+09	1,58714,E+09	1,00186,E+08	9,94243,E+09	1,07035,E+09	1,06997,E+09	1,52493,E+09	1,69975,E+09	1,71455,E+07	1,56238,E+08	1,77773,E+09	1,64250,E+09	1,63383,E+09	9,40009,E+09	8,72647,E+08	1,20506,E+09	1,05468,E+09	9,89948,E+09	9,34223,E+09	1,08429,E+09	1,01155,E+09	SART3
ENSG00000075884	0,00000,E+00	9,45916,E-01	0,00000,E+00	0,00000,E+00	0,00000,E+00	0,00000,E+00	0,00000,E+00	0,00000,E+00	9,49399,E-01	6,54125,E+09	0,00000,E+00	1,50136,E+09	0,00000,E+00	0,00000,E+00	0,00000,E+00	0,00000,E+00	9,84302,E-01	1,19705,E+09	0,00000,E+00	0,00000,E+00	0,00000,E+00	0,00000,E+00	0,00000,E+00	0,00000,E+00	ARHGAP15
ENSG00000075914	4,82886,E+09	5,37280,E+09	4,07711,E+09	5,19717,E+09	4,20270,E+09	5,50085,E+09	5,26744,E+09	5,67343,E+09	4,31027,E+08	3,77144,E+09	4,02551,E+09	4,23383,E+09	3,76526,E+09	4,52565,E+09	4,71256,E+08	4,19728,E+09	4,96078,E+09	4,57272,E+09	4,79474,E+09	4,97959,E+09	4,42838,E+09	4,70393,E+09	4,49499,E+09	5,23261,E+08	EXOSC7
ENSG00000076003	3,83006,E+09	4,78633,E+09	2,96076,E+09	4,20909,E+09	4,01316,E+09	3,94338,E+09	3,10230,E+09	4,30360,E+09	4,40521,E+09	4,71174,E+09	6,38112,E+09	6,20812,E+09	3,88838,E+09	4,79384,E+09	8,46335,E+09	6,26824,E+09	3,18914,E+09	5,15927,E+09	3,14073,E+09	2,53619,E+09	3,50151,E+09	3,39121,E+09	3,12247,E+09	3,38803,E+09	MCM6
ENSG00000076067	1,45779,E+09	1,25758,E+09	1,82788,E+09	1,31225,E+09	9,47032,E+09	1,28068,E+09	1,55799,E+08	1,07927,E+09	1,48714,E+09	8,34612,E+09	9,72455,E+09	8,86981,E+09	9,95906,E+09	8,46010,E+08	1,13523,E+09	9,26492,E+09	1,55134,E+09	1,79489,E+09	1,58601,E+09	1,63889,E+09	1,53523,E+09	1,42356,E+09	1,44807,E+09	1,34520,E+09	RBMS2
ENSG00000076242	3,90870,E+09	4,74850,E+09	4,80516,E+09	6,58573,E+09	6,18868,E+08	6,59440,E+09	5,76295,E+09	7,50357,E+09	4,92738,E+09	6,40838,E+09	7,87354,E+09	8,43764,E+09	9,46958,E+09	8,41025,E+09	7,97837,E+09	8,26167,E+09	5,82707,E+09	3,56720,E+09	5,07863,E+09	3,63933,E+09	5,49685,E+09	5,49157,E+09	6,89689,E+09	6,12563,E+09	MLH1
ENSG00000076248	2,98068,E+09	2,44046,E+09	2,63313,E+09	2,34332,E+09	4,26862,E+09	2,27545,E+09	2,53139,E+08	2,55665,E+09	2,85769,E+08	4,33357,E+09	4,89676,E+09	5,13465,E+09	4,67836,E+09	4,08553,E+09	4,46789,E+08	4,28588,E+09	3,80925,E+07	3,11232,E+09	3,05163,E+08	2,53619,E+09	3,04696,E+09	2,46136,E+09	2,51628,E+09	2,64053,E+09	UNG
ENSG00000076258	1,73021,E+09	1,41887,E+09	2,18416,E+09	3,33173,E+08	7,41652,E+09	3,20331,E+09	4,20211,E+09	3,71574,E+09	1,13928,E+09	1,63531,E+09	7,26044,E+08	9,00816,E+09	9,23361,E+09	5,74079,E+09	4,25513,E+09	7,75224,E+09	1,67331,E+09	4,78819,E+09	2,56159,E+09	2,47433,E+08	1,67351,E+09	2,07848,E+09	3,43129,E+08	2,62111,E+09	FMO4
ENSG00000076321	5,13558,E+09	5,21200,E+09	6,20060,E+09	6,41903,E+09	3,35392,E+09	6,90368,E+09	6,98017,E+09	7,16527,E+09	5,70589,E+09	3,48526,E+09	3,33980,E+09	3,74589,E+09	4,42187,E+09	3,63583,E+09	3,45730,E+09	4,03116,E+09	6,60467,E+09	4,93183,E+09	5,86938,E+09	5,12393,E+08	5,80581,E+08	5,51345,E+09	8,31516,E+09	6,98963,E+09	KLHL20
ENSG00000076351	4,72088,E+08	3,80618,E+09	9,22251,E+09	8,38264,E+09	2,16332,E+09	6,50205,E+08	7,24236,E+09	7,04337,E+09	5,31825,E+09	2,33860,E+09	3,03615,E+09	2,64765,E+08	2,83954,E+08	2,62268,E+09	2,01385,E+09	2,92403,E+09	5,54891,E+09	3,99095,E+09	9,13084,E+09	8,50788,E+09	5,46918,E+09	5,14851,E+09	6,45002,E+09	7,08341,E+09	SLC46A1
ENSG00000076513	2,53957,E+09	2,53910,E+08	2,11039,E+09	2,07739,E+09	1,72021,E+08	2,50313,E+09	2,42333,E+09	2,35219,E+08	2,54450,E+09	1,60232,E+09	1,54701,E+09	1,56614,E+09	1,88140,E+09	1,40865,E+09	1,49162,E+09	1,83801,E+09	3,21394,E+09	2,36934,E+09	2,21155,E+09	2,52528,E+09	2,75472,E+08	2,54064,E+09	2,71399,E+09	2,34771,E+09	ANKRD13A
ENSG00000076641	1,37630,E+09	1,54184,E+09	2,41472,E+09	1,64366,E+09	3,18911,E+09	2,55458,E+09	1,57269,E+09	1,57503,E+09	3,57885,E+09	6,33438,E+08	4,29979,E+09	4,91635,E+09	4,18590,E+09	5,25282,E+09	2,44872,E+09	4,24158,E+09	1,62410,E+09	1,74015,E+09	2,46135,E+09	1,85575,E+09	4,89181,E+09	3,13960,E+09	1,99015,E+09	2,05010,E+09	PAG1
ENSG00000076662	1,54909,E+09	1,88332,E+09	1,45987,E+09	1,94573,E+09	6,39140,E+09	2,45760,E+09	1,47251,E+09	1,88294,E+09	1,77585,E+09	1,29506,E+08	6,29964,E+09	6,92878,E+09	9,34544,E+09	9,86650,E+09	7,27734,E+09	8,14982,E+09	1,60323,E+09	1,41910,E+09	1,45810,E+09	1,54934,E+09	1,54414,E+09	1,83027,E+09	1,31933,E+09	1,45947,E+09	ICAM3
ENSG00000076706	1,03475,E+09	1,37594,E+09	1,36146,E+09	1,68737,E+09	4,68831,E+09	1,56915,E+09	1,83899,E+09	1,86438,E+09	1,02036,E+08	3,93497,E+09	5,05746,E+09	5,37817,E+09	3,07818,E+09	4,68994,E+09	3,52910,E+09	6,61155,E+08	9,97295,E+09	9,43596,E+09	1,57403,E+09	1,79359,E+09	1,05094,E+09	1,40504,E+09	1,54408,E+09	1,89143,E+09	MCAM
ENSG00000076716	3,19302,E+09	1,67427,E+09	9,13709,E+09	2,97635,E+09	1,10424,E+09	7,73212,E+08	7,45413,E+09	3,59373,E+09	1,94627,E+09	1,07317,E+09	1,07809,E+09	8,78295,E+09	1,21063,E+09	4,30559,E+09	4,04238,E+09	1,01887,E+09	2,39914,E+09	2,14271,E+09	7,56225,E+09	3,06198,E+09	2,79348,E+09	9,73605,E+09	7,67465,E+09	4,19378,E+09	GPC4
ENSG00000076770	7,70730,E+09	7,66192,E+09	8,00860,E+09	1,27716,E+09	2,59743,E+09	7,29029,E+09	8,18662,E+09	1,05926,E+09	6,36097,E+09	2,79025,E+09	2,19426,E+09	2,44692,E+09	2,65702,E+09	1,73946,E+09	3,44666,E+09	2,32567,E+09	1,34849,E+09	8,49903,E+09	8,57575,E+09	6,90751,E+09	9,39743,E+09	6,45423,E+08	9,72198,E+09	9,51366,E+09	MBNL3
ENSG00000076944	2,43008,E+09	2,21940,E+09	1,42638,E+09	1,48040,E+09	2,71733,E+09	2,54497,E+09	1,08451,E+09	1,49561,E+09	2,82788,E+09	3,27042,E+08	3,32778,E+09	3,07381,E+09	2,35016,E+09	4,28368,E+09	2,04183,E+09	2,68272,E+09	2,95950,E+09	2,17874,E+09	1,68653,E+09	1,17046,E+09	2,10683,E+09	2,71176,E+09	9,04602,E+09	1,50326,E+09	STXBP2
ENSG00000077147	8,69117,E+09	7,84135,E+09	8,62724,E+09	7,89054,E+09	4,54892,E+08	7,31464,E+09	9,61993,E+09	9,38395,E+09	8,76041,E+09	4,49821,E+09	4,36768,E+09	4,42478,E+09	4,80278,E+09	3,84162,E+09	4,03582,E+09	4,92461,E+09	1,08826,E+09	6,84585,E+09	9,60504,E+09	7,43007,E+09	9,83641,E+08	7,22327,E+09	1,31532,E+09	8,69212,E+09	TM9SF3
ENSG00000077235	3,13734,E+09	2,92193,E+09	3,14641,E+09	2,82087,E+09	2,57601,E+08	3,11405,E+09	2,94943,E+09	2,86326,E+09	3,05327,E+08	2,67476,E+08	2,51695,E+09	2,51328,E+09	2,01088,E+09	2,47715,E+09	2,04353,E+09	2,30684,E+09	3,66666,E+09	2,72443,E+09	3,23317,E+08	2,76609,E+09	3,01625,E+09	2,82784,E+09	2,81716,E+09	3,09866,E+08	GTF3C1
ENSG00000077264	4,71876,E+09	7,85110,E+09	3,64027,E+09	8,35377,E+09	1,92006,E+09	7,40075,E+09	4,95506,E+09	7,81968,E+08	5,22169,E+09	2,04414,E+09	1,85544,E+09	1,80163,E+09	1,33374,E+09	1,24384,E+09	1,60312,E+09	1,55820,E+09	6,79169,E+09	7,78080,E+09	3,89807,E+09	8,86635,E+09	2,59137,E+09	8,75041,E+09	2,85941,E+09	6,60132,E+09	PAK3
ENSG00000077348	1,08531,E+09	1,26753,E+09	1,28623,E+09	1,29938,E+09	1,59043,E+09	1,23714,E+07	8,07890,E+09	1,19236,E+09	1,12029,E+09	1,33891,E+09	1,84738,E+09	1,90673,E+09	1,52868,E+09	1,50217,E+09	2,26586,E+09	1,46185,E+09	1,40755,E+09	9,33696,E+09	1,00236,E+09	1,02066,E+09	7,33772,E+09	1,17565,E+09	6,51945,E+09	8,73703,E+09	EXOSC5
ENSG00000077380	2,70528,E+09	2,90004,E+08	1,95313,E+08	2,51451,E+09	1,63504,E+09	2,86568,E+09	2,40824,E+08	2,41333,E+09	2,89157,E+09	1,68006,E+09	1,79141,E+09	1,80527,E+08	1,85374,E+09	1,59781,E+09	1,34547,E+09	1,56354,E+09	3,37398,E+09	2,42328,E+08	2,15015,E+09	2,12168,E+09	2,70157,E+09	2,79501,E+08	3,08579,E+09	2,44651,E+09	DYNC1I2
ENSG00000077420	7,86459,E+09	6,62141,E+09	8,49397,E+09	8,88462,E+09	1,89533,E+09	1,21505,E+09	2,15437,E+09	5,54588,E-01	9,49399,E+09	3,16842,E+09	1,61343,E+09	2,25204,E+09	1,74413,E+09	2,48767,E+09	3,19135,E+09	9,96716,E+09	1,96860,E+09	8,37933,E+09	4,45494,E+09	6,18583,E+09	5,14928,E+09	9,84544,E+09	2,28753,E+08	9,70782,E-01	APBB1IP
ENSG00000077514	2,40657,E+09	3,10677,E+09	2,93649,E+07	2,99856,E+09	4,98555,E+09	3,05971,E+09	2,81146,E+09	3,30628,E+09	2,52540,E+09	4,81395,E+09	6,20767,E+09	6,04823,E+09	6,80209,E+09	5,57115,E+09	7,40393,E+09	5,06564,E+09	2,03760,E+09	2,56168,E+09	2,99594,E+09	3,21663,E+09	2,27855,E+09	2,53783,E+09	3,25972,E+09	3,03855,E+09	POLD3
ENSG00000077522	7,86459,E+09	1,04051,E+09	9,70740,E+09	1,33269,E+09	4,12029,E+09	0,00000,E+00	3,23156,E+08	6,65505,E+09	1,89880,E+08	5,51918,E+09	6,69574,E+09	5,93037,E+09	8,20765,E+09	1,53088,E+09	4,78702,E+09	5,31582,E+09	3,93721,E+09	9,57637,E+09	1,22511,E+08	8,24777,E+09	0,00000,E+00	0,00000,E+00	2,28753,E+08	7,76625,E+09	ACTN2
ENSG00000077585	7,20397,E+09	5,83630,E+09	5,55749,E+09	3,53164,E+09	4,32631,E+09	4,17535,E+09	4,77194,E+09	3,62146,E+09	5,42107,E+09	3,81232,E+09	2,53309,E+09	2,70245,E+09	3,99097,E+09	3,18614,E+09	2,74456,E+08	2,54716,E+09	5,64005,E+09	6,26067,E+09	6,81605,E+09	5,14455,E+09	5,49685,E+09	5,15245,E+09	5,03256,E+09	4,18407,E+09	GPR137B
ENSG00000077616	5,59409,E+09	5,86468,E+09	9,34337,E+09	8,48704,E+09	2,88420,E+09	6,62753,E+09	9,47924,E+09	6,98004,E+09	6,55085,E+09	2,55517,E+09	3,76413,E+08	2,25204,E+09	3,48825,E+09	2,29631,E+09	3,51048,E+09	2,65791,E+09	4,03564,E+09	8,02021,E+09	8,01888,E+09	1,06922,E+09	7,31970,E+09	6,56363,E+09	1,08657,E+09	8,44580,E+09	NAALAD2
ENSG00000077684	6,66233,E+09	5,97791,E+09	1,30807,E+09	9,39727,E+09	4,35960,E+09	7,19088,E+09	1,33440,E+09	1,04693,E+09	9,00980,E+09	3,95919,E+09	4,09005,E+09	4,08145,E+09	5,31446,E+09	4,33429,E+09	6,07420,E+09	4,18621,E+09	8,77653,E+09	4,57882,E+09	1,07030,E+09	6,74255,E+09	1,11388,E+09	7,09462,E+08	1,26826,E+08	9,83013,E+09	JADE1
ENSG00000077984	0,00000,E+00	1,89183,E+09	1,21342,E+09	0,00000,E+00	0,00000,E+00	2,20918,E+09	0,00000,E+00	5,54588,E-01	9,49399,E-01	7,56331,E+09	8,06715,E-01	7,50680,E-01	0,00000,E+00	1,91360,E+09	1,06378,E+08	1,10746,E+08	0,00000,E+00	1,19705,E+09	0,00000,E+00	0,00000,E+00	1,28732,E+09	0,00000,E+00	0,00000,E+00	0,00000,E+00	CST7
ENSG00000078018	2,35938,E+09	2,83775,E+09	1,21342,E+09	1,22164,E+09	1,15368,E+09	0,00000,E+00	2,15437,E+09	2,21835,E+09	9,49399,E-01	1,53310,E+09	7,42178,E+09	7,58187,E+09	6,05314,E+08	2,29631,E+09	4,99978,E+08	1,10746,E+08	2,95291,E+09	9,57637,E+09	7,79614,E+09	8,24777,E+09	1,28732,E+09	1,09394,E+09	1,14376,E+08	1,94156,E+09	MAP2
ENSG00000078053	9,04428,E+08	1,21077,E+09	1,45611,E+09	1,89909,E+09	4,03789,E+09	1,80048,E+09	1,42189,E+09	1,45302,E+09	1,86082,E+09	5,11035,E+09	4,84029,E+09	3,82847,E+09	4,71940,E+09	6,41055,E+09	4,68065,E+09	4,65134,E+09	8,07128,E+09	1,28084,E+08	1,36967,E+09	3,29911,E+09	1,80225,E+09	2,30821,E+09	1,60127,E+09	1,76682,E+09	AMPH
ENSG00000078061	7,89605,E+09	7,27409,E+09	7,82659,E+08	6,73010,E+09	5,52943,E+08	8,14093,E+09	7,68034,E+09	7,31956,E+09	7,66165,E+08	5,52940,E+09	5,78415,E+09	5,82535,E+09	4,68862,E+09	5,28152,E+09	4,24450,E+09	5,08325,E+09	9,10480,E+09	6,10494,E+09	8,52006,E+08	6,61883,E+09	7,55656,E+09	7,44972,E+09	6,69101,E+09	7,11583,E+08	ARAF
ENSG00000078081	3,53907,E+09	2,83775,E+09	2,66953,E+09	5,68838,E+09	4,59000,E+09	3,37452,E+09	2,25132,E+09	4,18935,E+09	7,21543,E+09	3,75979,E+09	4,91273,E+09	4,83993,E+09	9,44834,E+09	6,17125,E+09	8,98876,E+09	4,20836,E+09	8,85872,E+09	2,87291,E+09	2,78433,E+09	2,10834,E+09	5,32049,E+09	2,40666,E+09	3,20254,E+09	2,71819,E+09	LAMP3
ENSG00000078142	1,87707,E+09	1,67333,E+09	1,78968,E+08	1,47929,E+09	2,85119,E+08	1,51218,E+09	1,81222,E+09	1,66814,E+09	1,75521,E+09	2,70440,E+09	2,46120,E+09	2,48323,E+09	3,13327,E+09	2,51627,E+09	2,95548,E+09	2,85259,E+09	1,76519,E+09	1,46389,E+09	1,68227,E+09	1,26824,E+09	1,76777,E+09	1,44707,E+09	2,17031,E+09	1,50814,E+08	PIK3C3
ENSG00000078177	3,83792,E+09	4,33230,E+09	4,11290,E+09	4,60790,E+09	5,47916,E+09	4,77017,E+09	3,42427,E+09	4,57745,E+09	3,51800,E+09	7,04155,E+09	7,05150,E+09	6,87540,E+08	7,43819,E+09	6,67845,E+09	7,69073,E+09	7,95158,E+09	2,61824,E+09	4,69242,E+09	3,78670,E+09	3,43097,E+09	3,93688,E+08	4,38385,E+09	4,32342,E+09	4,06758,E+09	N4BP2
ENSG00000078487	4,97986,E+08	3,79785,E+09	3,53471,E+09	2,22116,E+09	7,10421,E+09	2,54055,E+09	3,23371,E+09	2,61377,E+09	3,52037,E+09	4,96419,E+09	6,63200,E+09	5,94313,E+09	7,64030,E+09	7,66108,E+09	4,14875,E+09	6,36348,E+09	2,75605,E+08	2,64069,E+09	2,90685,E+09	3,62902,E+09	3,60449,E+09	2,63530,E+09	4,02033,E+09	3,30066,E+09	ZCWPW1
ENSG00000078596	0,00000,E+00	0,00000,E+00	1,21342,E+09	0,00000,E+00	0,00000,E+00	0,00000,E+00	0,00000,E+00	0,00000,E+00	9,49399,E-01	1,32869,E+09	3,22686,E+09	0,00000,E+00	0,00000,E+00	0,00000,E+00	0,00000,E+00	0,00000,E+00	0,00000,E+00	0,00000,E+00	1,11373,E+09	0,00000,E+00	0,00000,E+00	0,00000,E+00	0,00000,E+00	0,00000,E+00	ITM2A
ENSG00000078674	2,66452,E+09	2,55208,E+09	2,68046,E+09	2,67094,E+09	4,22989,E+09	2,74380,E+09	2,67250,E+09	2,76683,E+09	2,92691,E+08	4,25691,E+07	4,62712,E+09	4,71424,E+09	6,20617,E+09	5,06200,E+09	5,55207,E+09	5,09426,E+09	2,49112,E+09	2,37494,E+09	2,78656,E+09	2,15574,E+09	2,91192,E+09	2,37822,E+09	3,27624,E+09	2,51289,E+09	PCM1
ENSG00000078747	3,72093,E+09	3,60202,E+09	3,36727,E+09	3,44612,E+09	2,61892,E+09	3,53237,E+09	3,50192,E+09	3,68388,E+08	3,44372,E+09	2,53576,E+09	2,27171,E+09	2,30309,E+09	3,34255,E+09	2,75154,E+09	3,12114,E+09	3,05770,E+09	3,50510,E+09	3,55908,E+09	3,36350,E+09	3,55994,E+09	3,84775,E+09	3,55320,E+09	4,27424,E+09	3,62508,E+09	ITCH
ENSG00000078808	5,03005,E+09	4,96571,E+09	6,02947,E+09	4,49388,E+09	2,98945,E+09	4,88330,E+09	4,91834,E+09	4,77165,E+09	5,35675,E+09	3,05637,E+09	3,25247,E+09	3,17948,E+09	2,96941,E+09	3,31625,E+09	2,23607,E+09	2,98678,E+09	4,74073,E+08	4,46914,E+09	7,41299,E+09	6,22283,E+09	5,75685,E+09	5,10128,E+09	4,85985,E+09	5,56341,E+09	SDF4
ENSG00000079102	1,28979,E+09	7,28355,E+09	2,54819,E+09	1,99904,E+09	4,21621,E+09	1,09354,E+09	2,32446,E+08	1,67386,E+09	1,67094,E+09	3,94314,E+09	3,96775,E+09	4,00398,E+08	4,37858,E+09	4,35343,E+09	4,28705,E+09	4,21135,E+09	8,07128,E+09	1,30227,E+09	1,78197,E+09	1,89699,E+09	1,68317,E+09	8,29752,E+09	2,21890,E+09	1,92215,E+09	RUNX1T1
ENSG00000079150	5,63105,E+09	6,02596,E+09	1,24012,E+09	1,08170,E+09	9,31186,E+09	9,15704,E+09	8,89756,E+08	8,86231,E+09	7,98445,E+09	9,60745,E+09	1,06486,E+09	1,17857,E+09	2,40074,E+09	1,51174,E+08	1,24558,E+09	1,78301,E+08	4,92151,E+09	4,70236,E+09	1,30195,E+08	1,27634,E+09	1,05045,E+09	9,00311,E+08	1,50955,E+09	1,04553,E+09	FKBP7
ENSG00000079156	3,70910,E+09	2,74316,E+09	1,65026,E+09	1,49928,E+09	6,42765,E+08	1,87780,E+09	1,71273,E+09	1,72438,E+09	3,71215,E+09	5,71337,E+09	5,45339,E+09	5,82865,E+09	6,25813,E+09	6,47819,E+09	9,00929,E+09	6,53314,E+09	2,49028,E+09	4,62060,E+09	1,64833,E+09	1,87637,E+09	2,85785,E+09	2,30821,E+09	1,68133,E+09	1,76682,E+09	OSBPL6
ENSG00000079308	8,21910,E+09	7,03899,E+09	1,15263,E+09	9,02350,E+08	4,85685,E+09	1,00853,E+09	1,13456,E+09	8,44290,E+09	9,97712,E+09	4,44468,E+09	4,98280,E+09	4,59451,E+08	4,02622,E+09	4,23583,E+09	4,12829,E+09	5,37773,E+09	8,41302,E+09	1,01549,E+09	1,02463,E+09	9,37621,E+09	1,11280,E+09	9,33900,E+09	8,44940,E+09	1,09306,E+09	TNS1
ENSG00000079335	1,49042,E+09	1,39996,E+09	8,86164,E+09	8,15386,E+09	1,83922,E+09	7,99612,E+09	6,41034,E+09	6,40105,E+09	1,10083,E+09	1,78361,E+08	1,79091,E+09	1,69654,E+09	1,43275,E+09	1,97119,E+07	1,69642,E+09	1,53384,E+09	9,71998,E+09	1,49810,E+09	9,02124,E+09	1,04623,E+09	7,98138,E+09	1,09284,E+09	8,69260,E+09	9,02827,E+09	CDC14A
ENSG00000079385	1,65156,E+08	1,85778,E+09	1,94148,E+09	1,77692,E+09	8,88005,E+09	8,83671,E+09	1,72350,E+09	1,40477,E+08	2,33267,E+09	9,97029,E+09	1,64513,E+09	1,74098,E+09	4,17975,E+09	6,83632,E+09	6,77630,E+09	1,00779,E+09	9,84302,E+09	3,54805,E+08	2,55268,E+08	3,09291,E+09	2,31717,E+09	2,51606,E+09	1,60127,E+09	1,94156,E+09	CEACAM1
ENSG00000079739	2,63121,E+08	3,03044,E+09	2,85707,E+09	3,24972,E+09	2,21067,E+09	2,88699,E+09	2,82604,E+09	2,88777,E+09	2,28658,E+09	2,12945,E+09	1,74570,E+09	1,76947,E+09	2,41645,E+09	1,59093,E+09	1,20849,E+09	1,65391,E+09	3,78316,E+09	2,14426,E+09	2,99307,E+08	3,13974,E+09	2,60126,E+09	2,49527,E+09	2,70959,E+09	2,57062,E+09	PGM1
ENSG00000079841	6,84220,E+09	6,14845,E+09	6,55249,E+08	9,55097,E+09	2,63699,E+09	6,40662,E+09	7,10943,E+09	5,93409,E+09	6,55085,E+09	2,96400,E+09	2,58149,E+09	3,60326,E+09	4,20642,E+09	2,77471,E+09	2,02119,E+09	2,32567,E+09	6,79169,E+09	5,62612,E+08	7,68476,E+09	8,66016,E+09	6,95152,E+09	7,32938,E+09	9,26448,E+07	4,17436,E+09	RIMS1
ENSG00000079931	6,04787,E+09	1,00078,E+09	5,38761,E+09	9,21780,E+09	4,78531,E+09	8,81462,E+09	6,17228,E+09	7,14309,E+09	4,08242,E+09	4,46644,E+08	3,09779,E+09	3,29548,E+09	4,60655,E+09	2,93737,E+09	2,31905,E+09	2,89048,E+08	5,69911,E+09	8,57085,E+09	5,33479,E+08	1,27945,E+09	5,11066,E+09	7,77790,E+09	5,90182,E+09	7,19349,E+07	MOXD1
ENSG00000080345	3,13647,E+09	2,83989,E+09	2,92678,E+09	2,47770,E+09	3,45181,E+09	2,55928,E+09	2,52279,E+09	2,55178,E+08	2,66757,E+09	3,49407,E+09	3,46030,E+09	3,50914,E+09	4,74498,E+09	3,39169,E+09	4,34574,E+09	3,89520,E+09	2,44797,E+09	3,50256,E+09	2,74669,E+08	2,57528,E+09	2,74619,E+09	2,61889,E+09	3,11932,E+09	2,37073,E+08	RIF1
ENSG00000080493	1,01060,E+08	1,17675,E+09	9,09935,E+09	6,19702,E+09	3,47753,E+09	7,26820,E+09	5,93530,E+09	4,79718,E+09	8,12686,E+08	3,89409,E+09	2,62989,E+09	2,60486,E+09	3,88838,E+09	2,53551,E+09	2,37224,E+09	2,05988,E+08	1,22644,E+09	1,35742,E+09	9,25479,E+09	6,79843,E+09	8,25184,E+09	8,40144,E+09	7,25146,E+09	5,61112,E+09	SLC4A4
ENSG00000080503	1,48994,E+09	1,39152,E+09	2,01164,E+09	1,64632,E+09	2,00531,E+09	1,58214,E+09	1,79271,E+09	1,63262,E+09	1,67590,E+09	1,85497,E+09	2,11371,E+08	2,15622,E+09	1,98748,E+09	2,27048,E+09	2,56173,E+09	2,67505,E+09	1,24618,E+09	1,28900,E+09	1,81221,E+09	1,78596,E+09	1,67967,E+09	1,53301,E+09	2,12093,E+09	1,67132,E+09	SMARCA2
ENSG00000080546	4,81439,E+09	5,80036,E+09	7,64591,E+09	6,68213,E+09	1,98697,E+09	7,24942,E+08	8,16863,E+09	7,49536,E+07	5,84203,E+09	2,14635,E+09	2,20233,E+08	2,17449,E+09	2,76116,E+09	1,78768,E+09	2,18905,E+09	2,61029,E+09	5,08855,E+09	3,01656,E+09	6,91284,E+08	7,40144,E+09	6,20333,E+09	6,40676,E+09	8,85730,E+09	7,39668,E+09	SESN1
ENSG00000080561	2,42229,E+09	2,27966,E+09	2,29337,E+09	1,89909,E+09	2,72763,E+09	2,10977,E+09	2,38058,E+09	1,85232,E+09	2,85769,E+08	2,43253,E+09	3,04938,E+09	2,95017,E+09	3,53955,E+09	3,73151,E+09	3,26581,E+09	2,93478,E+09	1,91939,E+09	2,48986,E+09	2,18292,E+09	2,29907,E+09	2,34292,E+09	2,52700,E+09	2,17315,E+09	2,07747,E+09	MID2
ENSG00000080709	6,83433,E+09	5,67550,E+09	2,87824,E+09	8,88462,E+09	0,00000,E+00	3,31377,E+09	4,29151,E+08	1,94106,E+09	7,59519,E+09	0,00000,E+00	2,42015,E+09	3,00272,E+09	3,07787,E+08	2,87039,E+09	1,06378,E+08	2,21493,E+08	6,89012,E+09	1,19705,E+09	1,00236,E+09	4,12388,E+09	1,15859,E+09	1,09394,E+09	3,08816,E+09	9,70782,E+08	KCNN2
ENSG00000080819	7,82802,E+09	8,61663,E+09	6,12719,E+09	6,00756,E+09	4,93248,E+09	6,94798,E+09	6,15860,E+09	6,47148,E+09	7,35917,E+09	4,97002,E+09	5,19573,E+08	4,69926,E+09	5,01683,E+09	4,24646,E+09	3,53314,E+08	4,99466,E+09	9,26110,E+09	7,14960,E+09	7,36278,E+09	6,68080,E+09	7,91907,E+09	7,16529,E+09	6,96471,E+09	6,33027,E+09	CPOX
ENSG00000080839	8,80834,E+09	1,71334,E+09	8,37263,E+09	1,36601,E+09	1,38442,E+09	1,03831,E+09	7,75574,E+09	1,73586,E+09	9,27373,E+09	1,90105,E+09	2,79696,E+09	2,95745,E+09	1,36442,E+09	1,52131,E+09	2,12757,E+09	2,66766,E+09	1,17132,E+09	1,49774,E+09	9,46674,E+09	7,01060,E+09	8,49631,E+09	1,24709,E+09	9,37885,E+09	9,80489,E+09	RBL1
ENSG00000081026	3,27954,E+08	3,65691,E+09	3,85869,E+09	3,58717,E+09	1,72228,E+09	3,72247,E+09	3,83478,E+09	4,28696,E+09	2,90516,E+09	1,62509,E+09	1,79091,E+09	1,62147,E+09	2,18529,E+09	1,50217,E+09	2,38287,E+09	2,22600,E+09	3,13992,E+09	3,72293,E+09	3,45157,E+09	5,24764,E+09	3,12819,E+08	3,71939,E+09	4,41492,E+08	4,39764,E+09	MAGI3
ENSG00000081041	4,36855,E+09	6,75583,E+09	2,29726,E+09	1,82457,E+09	1,79891,E+09	5,72995,E+09	1,63915,E+09	1,84173,E+09	5,45885,E+09	1,60817,E+08	1,67631,E+09	1,62875,E+09	1,15484,E+09	1,61729,E+09	2,48769,E+09	1,68503,E+09	2,60496,E+09	2,37279,E+08	2,96576,E+09	2,78857,E+09	5,16035,E+08	4,10292,E+09	3,01988,E+09	1,87584,E+09	CXCL2
ENSG00000081138	1,18048,E+09	1,89183,E+09	5,70310,E+09	2,55433,E+09	8,24058,E-01	9,94130,E+09	2,36981,E+09	1,22009,E+08	5,69639,E+09	6,64345,E+09	0,00000,E+00	3,00272,E+09	7,18170,E+09	2,87039,E+09	0,00000,E+00	1,10746,E+08	2,26390,E+09	7,18228,E+09	2,56159,E+09	1,95885,E+09	6,43660,E+09	1,20333,E+09	1,60127,E+09	9,70782,E+08	CDH7
ENSG00000081237	1,41563,E+09	6,62141,E+09	1,57745,E+09	1,11058,E+09	8,24058,E+09	3,31377,E+09	5,38593,E+09	3,32753,E+09	9,49399,E+09	6,95007,E+09	6,45372,E+09	9,00816,E+09	1,02596,E+09	4,78399,E+09	4,04238,E+09	1,32896,E+09	1,96860,E+09	2,87291,E+09	1,22511,E+08	5,15486,E+09	6,43660,E+09	7,65756,E+09	1,37252,E+09	3,88313,E+09	PTPRC
ENSG00000081307	8,39144,E+09	8,82152,E+09	8,51545,E+09	9,60028,E+09	5,54599,E+09	9,64041,E+09	1,02978,E+09	1,09718,E+09	8,14413,E+09	4,97176,E+09	5,19484,E+09	5,31241,E+09	6,36627,E+09	5,32152,E+07	6,74194,E+09	6,53270,E+08	1,01106,E+08	7,47256,E+09	8,77778,E+09	7,70094,E+09	8,83783,E+09	7,88926,E+08	1,20294,E+09	9,60530,E+09	UBA5
ENSG00000081721	3,13011,E+09	3,43367,E+09	2,59673,E+09	3,38726,E+09	3,46929,E+09	3,07076,E+09	2,49907,E+08	3,16137,E+09	3,42733,E+09	3,89409,E+09	4,07391,E+09	4,27137,E+09	5,19134,E+09	4,23861,E+08	3,58495,E+09	4,27481,E+08	2,93322,E+09	3,19611,E+09	2,97367,E+09	2,60836,E+09	3,05095,E+09	3,20524,E+08	3,00810,E+09	2,76673,E+09	DUSP12
ENSG00000081791	9,85426,E+09	1,10956,E+09	1,08602,E+09	1,15611,E+09	8,21916,E+09	1,25371,E+09	1,00932,E+09	1,04326,E+09	1,03105,E+09	7,97214,E+09	8,19623,E+09	7,91855,E+09	7,61609,E+09	8,47723,E+09	7,07416,E+09	7,12098,E+09	1,13388,E+09	9,31302,E+09	1,14380,E+09	9,71175,E+09	1,01698,E+09	1,12129,E+09	8,73835,E+09	9,94080,E+09	KIAA0141
ENSG00000081853	8,83272,E+09	1,06907,E+09	1,18212,E+09	1,02251,E+08	3,46022,E+07	1,11873,E+09	9,99952,E+09	9,01038,E+09	8,07654,E+09	4,28860,E+09	4,47969,E+09	5,86206,E+09	5,58120,E+09	5,05094,E+09	4,22960,E+08	3,59815,E+09	9,49359,E+09	1,06585,E+09	8,28952,E+09	9,43751,E+09	1,01608,E+09	1,06364,E+09	6,33759,E+08	1,30250,E+09	PCDHGA2
ENSG00000081923	1,29040,E+09	1,65787,E+09	5,76328,E+09	9,98687,E+09	3,77204,E+09	1,89405,E+09	1,22850,E+09	1,53844,E+09	1,52912,E+09	3,78115,E+08	3,69459,E+09	3,50733,E+09	6,28901,E+09	5,57603,E+09	6,48493,E+09	5,80222,E+09	1,39295,E+09	1,73707,E+09	7,67251,E+09	1,44516,E+09	1,50714,E+09	2,20624,E+09	1,43137,E+09	1,69061,E+09	ATP8B1
ENSG00000082014	5,66990,E+09	8,00803,E+09	7,26016,E+09	1,11076,E+09	3,32738,E+09	9,08966,E+09	8,31836,E+09	9,38895,E+09	5,48563,E+09	3,07326,E+09	2,87328,E+09	3,25412,E+09	3,75869,E+09	3,59134,E+09	3,02646,E+09	3,23102,E+09	7,95739,E+09	5,28604,E+09	6,98423,E+09	7,58207,E+09	6,03186,E+09	8,02841,E+09	7,34685,E+09	9,08894,E+09	SMARCD3
ENSG00000082068	4,38821,E+08	5,15013,E+08	4,81778,E+09	5,20806,E+09	4,30776,E+09	5,50560,E+09	5,29696,E+09	5,43091,E+09	4,88902,E+09	4,33327,E+09	4,09585,E+09	3,93139,E+09	4,41469,E+09	4,20407,E+09	4,41874,E+09	4,29961,E+09	5,06581,E+09	4,48569,E+09	4,92393,E+09	5,16816,E+09	4,46249,E+09	5,67404,E+09	6,02008,E+09	5,68257,E+09	WDR70
ENSG00000082074	7,86459,E-01	9,45916,E-01	0,00000,E+00	0,00000,E+00	8,24058,E-01	0,00000,E+00	0,00000,E+00	5,54588,E-01	0,00000,E+00	7,66552,E+09	8,06715,E-01	0,00000,E+00	2,05191,E+09	0,00000,E+00	0,00000,E+00	1,10746,E+08	9,84302,E-01	1,19705,E+09	0,00000,E+00	1,03097,E+09	1,28732,E+09	0,00000,E+00	1,14376,E+08	0,00000,E+00	FYB1
ENSG00000082146	5,53691,E+09	4,69269,E+09	4,26422,E+09	4,96961,E+09	9,72957,E+09	4,63121,E+09	5,45530,E+09	5,59363,E+08	5,80928,E+08	8,82557,E+09	8,25165,E+09	8,63988,E+09	1,13830,E+09	8,71672,E+09	7,54190,E+09	8,24905,E+09	6,97851,E+09	4,46044,E+09	4,94832,E+09	5,37198,E+08	5,65378,E+09	5,17564,E+09	5,74867,E+09	4,44269,E+09	STRADB
ENSG00000082212	1,07205,E+09	9,06017,E+09	8,22860,E+09	7,79792,E+09	2,13536,E+09	8,60376,E+09	9,67271,E+09	8,84412,E+09	1,17969,E+09	1,95706,E+09	1,92172,E+09	1,95203,E+09	2,66177,E+09	2,13370,E+09	2,52104,E+09	1,94890,E+09	1,18505,E+09	9,69021,E+09	8,20332,E+09	7,12391,E+09	1,18946,E+08	8,67416,E+09	1,10245,E+09	8,35057,E+09	ME2
ENSG00000082269	3,57839,E+09	2,58519,E+09	4,21058,E+09	3,04298,E+09	5,32342,E+09	3,45184,E+08	3,26948,E+09	2,90998,E+09	3,46531,E+09	4,95704,E+08	4,34973,E+09	4,87942,E+09	6,00185,E+09	5,47164,E+09	5,75507,E+09	5,32690,E+09	2,43241,E+09	3,12429,E+09	3,43030,E+09	3,05167,E+09	3,19255,E+09	2,78954,E+09	3,62573,E+09	3,19300,E+09	FAM135A
ENSG00000082293	4,95705,E+09	2,36479,E+09	8,25129,E+09	1,55481,E+09	4,12029,E+09	3,31377,E+09	1,50806,E+09	4,82491,E+09	1,23422,E+09	7,15449,E+09	4,03358,E+09	2,25204,E+09	1,02596,E+09	9,56798,E-01	5,31892,E+09	0,00000,E+00	4,92151,E+09	2,87291,E+09	5,12318,E+09	1,19593,E+09	2,18844,E+09	1,20333,E+09	1,22383,E+09	9,51366,E+09	COL19A1
ENSG00000082458	2,67396,E+08	2,60127,E+09	1,94148,E+09	3,58717,E+09	3,92252,E+09	4,06489,E+09	1,99280,E+09	2,65647,E+09	3,46531,E+09	3,80210,E+09	4,84029,E+09	4,63154,E+08	5,10926,E+09	5,22412,E+09	4,99978,E+08	4,89498,E+09	2,93322,E+09	3,05247,E+09	2,04927,E+09	3,85594,E+09	3,11531,E+09	3,91630,E+09	2,09309,E+09	2,81527,E+09	DLG3
ENSG00000082512	1,07211,E+09	9,33647,E+09	1,51077,E+09	1,21275,E+09	7,89448,E+09	1,12116,E+09	1,60931,E+09	1,30328,E+09	1,12409,E+09	7,46039,E+09	6,05843,E+09	5,61509,E+08	8,37109,E+09	6,84417,E+09	8,21241,E+09	8,46013,E+09	1,00005,E+09	1,14557,E+09	1,23532,E+08	1,47838,E+09	1,31178,E+09	1,25803,E+09	1,57382,E+09	1,32803,E+09	TRAF5
ENSG00000082641	1,98584,E+09	1,30523,E+09	1,33166,E+09	1,30616,E+09	2,40722,E+09	1,28066,E+09	1,25459,E+09	1,31035,E+08	1,89674,E+09	2,27292,E+08	2,30039,E+09	2,31498,E+09	2,41055,E+09	2,70326,E+09	2,04266,E+09	2,42883,E+09	1,69211,E+08	1,22554,E+09	1,65597,E+09	8,95466,E+09	1,64468,E+09	1,06872,E+09	1,40698,E+09	1,27094,E+09	NFE2L1
ENSG00000082781	7,49788,E+09	6,33663,E+09	1,10193,E+09	7,53359,E+09	2,33950,E+09	6,98782,E+09	8,44866,E+09	7,32330,E+09	1,01423,E+09	2,45901,E+09	3,05578,E+09	3,00045,E+09	4,10377,E+09	3,12484,E+09	2,86051,E+09	2,75801,E+09	7,73192,E+09	6,42213,E+09	1,19180,E+08	9,56088,E+09	9,61112,E+07	8,49884,E+09	7,74011,E+09	9,20865,E+09	ITGB5
ENSG00000082805	1,96620,E+09	1,48698,E+09	1,60375,E+09	1,33498,E+09	2,69050,E+09	1,45897,E+08	1,67903,E+09	1,48383,E+09	1,70549,E+09	2,38557,E+09	2,33628,E+09	2,43820,E+08	2,63238,E+09	3,41252,E+09	3,09071,E+09	3,18620,E+09	1,66535,E+09	2,05766,E+09	1,31309,E+07	1,24941,E+09	1,80165,E+09	1,50431,E+09	1,64231,E+09	1,67551,E+09	ERC1
ENSG00000082898	3,93407,E+09	4,23125,E+09	3,97010,E+09	4,22533,E+09	6,61497,E+09	4,40463,E+09	4,48489,E+09	4,80480,E+09	4,43515,E+09	6,21221,E+09	6,46788,E+09	6,45641,E+09	8,28279,E+09	6,85903,E+09	7,10599,E+09	7,14470,E+09	4,20066,E+09	4,06056,E+09	3,86854,E+09	3,34980,E+08	4,68508,E+09	4,07503,E+09	4,97954,E+09	4,44393,E+09	XPO1
ENSG00000083067	3,46042,E+09	5,29713,E+09	7,28055,E+09	2,77644,E+09	2,06015,E+09	3,53469,E+09	5,62399,E+09	4,27032,E+09	5,31663,E+09	1,43090,E+09	1,77477,E+09	2,10190,E+08	3,69344,E+09	2,77471,E+09	1,38292,E+09	1,66119,E+08	1,67331,E+09	4,06996,E+09	6,79378,E+09	6,28892,E+09	4,50562,E+09	5,90726,E+09	7,66321,E+09	6,69839,E+09	TRPM3
ENSG00000083093	2,32131,E+09	2,62690,E+09	2,25284,E+09	2,89939,E+09	4,10282,E+09	2,56541,E+09	2,31283,E+09	2,32089,E+09	2,54278,E+09	3,74272,E+09	4,48937,E+09	4,55850,E+09	3,82446,E+09	3,64636,E+08	3,31156,E+09	4,40682,E+09	2,49668,E+09	2,40642,E+09	2,16811,E+09	2,17133,E+08	2,54181,E+09	2,08833,E+09	3,18641,E+09	2,22183,E+09	PALB2
ENSG00000083123	1,96811,E+09	2,17561,E+09	2,03855,E+09	2,64318,E+09	1,15368,E+09	2,28650,E+09	2,36981,E+09	2,83960,E+09	2,00323,E+09	1,12428,E+09	1,25848,E+09	1,29868,E+09	1,47738,E+09	1,31081,E+09	1,20208,E+09	1,36218,E+09	2,48044,E+09	1,77163,E+09	2,37225,E+09	2,18483,E+09	2,31717,E+09	2,45042,E+09	2,85941,E+09	2,90264,E+09	BCKDHB
ENSG00000083290	5,52881,E+09	4,88093,E+08	5,92637,E+09	4,28683,E+09	8,94103,E+09	4,60614,E+09	6,37695,E+09	4,59199,E+09	5,88627,E+09	7,78807,E+09	8,87387,E+09	8,61781,E+09	1,08247,E+09	9,38619,E+09	9,24428,E+09	8,48172,E+08	5,04957,E+09	5,38671,E+09	5,54639,E+09	5,65797,E+09	6,05040,E+09	5,25090,E+09	5,24987,E+09	4,95089,E+08	ULK2
ENSG00000083444	1,78826,E+09	1,60513,E+09	1,77659,E+09	1,60897,E+08	1,02755,E+09	1,59370,E+09	1,31542,E+09	1,31583,E+09	1,68563,E+09	9,97447,E+08	9,17948,E+09	8,61781,E+09	1,01448,E+09	1,03508,E+09	7,32639,E+09	9,20009,E+09	1,58369,E+09	1,35078,E+09	1,92572,E+09	1,88671,E+09	1,68496,E+09	1,70259,E+09	1,25190,E+09	1,65296,E+09	PLOD1
ENSG00000083457	2,68183,E+09	2,42154,E+09	2,86368,E+09	3,43169,E+09	1,71726,E+09	4,04280,E+09	3,94250,E+09	3,75644,E+09	3,53357,E+09	2,15718,E+09	1,66183,E+09	1,93803,E+09	1,82620,E+09	2,32502,E+08	1,87896,E+09	2,15955,E+09	3,34663,E+09	2,21346,E+09	3,20755,E+09	3,40220,E+09	3,15393,E+09	3,15054,E+09	3,14535,E+09	3,06563,E+09	ITGAE
ENSG00000083750	2,59532,E+09	2,30794,E+08	2,96076,E+09	2,78755,E+09	1,92830,E+09	2,73938,E+09	2,92995,E+09	2,76185,E+09	2,61085,E+09	2,12590,E+09	1,96032,E+09	2,12442,E+09	2,16477,E+09	2,29631,E+09	1,71269,E+09	1,82731,E+09	3,63208,E+09	2,03498,E+09	3,04049,E+08	2,83517,E+08	2,94796,E+09	2,62545,E+09	3,22541,E+09	2,47549,E+09	RRAGB
ENSG00000083799	1,92592,E+08	1,46806,E+09	1,52894,E+09	1,15941,E+09	3,33328,E+09	1,31226,E+09	1,63946,E+09	1,35818,E+09	1,76019,E+09	3,60077,E+09	3,06471,E+09	2,95191,E+09	3,58729,E+09	2,84355,E+09	1,93183,E+09	3,08761,E+08	1,49407,E+09	1,48194,E+09	1,63385,E+09	1,48047,E+09	1,78546,E+08	1,47889,E+09	1,95012,E+09	1,47656,E+09	CYLD
ENSG00000084207	6,09109,E+09	7,28923,E+09	4,78889,E+09	6,97495,E+09	2,81004,E+08	7,51423,E+09	4,58558,E+09	6,30442,E+09	5,78848,E+09	2,89346,E+09	2,99856,E+09	2,89163,E+09	3,11292,E+08	3,24583,E+09	2,86902,E+09	2,49179,E+08	8,08501,E+09	5,40481,E+09	6,00637,E+09	6,13634,E+09	5,50071,E+09	7,45068,E+09	5,10917,E+09	5,34432,E+09	GSTP1
ENSG00000084234	1,37241,E+09	8,89377,E+09	1,34094,E+09	1,10498,E+09	7,17845,E+09	9,46519,E+09	1,35798,E+09	1,03854,E+09	9,60409,E+09	6,74226,E+09	7,76701,E+09	7,65457,E+09	8,86622,E+09	7,04137,E+09	6,70837,E+09	7,12788,E+09	9,28598,E+09	9,42849,E+09	1,32434,E+09	1,33887,E+09	9,09479,E+09	9,76325,E+09	1,43870,E+09	1,15865,E+09	APLP2
ENSG00000084463	5,99919,E+09	7,02021,E+09	6,38468,E+08	6,49966,E+09	7,29959,E+09	6,83785,E+09	5,76112,E+09	5,99847,E+09	6,56775,E+09	6,89437,E+09	7,97026,E+09	8,70203,E+08	7,20745,E+09	7,60051,E+09	7,79583,E+09	8,12955,E+09	7,39319,E+09	5,71111,E+09	6,02107,E+09	5,70055,E+09	5,69961,E+09	5,62656,E+09	6,99823,E+09	6,15136,E+09	WBP11
ENSG00000084636	1,66855,E+09	1,62811,E+09	1,80649,E+09	2,15084,E+09	8,60754,E+09	2,62979,E+09	1,39554,E+09	1,55176,E+09	1,69344,E+09	8,49558,E+09	8,06131,E+09	7,64855,E+09	8,76091,E+09	1,00429,E+08	6,21430,E+09	7,94111,E+09	1,26067,E+09	1,17094,E+09	1,81369,E+09	2,44738,E+09	1,70921,E+09	2,39637,E+09	1,09057,E+09	2,13810,E+08	COL16A1
ENSG00000084676	6,73524,E+09	5,26601,E+09	6,07926,E+09	4,70718,E+09	8,50362,E+09	5,66654,E+08	6,80771,E+09	5,95161,E+09	6,96764,E+09	8,81014,E+09	7,55126,E+08	7,85894,E+08	9,29465,E+09	8,49522,E+08	7,63711,E+09	9,80215,E+09	5,51209,E+09	5,85368,E+09	6,27912,E+09	5,17537,E+09	6,65544,E+09	5,06767,E+09	8,56690,E+09	5,91206,E+09	NCOA1
ENSG00000084693	4,80479,E+09	5,57353,E+08	5,83694,E+09	6,55219,E+09	3,73373,E+09	4,77956,E+09	6,07781,E+09	5,62912,E+09	5,09362,E+09	3,69315,E+09	3,79527,E+09	4,05052,E+09	4,25044,E+09	3,90976,E+09	3,88111,E+09	3,71620,E+09	5,41130,E+09	4,37030,E+09	5,92339,E+08	6,04768,E+09	4,66962,E+09	5,20944,E+09	6,01425,E+09	5,94332,E+09	AGBL5
ENSG00000084733	2,83850,E+09	2,49911,E+09	2,02885,E+09	2,22782,E+09	3,43053,E+08	2,53502,E+09	2,91271,E+09	2,75837,E+09	2,71905,E+09	3,35445,E+08	3,23735,E+09	3,32310,E+09	3,71000,E+09	3,55450,E+09	3,65729,E+09	3,67788,E+09	3,26296,E+09	2,43242,E+09	2,28791,E+09	2,19003,E+09	2,64802,E+09	2,56854,E+09	3,17512,E+09	2,70169,E+09	RAB10
ENSG00000084764	2,33578,E+09	2,13758,E+09	1,80800,E+09	1,83245,E+08	8,73502,E+09	2,17604,E+09	2,08974,E+09	1,83568,E+08	2,08080,E+09	8,68759,E+09	9,92260,E+09	9,30843,E+09	8,10506,E+09	9,37662,E+09	1,03187,E+09	1,07424,E+09	2,54934,E+09	2,31030,E+09	2,00472,E+09	1,87637,E+09	2,27855,E+09	2,05660,E+08	1,79571,E+08	2,27163,E+09	MAPRE3
ENSG00000085117	1,31161,E+09	1,25439,E+09	6,02902,E+09	6,76031,E+09	2,55179,E+09	1,38056,E+08	6,98243,E+09	6,63048,E+09	1,65604,E+09	2,95772,E+09	3,44817,E+09	3,81246,E+09	2,01970,E+09	2,61845,E+07	8,32644,E+09	2,12143,E+09	1,25906,E+09	1,30400,E+09	7,60925,E+09	1,27698,E+08	1,31057,E+09	1,88619,E+08	6,23213,E+09	1,17192,E+08	CD82
ENSG00000085231	3,43879,E+09	3,64017,E+09	2,76103,E+09	3,36139,E+08	4,91337,E+09	3,45306,E+09	3,49849,E+09	4,06729,E+09	3,44746,E+09	4,71992,E+09	4,38474,E+09	4,40094,E+09	6,34359,E+08	5,05840,E+09	4,95000,E+09	5,09178,E+09	3,16867,E+08	2,81318,E+09	3,01811,E+09	2,91868,E+08	3,32012,E+09	3,30391,E+09	5,08974,E+09	2,72974,E+09	AK6
ENSG00000085276	1,17252,E+09	1,00267,E+09	8,94294,E+09	6,98553,E+09	1,69756,E+09	7,16878,E+09	9,88857,E+09	7,35383,E+09	1,05953,E+09	1,57399,E+09	1,60536,E+09	1,61396,E+09	1,71335,E+09	2,03798,E+09	2,70201,E+09	1,34003,E+09	1,03636,E+09	9,63623,E+08	1,02686,E+09	7,19618,E+09	9,89948,E+09	8,11702,E+09	1,32562,E+09	8,63025,E+09	MECOM
ENSG00000085365	2,64242,E+09	2,19627,E+09	1,91478,E+09	1,70363,E+09	1,32012,E+09	1,95730,E+08	2,10051,E+08	1,99602,E+09	2,38894,E+09	1,35220,E+09	1,11246,E+09	1,05244,E+09	1,72361,E+09	1,03717,E+09	9,65915,E+09	1,26361,E+09	2,25325,E+09	2,21096,E+09	2,03256,E+09	1,82014,E+09	2,44719,E+09	2,05289,E+09	2,98066,E+09	1,94050,E+09	SCAMP1
ENSG00000085377	7,44738,E+09	6,80114,E+09	6,57676,E+09	6,71900,E+09	5,43878,E+08	7,69899,E+09	6,18305,E+09	6,99335,E+09	6,03808,E+09	5,21255,E+08	5,92129,E+09	5,10462,E+09	5,45809,E+09	4,35343,E+09	4,85085,E+09	4,90606,E+09	8,28782,E+09	6,53719,E+09	6,09212,E+08	5,62910,E+09	6,02465,E+09	7,23093,E+09	6,93120,E+09	6,50424,E+09	PREP
ENSG00000085449	3,29705,E+08	2,91186,E+09	2,81854,E+09	2,66315,E+09	3,97459,E+09	2,92605,E+09	3,32633,E+09	3,02109,E+09	3,32117,E+09	4,02594,E+08	3,93758,E+09	4,20904,E+07	4,98510,E+09	4,14689,E+09	3,75559,E+09	4,72008,E+09	3,57499,E+09	2,60237,E+09	2,76317,E+09	2,99600,E+09	3,79572,E+09	2,99411,E+09	3,89221,E+09	3,19530,E+09	WDFY1
ENSG00000085511	7,55316,E+09	8,08503,E+09	8,78059,E+09	7,11436,E+09	8,12258,E+09	7,42814,E+09	7,30268,E+09	6,99196,E+09	7,83387,E+09	8,28398,E+09	1,01894,E+09	9,93547,E+09	8,93670,E+09	9,28027,E+09	8,79089,E+07	8,90322,E+09	6,13289,E+09	7,79170,E+09	8,80251,E+09	8,85779,E+09	8,02154,E+09	8,64550,E+09	6,67546,E+09	7,86382,E+09	MAP3K4
ENSG00000085514	2,95866,E+08	2,96923,E+09	2,83335,E+09	1,88465,E+09	6,39469,E+09	1,14767,E+09	1,83768,E+09	1,22897,E+09	1,68898,E+09	9,02079,E+09	5,03552,E+09	4,81711,E+09	4,01046,E+09	4,33334,E+09	3,58708,E+09	6,31143,E+09	1,26581,E+09	2,72927,E+07	2,85673,E+09	1,85266,E+09	1,29890,E+09	2,27320,E+09	1,53950,E+09	1,61053,E+09	PILRA
ENSG00000085563	0,00000,E+00	9,45916,E-01	0,00000,E+00	0,00000,E+00	0,00000,E+00	0,00000,E+00	1,07719,E+09	0,00000,E+00	3,79760,E+09	1,90207,E+09	8,06715,E-01	0,00000,E+00	0,00000,E+00	9,56798,E-01	0,00000,E+00	0,00000,E+00	0,00000,E+00	0,00000,E+00	1,21397,E+08	0,00000,E+00	0,00000,E+00	2,18788,E+09	0,00000,E+00	0,00000,E+00	ABCB1
ENSG00000085644	1,97401,E+09	1,70265,E+09	1,74733,E+09	1,51039,E+08	2,07589,E+09	1,44701,E+08	1,34648,E+09	1,33101,E+09	2,13634,E+09	2,55047,E+09	1,87948,E+09	2,35368,E+08	2,23289,E+09	2,18724,E+09	2,55574,E+09	2,25446,E+09	1,82096,E+09	1,98710,E+09	1,62182,E+09	1,38150,E+09	1,86687,E+09	1,61903,E+09	1,02241,E+09	1,65528,E+09	ZNF213
ENSG00000085662	2,33466,E+09	4,14968,E+09	1,38568,E+09	2,02899,E+07	7,33116,E+09	3,16342,E+09	1,89800,E+09	1,77297,E+09	1,78183,E+09	6,64014,E+09	7,78417,E+09	8,44064,E+09	1,23410,E+09	1,00513,E+09	6,22805,E+09	5,09532,E+08	1,93013,E+08	3,18515,E+09	1,72720,E+09	4,94006,E+09	1,51896,E+09	2,85179,E+09	1,53950,E+09	1,88131,E+08	AKR1B1
ENSG00000085721	1,63960,E+09	1,27193,E+09	1,18940,E+09	9,42570,E+09	2,18837,E+09	1,05879,E+09	1,37421,E+09	1,19829,E+09	1,47764,E+09	2,13803,E+09	1,92384,E+09	1,97354,E+09	2,35663,E+09	2,20633,E+09	2,14657,E+09	2,38684,E+09	1,44399,E+09	1,33329,E+09	1,30081,E+09	8,77119,E+09	1,47533,E+09	1,03369,E+09	1,74096,E+09	1,16120,E+08	RRN3
ENSG00000085733	1,04574,E+09	1,05087,E+09	9,09583,E+08	1,01151,E+09	8,15647,E+09	1,04516,E+09	9,84475,E+09	1,05746,E+09	1,00516,E+08	7,89048,E+09	8,17213,E+09	8,19742,E+09	7,00113,E+09	8,09354,E+09	6,20505,E+09	7,71901,E+07	1,22595,E+09	8,73001,E+09	1,01818,E+09	1,03673,E+09	9,77434,E+09	1,03972,E+09	9,86126,E+09	1,12644,E+09	CTTN
ENSG00000085741	0,00000,E+00	9,45916,E-01	0,00000,E+00	0,00000,E+00	3,29623,E+09	2,20918,E+09	0,00000,E+00	5,54588,E-01	0,00000,E+00	9,19863,E+09	2,29914,E+09	2,89012,E+09	2,05191,E+09	5,74079,E+09	2,12757,E+09	5,53731,E+09	0,00000,E+00	0,00000,E+00	0,00000,E+00	0,00000,E+00	2,57464,E+09	1,09394,E+09	2,28753,E+08	9,70782,E-01	WNT11
ENSG00000085760	5,44183,E+09	5,77784,E+09	4,25912,E+09	5,34188,E+09	6,99518,E+09	6,36232,E+09	5,29049,E+09	6,19441,E+09	6,24344,E+09	6,82671,E+09	7,06674,E+09	6,95948,E+09	1,02383,E+09	8,50402,E+08	9,35023,E+09	9,00179,E+09	5,99223,E+08	4,88395,E+09	4,72212,E+09	3,77191,E+09	5,59984,E+09	5,33831,E+09	6,71377,E+09	5,54307,E+09	MTIF2
ENSG00000085788	1,07257,E+09	1,04115,E+08	9,67354,E+09	9,04010,E+09	7,44784,E+09	9,14600,E+09	8,19136,E+09	8,76492,E+09	8,88666,E+09	6,84940,E+09	6,99293,E+09	8,04083,E+09	8,72320,E+09	6,64974,E+09	7,50105,E+09	7,35776,E+09	1,22097,E+09	1,04040,E+09	1,04913,E+09	9,96763,E+09	1,05174,E+09	9,46300,E+09	1,01109,E+09	8,44512,E+08	DDHD2
ENSG00000085832	1,35331,E+09	1,05337,E+09	1,21221,E+09	1,03839,E+09	1,82142,E+09	1,02285,E+09	1,16193,E+09	1,16469,E+09	1,28525,E+09	1,84088,E+09	1,69048,E+08	1,82640,E+09	2,12373,E+09	1,87245,E+09	2,20223,E+09	2,11304,E+09	1,15360,E+09	1,32872,E+09	1,04557,E+09	1,02581,E+09	1,17017,E+08	1,17161,E+09	1,39425,E+09	1,12125,E+09	EPS15
ENSG00000085871	2,97683,E+09	3,13212,E+09	4,91947,E+09	3,60172,E+09	9,91177,E+08	2,74126,E+09	4,15385,E+09	4,38801,E+09	2,89643,E+09	1,23752,E+09	1,46822,E+09	1,40813,E+09	1,86724,E+09	8,25812,E+09	1,85683,E+09	2,18325,E+09	3,49693,E+09	2,68557,E+09	6,06139,E+09	3,88150,E+09	3,10398,E+09	2,94576,E+08	6,16488,E+09	4,41414,E+09	MGST2
ENSG00000085978	8,72970,E+09	6,90519,E+09	7,02573,E+09	7,50751,E+09	9,16353,E+09	7,16878,E+09	6,89399,E+09	7,47029,E+09	8,48763,E+09	9,23951,E+09	9,86596,E+09	9,53363,E+09	9,31569,E+09	9,84545,E+09	9,47831,E+09	8,47209,E+09	8,41578,E+09	7,43366,E+09	8,35300,E+09	7,30959,E+09	7,76253,E+09	6,61832,E+08	6,83970,E+09	6,87313,E+09	ATG16L1
ENSG00000086061	2,10383,E+09	2,14891,E+08	1,76419,E+09	2,25003,E+09	5,12957,E+09	2,67626,E+09	2,11021,E+07	2,35191,E+08	2,29750,E+09	4,98439,E+09	5,54523,E+09	5,37582,E+09	6,39592,E+09	4,90553,E+09	4,42112,E+08	5,26384,E+09	2,35737,E+09	1,76920,E+09	2,08042,E+09	1,99173,E+09	2,30945,E+09	2,29281,E+09	2,88378,E+08	2,02986,E+09	DNAJA1
ENSG00000086200	5,39566,E+09	5,81738,E+09	5,49281,E+09	6,08674,E+09	6,96601,E+09	5,92060,E+09	6,41788,E+08	6,26778,E+09	6,04435,E+09	7,01538,E+09	7,30513,E+09	7,56685,E+09	9,46825,E+09	7,44389,E+09	7,62637,E+09	7,45189,E+09	6,52346,E+09	4,79597,E+09	5,20125,E+09	4,39493,E+09	6,21775,E+09	5,29685,E+09	7,16384,E+08	5,81469,E+09	IPO11
ENSG00000086300	7,86459,E-01	5,67550,E+09	3,64027,E+09	2,22116,E+09	8,24058,E+09	1,10459,E+09	3,23156,E+08	2,21835,E+09	1,89880,E+08	5,00814,E+09	2,25880,E+09	1,42629,E+09	2,25710,E+09	6,69758,E+09	1,17016,E+09	2,43642,E+09	1,08273,E+09	2,39409,E+09	5,56867,E+09	0,00000,E+00	3,86196,E+09	1,09394,E+09	1,14376,E+08	9,70782,E-01	SNX10
ENSG00000086475	4,41259,E+09	6,41681,E+08	5,16458,E+09	7,78937,E+09	7,48039,E+09	7,33105,E+09	5,68647,E+09	7,48793,E+09	5,11005,E+09	7,30483,E+09	8,61523,E+09	9,18382,E+09	1,02034,E+08	8,86378,E+09	1,07530,E+09	7,60738,E+09	6,21685,E+09	4,69278,E+09	5,51900,E+09	5,19795,E+09	5,72883,E+09	5,53587,E+09	6,03049,E+09	5,74868,E+09	SEPHS1
ENSG00000086589	7,40058,E+09	6,84843,E+09	8,03287,E+09	7,06328,E+09	9,30279,E+09	6,99205,E+09	7,71266,E+09	6,88243,E+08	7,64266,E+08	9,74032,E+09	9,48665,E+09	9,35347,E+07	1,01445,E+09	9,52014,E+09	9,82936,E+09	9,69030,E+09	7,31337,E+09	5,88947,E+09	7,34886,E+09	5,31981,E+09	7,06738,E+09	6,44329,E+09	8,60110,E+09	6,00914,E+09	RBM22
ENSG00000086598	8,94396,E+09	9,86986,E+09	8,86966,E+09	9,99650,E+09	5,66610,E+09	8,53780,E+09	1,00743,E+09	1,21475,E+08	7,59541,E+09	5,69129,E+09	4,62907,E+09	5,02700,E+09	7,21728,E+09	5,41163,E+09	7,57376,E+09	6,20900,E+09	1,11036,E+09	7,68335,E+09	1,05698,E+09	8,91747,E+09	8,90493,E+09	7,96318,E+09	1,41277,E+09	9,89445,E+09	TMED2
ENSG00000086619	3,35779,E+09	2,85667,E+09	2,97362,E+09	2,76534,E+09	3,72474,E+09	2,84984,E+09	2,41290,E+09	1,94106,E+09	3,37986,E+09	3,79546,E+09	3,97711,E+09	4,33773,E+09	7,98502,E+09	4,67788,E+09	6,19122,E+08	3,42206,E+09	2,21468,E+09	3,52770,E+09	2,80661,E+09	3,29952,E+09	3,87483,E+08	4,04757,E+09	2,67640,E+09	2,22309,E+08	ERO1B
ENSG00000086666	1,40523,E+09	1,43128,E+09	1,15854,E+09	1,06472,E+09	2,11407,E+09	1,13943,E+09	1,21916,E+09	1,22712,E+08	1,45863,E+09	2,03922,E+09	1,91585,E+09	1,88138,E+09	2,39264,E+09	2,33996,E+09	1,79588,E+09	1,92527,E+09	1,15239,E+09	1,34570,E+09	1,18854,E+09	1,13170,E+08	1,46545,E+09	1,31875,E+09	1,61804,E+09	1,17162,E+09	ZFAND6
ENSG00000086696	0,00000,E+00	0,00000,E+00	6,91652,E+09	8,88462,E+09	8,24058,E-01	6,62753,E+09	1,29262,E+09	1,66376,E+09	6,64579,E+09	3,07643,E+09	8,06715,E-01	1,50136,E+09	0,00000,E+00	0,00000,E+00	0,00000,E+00	1,10746,E+08	0,00000,E+00	1,19705,E+09	5,45730,E+09	3,19601,E+09	5,14928,E+09	4,37575,E+09	6,86258,E+09	5,82469,E+09	HSD17B2
ENSG00000086730	9,43751,E+09	1,32428,E+09	2,06282,E+09	2,22116,E+09	6,26284,E+09	1,10459,E+09	1,18491,E+09	1,44193,E+09	1,89880,E+08	1,05273,E+09	7,74446,E+09	6,74786,E+09	2,66749,E+09	5,45375,E+09	1,48930,E+09	4,42985,E+09	2,80132,E+09	1,19705,E+09	2,33884,E+09	1,64955,E+08	9,01123,E+09	1,20333,E+09	9,15010,E+09	1,65033,E+09	LAT2
ENSG00000086758	8,84801,E+09	6,98373,E+09	9,78014,E+09	7,10321,E+09	1,45635,E+08	7,02814,E+09	8,59145,E+08	6,85007,E+09	7,97667,E+09	1,43644,E+08	1,31224,E+09	1,37566,E+09	1,12032,E+09	1,31515,E+09	1,28794,E+09	1,18639,E+08	9,33515,E+09	8,94075,E+09	8,68737,E+09	7,32509,E+09	8,34505,E+09	6,78863,E+09	7,16925,E+09	7,59730,E+09	HUWE1
ENSG00000087008	4,43563,E+09	5,06065,E+09	6,91652,E+09	6,27477,E+09	3,41449,E+09	7,57748,E+09	8,48823,E+09	7,24291,E+09	6,11413,E+09	3,36159,E+09	2,94451,E+09	3,03275,E+09	3,33436,E+09	3,79849,E+09	3,15944,E+09	3,33346,E+09	6,45702,E+09	5,03957,E+09	5,79142,E+08	7,73228,E+09	6,61682,E+09	7,00022,E+09	5,81031,E+09	7,84440,E+09	ACOX3
ENSG00000087053	1,67594,E+08	1,89562,E+09	1,42092,E+08	1,65920,E+09	7,44949,E+09	1,91867,E+09	1,75043,E+08	1,91999,E+09	1,77977,E+08	7,01140,E+09	8,84160,E+09	8,78295,E+09	1,06597,E+09	9,15656,E+09	1,22335,E+09	1,04544,E+09	1,62410,E+09	1,69382,E+09	1,56591,E+09	1,48588,E+09	1,77727,E+09	1,74910,E+09	2,05191,E+09	1,73978,E+09	MTMR2
ENSG00000087074	2,53114,E+09	1,69290,E+09	1,72424,E+09	1,07944,E+09	7,33873,E+08	1,13883,E+09	1,18706,E+09	1,09980,E+09	2,48268,E+09	7,38975,E+09	8,69188,E+09	8,93383,E+08	6,11088,E+09	9,54068,E+09	9,11367,E+09	8,29133,E+09	1,77176,E+09	1,85423,E+09	1,88532,E+09	1,21819,E+09	1,65678,E+09	1,24370,E+08	1,33134,E+09	1,08134,E+09	PPP1R15A
ENSG00000087086	5,59087,E+09	6,48559,E+09	5,31931,E+09	5,71248,E+09	1,04010,E+09	6,24783,E+09	4,72979,E+09	4,54822,E+09	4,98919,E+09	9,19514,E+09	1,05477,E+09	1,08386,E+09	1,49927,E+09	1,27845,E+09	8,85260,E+09	8,42702,E+09	3,85972,E+09	5,42787,E+09	6,33788,E+09	6,98549,E+09	4,64370,E+09	6,36284,E+09	5,72677,E+09	5,91974,E+09	FTL
ENSG00000087111	1,96663,E+09	1,90697,E+09	2,31400,E+09	2,13120,E+09	7,44965,E+09	1,97941,E+09	2,24594,E+09	2,05924,E+09	2,00798,E+09	8,27876,E+09	8,15589,E+09	8,04729,E+09	9,62347,E+09	9,38619,E+09	7,15926,E+09	1,00890,E+09	1,70580,E+09	1,54632,E+06	2,65803,E+09	2,45005,E+09	1,99663,E+09	1,89361,E+09	2,07707,E+09	2,19880,E+09	PIGS
ENSG00000087116	3,80959,E+09	4,11845,E+09	6,09866,E+09	6,11706,E+09	1,47977,E+09	5,38487,E+09	4,41680,E+09	4,66514,E+08	4,51722,E+08	1,48285,E+09	1,51501,E+09	1,45112,E+09	1,64245,E+08	2,07147,E+09	9,92510,E+09	1,65012,E+09	3,17142,E+09	3,78431,E+09	5,80924,E+09	7,86604,E+09	5,20334,E+09	5,35805,E+09	3,60057,E+09	6,00137,E+09	ADAMTS2
ENSG00000087206	4,65584,E+09	5,11741,E+09	4,05284,E+09	4,85323,E+09	5,10916,E+09	4,94856,E+07	4,17948,E+09	4,51434,E+09	4,45268,E+09	5,10043,E+09	5,42919,E+09	5,76485,E+08	6,33015,E+09	6,09480,E+09	5,85081,E+09	5,17185,E+09	3,67145,E+09	4,46498,E+08	4,35292,E+08	4,97959,E+09	3,84908,E+09	4,31011,E+09	4,70087,E+09	3,89283,E+09	UIMC1
ENSG00000087253	1,52354,E+09	1,24555,E+09	1,76420,E+09	1,03387,E+09	8,64577,E+09	7,19938,E+09	1,57790,E+08	1,36977,E+09	1,06942,E+09	8,70313,E+09	7,51737,E+09	8,04008,E+09	6,68955,E+09	6,07959,E+09	5,53678,E+09	9,55552,E+09	1,55198,E+09	1,29274,E+09	1,63330,E+09	1,16436,E+09	1,24028,E+09	9,07454,E+09	2,01791,E+09	1,41723,E+09	LPCAT2
ENSG00000087263	1,03216,E+09	1,08235,E+09	1,03201,E+09	1,32532,E+09	1,61952,E+09	1,18355,E+09	1,15724,E+09	1,44486,E+09	1,10565,E+09	1,53513,E+09	1,49492,E+09	1,64457,E+09	1,68739,E+09	1,69604,E+09	1,86639,E+09	1,71687,E+09	1,54988,E+09	1,02842,E+08	1,08893,E+09	9,01945,E+09	1,13917,E+09	9,47088,E+09	1,33954,E+09	1,11393,E+09	OGFOD1
ENSG00000087266	1,13404,E+09	1,07711,E+09	9,34289,E+09	1,08368,E+07	1,63214,E+09	1,14988,E+09	8,27279,E+09	8,30406,E+09	1,20858,E+09	1,67608,E+09	1,82391,E+09	1,91796,E+09	1,40294,E+08	1,81792,E+09	1,75524,E+09	1,73318,E+09	9,05538,E+09	1,32513,E+09	1,03466,E+09	1,00623,E+09	9,94892,E+09	1,11363,E+09	6,68792,E+09	1,03331,E+09	SH3BP2
ENSG00000087301	9,90939,E+09	1,16348,E+08	1,55318,E+09	7,66299,E+09	2,30736,E+09	1,41387,E+09	1,20645,E+09	8,26335,E+09	1,28169,E+09	3,47504,E+09	1,61343,E+09	2,47724,E+09	3,18047,E+09	2,77471,E+09	1,38292,E+09	2,21493,E+08	5,51209,E+09	9,93549,E+09	1,21397,E+08	1,48212,E+09	1,23583,E+09	1,21427,E+09	1,45258,E+09	1,30085,E+09	TXNDC16
ENSG00000087303	4,57761,E+09	4,38006,E+09	3,74132,E+09	5,05221,E+09	1,59394,E+08	5,18183,E+09	2,53407,E+09	3,86523,E+09	2,87816,E+09	1,56352,E+09	1,40040,E+09	1,47536,E+09	2,37991,E+09	2,08774,E+09	2,15819,E+09	1,55008,E+09	2,76917,E+09	5,21978,E+09	4,29772,E+09	6,07530,E+09	3,09331,E+09	3,75303,E+09	2,93873,E+09	4,78370,E+09	NID2
ENSG00000087338	5,17844,E+09	4,18114,E+09	5,76377,E+09	4,87033,E+09	3,06550,E+09	4,43791,E+09	5,64941,E+09	4,79580,E+09	3,90070,E+08	2,88193,E+08	2,25808,E+09	2,39467,E+09	2,90202,E+09	1,98057,E+09	2,60627,E+09	2,74451,E+09	4,50712,E+09	4,29632,E+09	5,99055,E+09	4,93835,E+08	4,80054,E+09	4,04659,E+09	6,40313,E+09	4,53161,E+09	GMCL1
ENSG00000087460	1,29263,E+08	1,09752,E+09	1,47424,E+09	1,30192,E+09	6,87415,E+09	1,06133,E+09	1,37878,E+09	1,16593,E+09	1,18565,E+09	6,85406,E+09	6,77608,E+08	6,83088,E+09	9,14779,E+09	6,12838,E+09	8,98051,E+09	7,14584,E+09	1,09786,E+09	1,11319,E+09	1,57668,E+09	1,32950,E+08	1,20266,E+09	1,02414,E+09	1,55798,E+08	1,26262,E+09	GNAS
ENSG00000087842	9,83074,E+09	1,57022,E+08	8,00860,E+09	1,33269,E+09	1,71404,E+09	2,05454,E+09	1,07719,E+09	1,56948,E+09	1,15827,E+09	1,55355,E+09	2,08939,E+09	2,22952,E+09	3,74464,E+09	3,55929,E+09	4,07503,E+09	2,50287,E+09	1,17132,E+09	8,85815,E+09	9,57811,E+09	1,53883,E+09	1,13284,E+09	1,84919,E+09	1,68476,E+08	1,25231,E+09	PIR
ENSG00000087903	8,57241,E+09	1,02159,E+09	1,28623,E+09	1,22164,E+09	1,74700,E+09	1,12668,E+09	1,50558,E+09	1,17018,E+09	8,82941,E+09	1,52125,E+09	1,83931,E+09	1,82325,E+08	2,00062,E+09	1,89446,E+09	2,46798,E+09	1,92698,E+09	8,56343,E+09	7,87298,E+09	1,18056,E+09	1,52584,E+09	8,97390,E+09	1,12676,E+09	1,12009,E+07	1,43676,E+09	RFX2
ENSG00000088035	1,67516,E+08	1,51347,E+09	1,71093,E+09	1,72140,E+08	9,47667,E+08	2,03244,E+09	2,27286,E+09	2,08525,E+09	1,87981,E+09	9,09642,E+09	8,95454,E+09	6,53092,E+09	1,15933,E+09	9,56798,E+09	1,03187,E+09	1,04101,E+09	1,71269,E+09	1,48434,E+09	1,87107,E+09	1,40212,E+09	2,22706,E+08	2,08942,E+09	2,63065,E+09	1,94156,E+09	ALG6
ENSG00000088305	6,52761,E+09	1,02159,E+09	4,12564,E+09	5,55289,E+09	1,68932,E+09	8,50534,E+09	4,84734,E+09	5,65679,E+09	6,95150,E+09	1,43090,E+09	1,46015,E+09	1,51630,E+09	1,05674,E+09	1,41606,E+09	1,27654,E+09	1,11854,E+09	5,61052,E+09	1,14916,E+09	3,56395,E+09	6,08273,E+09	5,66420,E+09	1,02830,E+08	4,46067,E+09	6,21300,E+09	DNMT3B
ENSG00000088340	9,51938,E+09	1,08002,E+09	1,03451,E+09	8,20517,E+09	3,89755,E+09	4,78055,E+09	5,07355,E+09	4,25768,E+09	4,11545,E+09	3,73679,E+09	3,53244,E+09	2,59217,E+09	3,41644,E+09	1,47844,E+09	1,52121,E+09	2,83079,E+09	6,69325,E+09	1,09766,E+09	1,07031,E+09	1,13613,E+09	5,71570,E+09	6,37766,E+09	4,26566,E+09	6,33619,E+08	FER1L4
ENSG00000088356	2,45344,E+09	2,13739,E+09	2,05069,E+08	1,53260,E+09	3,13142,E+09	1,59028,E+09	2,18658,E+09	2,11852,E+08	2,58237,E+09	2,72893,E+09	2,79922,E+09	3,23543,E+09	2,97527,E+08	3,15724,E+09	3,29773,E+09	3,02337,E+09	2,70654,E+09	1,77163,E+09	1,99336,E+09	1,36088,E+09	2,00822,E+09	1,73936,E+09	1,76139,E+09	1,62121,E+09	PDRG1
ENSG00000088367	3,43659,E+08	3,52827,E+09	3,78589,E+09	2,87640,E+09	2,28264,E+09	3,86606,E+09	3,32851,E+09	3,16670,E+09	4,07292,E+09	2,42230,E+09	2,01679,E+09	2,07938,E+09	2,27762,E+09	2,43983,E+08	1,93566,E+09	2,12633,E+09	4,43920,E+09	4,53681,E+09	3,49679,E+08	3,69088,E+09	3,38565,E+09	3,75221,E+09	3,14535,E+09	3,43657,E+09	EPB41L1
ENSG00000088386	4,78167,E+09	7,56733,E+09	7,28055,E+09	7,77405,E+09	4,94435,E+09	4,41836,E+09	8,61749,E+09	4,43670,E+09	4,74699,E+09	3,06621,E+09	4,03358,E+09	1,50136,E+09	1,02596,E+09	2,87039,E+09	1,06378,E+08	2,21493,E+08	1,27959,E+09	5,98523,E+09	5,56867,E+09	9,27874,E+09	1,28732,E+09	2,18788,E+09	4,57505,E+08	1,26202,E+09	SLC15A1
ENSG00000088387	5,59951,E+09	4,22824,E+09	3,91936,E+09	3,29842,E+09	9,34482,E+09	4,65032,E+09	3,73784,E+09	2,90049,E+09	5,76285,E+08	9,34172,E+09	9,61604,E+09	1,02318,E+09	8,17687,E+09	1,06205,E+09	5,19126,E+09	6,32638,E+08	4,58685,E+09	6,09297,E+09	4,24333,E+09	3,44344,E+09	6,19200,E+09	4,74769,E+09	3,35145,E+09	3,39774,E+09	DOCK9
ENSG00000088827	0,00000,E+00	9,45916,E-01	0,00000,E+00	1,11058,E+09	8,24058,E-01	0,00000,E+00	1,07719,E+09	5,54588,E-01	0,00000,E+00	2,96400,E+09	1,61343,E+09	3,00272,E+09	1,02596,E+09	0,00000,E+00	0,00000,E+00	1,10746,E+08	9,84302,E-01	2,39409,E+09	0,00000,E+00	2,06194,E+09	0,00000,E+00	0,00000,E+00	0,00000,E+00	0,00000,E+00	SIGLEC1
ENSG00000088899	2,65037,E+08	1,62849,E+09	1,01928,E+09	8,99568,E+09	4,31807,E+09	1,71211,E+09	1,49729,E+09	1,33101,E+09	2,43046,E+09	4,04740,E+09	3,89643,E+09	3,94858,E+09	4,78096,E+08	5,97807,E+09	3,53144,E+09	3,75408,E+09	1,65825,E+08	2,25045,E+09	1,08032,E+09	1,68048,E+09	1,99534,E+09	1,94721,E+09	1,60127,E+09	1,58208,E+09	LZTS3
ENSG00000088930	2,57467,E+09	2,83732,E+09	1,98734,E+09	2,44537,E+09	2,96120,E+08	2,70104,E+09	2,15508,E+09	2,41109,E+09	2,42141,E+09	2,96682,E+09	2,71737,E+09	2,87533,E+09	3,50109,E+09	2,93480,E+09	2,94040,E+09	2,87006,E+09	2,41815,E+09	2,37449,E+09	2,27398,E+09	2,19939,E+09	2,35000,E+09	2,46313,E+09	2,47529,E+08	2,20911,E+09	XRN2
ENSG00000089022	6,85745,E+09	7,31127,E+09	8,35868,E+09	8,52413,E+09	9,14919,E+09	7,08428,E+09	7,71793,E+08	8,13558,E+09	7,04786,E+09	8,87708,E+09	1,07323,E+09	1,12464,E+09	9,39017,E+08	8,77498,E+09	1,00866,E+09	9,33015,E+09	6,93126,E+09	7,46670,E+09	7,93402,E+09	7,86363,E+09	8,03699,E+09	6,67455,E+08	9,13775,E+09	7,88129,E+09	MAPKAPK5
ENSG00000089041	1,10104,E+09	8,51324,E+09	6,83158,E+09	9,99520,E+09	6,51006,E+09	1,21726,E+09	7,54031,E+09	6,65505,E+09	1,04434,E+09	9,19863,E+09	5,83336,E+09	4,47255,E+09	7,07910,E+09	5,57239,E+09	5,10616,E+09	3,80967,E+09	4,92151,E+09	9,57637,E+09	5,56867,E+09	9,27874,E+09	7,81403,E+09	1,31273,E+09	6,86258,E+09	5,61112,E+09	P2RX7
ENSG00000089053	2,75081,E+09	3,03168,E+09	3,11365,E+09	3,43458,E+09	1,57807,E+09	3,63362,E+09	3,08181,E+09	3,64476,E+09	2,96592,E+09	1,82542,E+09	1,60940,E+09	1,65900,E+09	2,01700,E+08	1,77869,E+09	1,75950,E+09	1,69996,E+09	3,40661,E+09	2,55638,E+09	3,28704,E+07	3,13830,E+09	3,17956,E+09	3,29415,E+09	3,17502,E+08	3,68036,E+09	ANAPC5
ENSG00000089057	1,32911,E+09	1,06522,E+08	1,17701,E+09	7,81847,E+09	3,32920,E+09	8,66837,E+09	9,06991,E+09	7,91951,E+09	7,97495,E+09	3,77144,E+09	4,67080,E+09	4,33893,E+09	3,52929,E+09	4,46825,E+09	4,71256,E+08	4,65134,E+09	1,93317,E+09	1,07136,E+09	1,07364,E+09	9,09317,E+09	8,41894,E+09	7,89823,E+09	7,65177,E+09	8,50405,E+09	SLC23A2
ENSG00000089060	3,70422,E+09	2,77153,E+09	3,62814,E+09	3,35395,E+09	3,76092,E+09	3,44632,E+09	3,02689,E+09	3,01696,E+08	3,97798,E+09	3,61813,E+09	4,15458,E+08	4,39898,E+09	4,09357,E+09	5,11887,E+09	4,84021,E+09	3,59925,E+08	2,66746,E+09	3,29188,E+09	3,71987,E+09	3,61871,E+09	3,38565,E+09	3,89442,E+09	2,16377,E+09	3,14815,E+09	SLC8B1
ENSG00000089091	5,50522,E+09	4,06744,E+09	5,33907,E+09	5,10866,E+09	8,08896,E+09	5,09436,E+09	8,83293,E+08	6,59959,E+08	6,93061,E+09	7,05228,E+09	9,59991,E+08	8,10734,E+08	1,10803,E+09	1,02377,E+09	1,04251,E+09	9,19194,E+09	5,51800,E+09	6,34435,E+09	5,56867,E+09	3,71150,E+09	6,43660,E+09	5,46969,E+08	5,26131,E+09	5,72761,E+09	DZANK1
ENSG00000089094	4,64892,E+08	6,64298,E+09	4,19772,E+09	4,57058,E+09	7,68673,E+08	5,48727,E+09	3,46057,E+09	4,36172,E+09	5,07406,E+09	7,45150,E+08	8,87959,E+09	8,61893,E+09	7,00759,E+09	8,10015,E+09	5,98176,E+09	7,49309,E+09	4,78883,E+09	5,61403,E+09	4,56386,E+09	4,47441,E+09	4,60680,E+09	5,48008,E+09	2,99506,E+09	4,61946,E+09	KDM2B
ENSG00000089127	1,57292,E+09	3,78366,E+09	1,21342,E+09	6,66347,E+08	3,24679,E+09	2,20918,E+09	0,00000,E+00	3,32753,E+09	9,49399,E-01	3,61813,E+09	4,42887,E+09	4,73559,E+09	2,85216,E+09	4,17164,E+09	1,02123,E+09	3,65463,E+09	9,84302,E-01	5,98523,E+09	0,00000,E+00	2,06194,E+09	1,28732,E+09	7,65756,E+09	0,00000,E+00	2,91234,E+09	OAS1
ENSG00000089154	3,75141,E+09	4,30581,E+09	4,32707,E+09	4,89654,E+09	2,64442,E+09	5,00158,E+09	4,29151,E+08	4,44225,E+08	3,93452,E+09	2,64103,E+09	2,49431,E+09	2,39467,E+09	2,25477,E+09	2,84436,E+09	2,56372,E+09	2,30471,E+09	4,89496,E+09	4,05677,E+09	4,47034,E+09	4,39915,E+09	3,86453,E+09	4,31121,E+09	3,17966,E+09	4,73256,E+09	GCN1
ENSG00000089163	1,02240,E+08	1,60806,E+09	3,15490,E+09	1,66587,E+09	4,94435,E+09	1,54642,E+08	2,58525,E+09	1,66376,E+09	2,18362,E+09	1,12428,E+09	5,64701,E+09	6,75612,E+09	3,07787,E+08	2,87039,E+09	3,19135,E+09	6,64478,E+09	2,36233,E+09	1,67587,E+09	2,00472,E+09	2,47433,E+08	1,54478,E+09	2,84424,E+09	1,71564,E+09	2,71819,E+09	SIRT4
ENSG00000089195	3,27954,E+08	2,88504,E+09	2,58459,E+09	2,24592,E+09	4,56528,E+09	2,33068,E+09	2,82223,E+09	2,70639,E+09	2,97162,E+09	4,52777,E+09	4,39660,E+09	4,54124,E+09	4,67836,E+09	4,33429,E+09	5,06361,E+09	4,55167,E+08	4,02580,E+09	2,57365,E+09	2,67296,E+09	1,68048,E+09	2,36867,E+09	2,18788,E+09	3,37410,E+09	2,20329,E+09	TRMT6
ENSG00000089234	6,70063,E+09	6,69708,E+09	6,75878,E+09	5,93049,E+09	8,31458,E+08	6,55021,E+09	7,01249,E+09	6,53382,E+09	7,50975,E+09	8,07425,E+09	8,18816,E+09	8,75841,E+08	9,07972,E+09	9,00347,E+08	8,29751,E+09	8,64928,E+09	7,57913,E+09	4,89592,E+09	6,97197,E+09	5,79014,E+09	7,33759,E+09	6,02760,E+09	7,85765,E+09	5,51404,E+09	BRAP
ENSG00000089289	8,37681,E+09	1,00554,E+09	6,43685,E+09	9,43325,E+09	5,80121,E+09	1,14572,E+09	7,14250,E+09	7,98789,E+09	8,42012,E+09	5,33623,E+09	5,30222,E+09	4,75458,E+09	7,40884,E+09	5,25760,E+09	5,55444,E+09	4,84105,E+09	8,07157,E+07	9,43069,E+07	7,53285,E+09	9,95691,E+09	7,17783,E+09	9,66658,E+09	6,81214,E+09	7,57957,E+09	IGBP1
ENSG00000089472	2,84698,E+09	2,70532,E+09	2,64527,E+08	1,68808,E+09	6,38398,E+09	3,09285,E+07	3,42545,E+09	2,55665,E+09	8,92435,E+09	5,51918,E+09	3,87223,E+09	3,15286,E+09	3,28306,E+09	6,69758,E+09	9,89318,E+09	6,31254,E+09	2,57887,E+09	2,05892,E+09	2,50590,E+09	2,53619,E+09	1,04273,E+08	6,78241,E+08	2,99666,E+08	3,47540,E+09	HEPH
ENSG00000089692	7,86459,E-01	3,78366,E+09	0,00000,E+00	5,55289,E+09	1,15368,E+09	1,10459,E+09	0,00000,E+00	2,77294,E+08	1,89880,E+08	2,65738,E+09	5,88902,E+09	3,67833,E+09	8,20765,E+09	1,62656,E+08	6,38270,E+09	7,75224,E+09	1,96860,E+09	2,39409,E+09	0,00000,E+00	1,03097,E+09	1,28732,E+09	4,37575,E+09	4,57505,E+08	1,94156,E+09	LAG3
ENSG00000089723	9,66401,E+09	8,60405,E+09	9,12738,E+09	8,24271,E+08	6,05930,E+09	8,26012,E+09	9,36829,E+09	1,02626,E+09	1,15608,E+09	6,29697,E+09	6,75382,E+09	4,67373,E+08	6,87801,E+09	7,48694,E+09	6,09441,E+09	5,22279,E+08	1,37861,E+09	9,20409,E+09	8,00441,E+09	8,61789,E+09	1,06873,E+09	1,20169,E+09	9,23474,E+09	1,31900,E+09	OTUB2
ENSG00000089775	3,26994,E+09	3,20930,E+08	5,42085,E+09	4,14068,E+08	5,67273,E+09	3,17591,E+09	3,71877,E+09	3,37311,E+09	3,14299,E+09	5,38252,E+09	6,04133,E+09	5,99876,E+09	5,93639,E+09	5,41452,E+08	4,60980,E+09	6,55828,E+09	2,53566,E+09	3,72772,E+09	4,39736,E+09	4,85216,E+09	3,20851,E+09	2,95473,E+09	3,82486,E+09	3,51404,E+09	ZBTB25
ENSG00000089820	3,46042,E+09	2,87180,E+09	3,39759,E+09	3,59383,E+09	1,54099,E+09	3,53469,E+09	1,61578,E+09	2,49564,E+09	3,98748,E+09	2,21789,E+09	1,97855,E+09	2,11136,E+09	1,06905,E+09	1,54044,E+09	1,06240,E+09	1,18377,E+09	3,05134,E+09	3,93230,E+09	4,56631,E+07	5,94561,E+09	2,96083,E+09	3,82878,E+09	1,48689,E+09	2,91234,E+09	ARHGAP4
ENSG00000089876	1,22756,E+09	1,08416,E+09	1,15698,E+09	8,61642,E+09	1,56261,E+09	9,90054,E+09	1,07875,E+09	9,99511,E+09	1,18787,E+09	1,56681,E+09	1,37941,E+09	1,49598,E+09	1,97984,E+09	1,42847,E+09	1,30235,E+09	1,40953,E+08	1,23215,E+09	9,25940,E+09	1,24551,E+09	9,83732,E+09	1,09163,E+09	1,01840,E+09	1,15455,E+09	9,72946,E+08	DHX32
ENSG00000090097	6,70850,E+09	9,61978,E+09	5,14492,E+09	8,88462,E+09	4,71361,E+09	9,49947,E+09	6,91554,E+09	9,51118,E+09	7,47633,E+09	5,14101,E+09	5,29512,E+09	5,63761,E+09	3,27280,E+09	5,20498,E+09	5,03169,E+09	5,08325,E+09	1,13490,E+09	7,87657,E+09	6,61558,E+09	7,88693,E+09	6,52671,E+09	9,23283,E+09	5,51294,E+09	8,37765,E+09	PCBP4
ENSG00000090104	1,02240,E+08	4,72958,E+09	1,32263,E+09	3,22068,E+09	0,00000,E+00	7,73212,E+08	1,24954,E+09	5,49042,E+09	2,94314,E+09	2,86179,E+08	1,61343,E+09	3,00272,E+09	0,00000,E+00	0,00000,E+00	0,00000,E+00	0,00000,E+00	8,85872,E+09	1,19705,E+09	5,34592,E+09	1,75265,E+09	5,66420,E+09	9,84544,E+09	1,34964,E+09	5,92177,E+09	RGS1
ENSG00000090316	1,17418,E+09	1,29401,E+09	1,01928,E+09	1,22275,E+09	8,73502,E+09	1,27691,E+09	1,01148,E+09	1,16075,E+08	1,24846,E+09	8,51384,E+09	8,42211,E+08	8,43764,E+09	6,89443,E+09	8,72485,E+09	6,96501,E+09	6,89949,E+09	1,52468,E+09	1,02228,E+09	1,21620,E+09	1,00726,E+09	1,06976,E+09	1,14754,E+09	9,97361,E+08	1,02223,E+08	MAEA
ENSG00000090339	9,87916,E+09	6,79878,E+09	6,47543,E+09	4,29133,E+09	1,07491,E+09	8,10281,E+09	8,73333,E+09	4,80358,E+09	1,22087,E+09	1,00565,E+09	7,43913,E+09	7,79402,E+09	6,96373,E+09	7,25304,E+09	6,03707,E+08	7,51872,E+09	4,53268,E+09	4,62661,E+09	6,99224,E+09	7,51193,E+09	1,01915,E+09	8,56316,E+09	7,07701,E+09	6,01513,E+09	ICAM1
ENSG00000090376	6,72643,E+09	1,20756,E+09	1,17162,E+09	1,10947,E+09	1,78406,E+09	1,13962,E+09	8,32170,E+09	7,72030,E+09	9,35158,E+09	1,74611,E+09	1,98532,E+09	2,10300,E+09	2,25917,E+09	1,89159,E+08	1,36648,E+09	1,89220,E+09	5,76575,E+09	7,95509,E+08	1,15039,E+08	1,66914,E+09	1,17146,E+09	1,25912,E+09	9,05746,E+09	1,13239,E+09	IRAK3
ENSG00000090382	4,72662,E+09	2,83775,E+09	2,42685,E+09	1,11058,E+09	5,07620,E+09	2,20918,E+09	1,07719,E+09	2,21835,E+09	1,89880,E+08	5,68199,E+09	2,54761,E+09	1,60420,E+09	2,35970,E+09	1,92316,E+09	2,50202,E+09	1,96575,E+09	9,84302,E-01	1,19705,E+09	2,22747,E+09	0,00000,E+00	2,57464,E+09	4,53984,E+09	1,14376,E+08	3,88313,E+09	LYZ
ENSG00000090447	5,36444,E+09	1,11618,E+09	4,73236,E+09	5,77501,E+09	1,40090,E+09	8,17396,E+09	4,20103,E+09	5,93409,E+09	5,31663,E+09	1,37979,E+09	1,69418,E+09	1,56892,E+09	1,04648,E+09	1,43491,E+09	1,84035,E+09	9,85642,E+09	5,61052,E+09	7,55336,E+09	6,01416,E+09	7,31989,E+07	4,89181,E+09	8,31393,E+09	2,97378,E+09	4,75683,E+09	TFAP4
ENSG00000090487	8,82439,E+09	9,09971,E+09	8,31196,E+07	7,82957,E+09	1,64812,E+09	9,00229,E+09	8,85447,E+09	9,31707,E+09	9,56519,E+09	1,47898,E+09	1,49323,E+08	1,56735,E+09	2,00882,E+09	1,71215,E+09	1,83822,E+09	1,37065,E+09	9,71910,E+09	8,59480,E+09	8,57575,E+09	8,41809,E+09	9,48703,E+08	9,91709,E+09	8,76317,E+09	8,30989,E+09	SPG21
ENSG00000090520	3,19069,E+09	2,70900,E+09	2,85367,E+09	2,76393,E+09	1,33800,E+07	2,33043,E+09	2,79618,E+09	3,12293,E+09	2,74492,E+09	1,26368,E+09	1,14682,E+09	1,31920,E+09	1,54411,E+09	1,53951,E+09	1,78559,E+09	1,64268,E+09	2,96111,E+09	2,21771,E+09	3,88461,E+09	2,70112,E+09	3,07717,E+09	2,37272,E+09	4,20325,E+08	2,95431,E+09	DNAJB11
ENSG00000090554	1,23395,E+09	2,56249,E+09	3,20587,E+09	3,82150,E+09	4,63780,E+09	3,75560,E+09	1,61578,E+09	2,07083,E+09	2,66686,E+09	8,35848,E+09	8,02439,E+09	6,76137,E+09	4,90510,E+08	5,24134,E+09	4,65192,E+09	4,96586,E+09	2,95291,E+09	2,45754,E+09	3,56395,E+09	5,27239,E+08	2,19230,E+09	3,62969,E+09	1,26500,E+09	3,30260,E+09	FLT3LG
ENSG00000090615	6,82676,E+09	7,21571,E+09	6,71870,E+09	8,31461,E+09	5,14666,E+09	8,94578,E+09	7,50160,E+08	7,78456,E+09	6,42736,E+09	5,09179,E+08	4,68577,E+08	4,67137,E+09	4,86249,E+09	4,96098,E+08	4,84843,E+09	4,54424,E+09	7,90793,E+08	6,38136,E+08	7,19604,E+09	7,56754,E+09	7,88355,E+09	7,80479,E+09	7,03872,E+08	8,67436,E+09	GOLGA3
ENSG00000090861	5,77581,E+09	3,21801,E+09	4,17172,E+09	3,23846,E+09	6,31004,E+09	2,90103,E+09	3,37483,E+09	3,20274,E+09	5,23035,E+08	5,86976,E+09	6,27455,E+09	6,59322,E+09	6,26246,E+09	7,40274,E+09	8,73236,E+09	6,64921,E+08	3,66948,E+09	3,82655,E+09	4,19645,E+07	2,56918,E+09	4,03703,E+09	2,80048,E+09	3,41184,E+09	3,34823,E+09	AARS
ENSG00000090971	3,38178,E+09	4,97552,E+09	3,53107,E+09	4,59779,E+09	3,09022,E+09	5,46772,E+08	3,80247,E+09	4,50780,E+09	4,41471,E+09	2,79025,E+09	2,91224,E+09	2,91264,E+09	3,15995,E+09	2,76859,E+09	1,90417,E+09	2,38104,E+09	4,77387,E+09	3,41158,E+09	3,96155,E+09	5,19609,E+09	4,84032,E+09	5,49157,E+09	2,79078,E+09	4,58209,E+09	NAT14
ENSG00000090989	1,23317,E+09	1,08875,E+08	9,98649,E+09	1,07615,E+09	1,37453,E+09	1,07256,E+09	1,07934,E+08	1,12969,E+09	1,20859,E+09	1,34296,E+08	1,27610,E+09	1,36323,E+09	1,75952,E+09	1,41702,E+09	1,43750,E+09	1,46074,E+09	1,39279,E+09	1,04361,E+09	1,02241,E+09	9,20657,E+09	1,23196,E+09	1,07090,E+09	1,25120,E+09	1,04843,E+09	EXOC1
ENSG00000091106	2,60397,E+09	3,02693,E+09	3,27625,E+09	1,66587,E+09	9,06464,E+09	1,43597,E+09	1,83122,E+09	2,05197,E+09	3,60772,E+09	8,17656,E+09	5,08230,E+09	6,52866,E+09	1,05674,E+09	1,14816,E+09	5,85081,E+09	3,43313,E+09	4,52779,E+09	2,15468,E+09	1,44785,E+09	1,75265,E+09	2,96083,E+09	1,42212,E+09	2,51628,E+09	1,84449,E+09	NLRC4
ENSG00000091127	2,60318,E+08	3,57556,E+09	1,92935,E+09	3,32063,E+09	5,36462,E+09	3,32481,E+09	1,82045,E+09	2,51822,E+08	2,46844,E+09	4,99792,E+09	4,88063,E+09	5,06709,E+08	6,69303,E+09	4,84140,E+09	4,91468,E+09	4,07103,E+09	4,10454,E+09	2,95671,E+09	1,90449,E+09	1,52584,E+09	2,53602,E+07	2,47230,E+09	2,04734,E+09	2,01923,E+09	PUS7
ENSG00000091129	1,96615,E+09	1,79724,E+09	2,91222,E+09	6,66347,E+08	9,80629,E+09	7,73212,E+08	2,26209,E+09	1,22009,E+08	1,80386,E+09	9,09642,E+09	1,27461,E+09	1,44881,E+09	1,62101,E+09	9,28094,E+09	6,70183,E+09	9,41343,E+09	3,05134,E+09	1,19705,E+09	3,00708,E+09	6,18583,E+09	2,18844,E+09	6,56363,E+09	1,94440,E+09	1,35909,E+09	NRCAM
ENSG00000091136	1,48666,E+09	1,51928,E+09	2,21067,E+09	1,91271,E+09	5,16193,E+09	1,63105,E+09	2,73369,E+08	1,98761,E+09	1,60547,E+09	5,22129,E+09	5,24745,E+09	5,44578,E+09	4,28506,E+09	5,89629,E+09	5,77449,E+09	5,91837,E+09	1,76664,E+09	1,33055,E+09	1,82021,E+09	3,02277,E+09	1,64182,E+09	1,69199,E+09	2,44812,E+09	2,53426,E+09	LAMB1
ENSG00000091137	3,93466,E+09	1,20604,E+09	2,78360,E+09	1,11058,E+09	7,73099,E+09	1,53207,E+09	1,72350,E+09	8,31881,E+09	3,17479,E+08	9,48644,E+09	3,36021,E+09	3,37686,E+09	2,81492,E+09	4,32300,E+08	9,21662,E+08	5,79690,E+09	1,08273,E+09	2,67899,E+09	1,59821,E+09	3,06405,E+09	2,36223,E+09	2,29071,E+09	1,14376,E+08	1,24843,E+08	SLC26A4
ENSG00000091164	8,69038,E+09	1,03915,E+09	9,04438,E+09	1,00070,E+08	1,14037,E+09	1,21007,E+09	1,03707,E+09	1,16214,E+09	9,52418,E+09	1,18847,E+09	1,24224,E+09	1,24027,E+08	1,60320,E+09	1,45433,E+08	1,53882,E+09	1,55664,E+09	1,14647,E+09	9,66316,E+09	8,86109,E+09	7,05628,E+09	9,60340,E+09	9,23710,E+09	1,36410,E+09	9,16913,E+09	TXNL1
ENSG00000091428	1,25833,E+09	1,98642,E+09	2,99352,E+09	1,33269,E+09	1,15368,E+09	1,10459,E+09	1,50806,E+09	7,76423,E+09	1,51904,E+09	1,12428,E+09	4,84029,E+09	4,50408,E+09	1,33374,E+09	6,69758,E+09	7,44648,E+09	4,42985,E+09	1,47645,E+09	2,15468,E+09	2,98035,E+09	4,12388,E+09	9,01123,E+09	1,75030,E+09	1,71564,E+09	1,45617,E+09	RAPGEF4
ENSG00000091592	1,46045,E+09	1,50835,E+09	1,51921,E+09	1,22388,E+09	7,26819,E+09	1,35644,E+09	1,51991,E+09	1,52622,E+09	1,25700,E+08	6,88875,E+09	6,42145,E+09	6,48587,E+09	6,28911,E+09	7,03294,E+09	1,28902,E+09	8,61606,E+09	1,53748,E+09	1,40174,E+09	1,41214,E+09	1,65782,E+09	1,22447,E+09	1,54683,E+09	1,30961,E+09	1,73674,E+09	NLRP1
ENSG00000091651	3,53907,E+09	1,26753,E+09	2,66953,E+09	9,10563,E+09	1,87885,E+09	9,49947,E+09	5,06278,E+09	1,13690,E+09	4,63971,E+09	1,66597,E+09	2,84770,E+08	3,49659,E+09	9,23361,E+09	1,70310,E+09	1,93609,E+09	2,65791,E+09	1,03352,E+09	9,69608,E+09	2,56159,E+09	5,25795,E+09	4,11942,E+09	7,98575,E+09	5,49006,E+09	7,76625,E+09	ORC6
ENSG00000091656	7,37699,E+09	7,02816,E+08	1,51435,E+09	1,16022,E+09	6,78200,E+09	8,61580,E+09	1,31201,E+09	8,88122,E+09	8,10948,E+09	5,38620,E+09	5,97840,E+09	5,80261,E+08	5,83769,E+09	5,03266,E+09	7,61669,E+09	6,03235,E+09	5,95532,E+09	1,01510,E+09	1,07141,E+09	1,01551,E+09	1,05174,E+09	7,85447,E+08	9,79061,E+09	9,58161,E+09	ZFHX4
ENSG00000091732	2,41419,E+09	2,53449,E+09	2,34070,E+09	2,88617,E+09	3,14708,E+09	3,09252,E+09	2,76794,E+09	2,80056,E+09	2,85722,E+09	3,37242,E+09	3,12199,E+09	3,61760,E+09	3,01016,E+09	3,35769,E+09	3,12646,E+06	2,86833,E+09	3,06118,E+08	1,91456,E+09	2,61627,E+09	2,31690,E+09	2,57399,E+09	2,87695,E+09	2,24178,E+09	2,77614,E+09	ZC3HC1
ENSG00000091879	6,89882,E+09	7,11896,E+09	9,60426,E+09	7,69075,E+09	5,06631,E+09	5,42464,E+09	9,34998,E+09	8,59223,E+09	5,13245,E+09	4,62180,E+09	4,35626,E+09	4,28638,E+08	4,20642,E+09	3,16796,E+09	5,43806,E+09	6,86627,E+09	6,81826,E+09	8,77196,E+09	7,29273,E+09	7,42299,E+09	8,04446,E+09	6,57347,E+09	9,85580,E+09	9,27291,E+09	ANGPT2
ENSG00000091947	3,94803,E+09	5,12686,E+09	4,68382,E+09	4,22020,E+09	2,28264,E+09	4,95961,E+09	3,79170,E+09	4,45334,E+09	4,35774,E+09	2,84135,E+09	2,37981,E+09	2,77752,E+09	2,61229,E+09	2,78428,E+09	2,89349,E+09	2,33675,E+08	4,35062,E+09	4,15375,E+09	4,54403,E+09	5,70127,E+09	3,97782,E+09	5,37123,E+09	3,05385,E+08	4,27921,E+09	TMEM101
ENSG00000091972	2,91538,E+09	1,42708,E+09	1,86261,E+09	1,26827,E+09	5,78060,E+09	9,04073,E+09	1,65357,E+09	1,35125,E+08	1,75259,E+09	6,31639,E+09	5,61474,E+09	5,61509,E+08	4,82200,E+09	2,40156,E+09	4,72320,E+09	6,94745,E+09	2,59403,E+09	1,66920,E+09	2,17970,E+09	2,19438,E+09	1,43841,E+09	1,11071,E+09	2,19020,E+09	1,63783,E+09	CD200
ENSG00000091986	3,55338,E+09	2,31560,E+09	6,23503,E+09	2,20754,E+08	6,21568,E+08	1,66021,E+09	5,49082,E+09	3,04425,E+09	1,95831,E+09	5,51404,E+09	3,84868,E+09	3,63578,E+09	4,00222,E+09	3,71739,E+09	3,90715,E+09	6,54598,E+09	2,11737,E+09	1,42824,E+09	4,83390,E+09	3,14062,E+08	2,16354,E+09	1,37712,E+09	5,52843,E+09	3,27386,E+09	CCDC80
ENSG00000092010	9,31954,E+09	1,15023,E+09	6,84372,E+07	9,80640,E+09	3,77335,E+09	1,33766,E+09	8,02504,E+09	9,77738,E+09	1,01586,E+09	3,70909,E+09	3,50991,E+09	3,59995,E+09	4,42393,E+09	3,62531,E+09	4,01259,E+09	3,47368,E+09	8,62249,E+09	9,57637,E+09	7,85194,E+09	1,08871,E+09	9,03698,E+09	1,32148,E+09	9,35598,E+09	9,30009,E+09	PSME1
ENSG00000092020	5,43923,E+09	6,31219,E+09	4,62788,E+09	4,66476,E+08	9,77267,E+09	5,35582,E+09	5,54256,E+09	6,09187,E+09	5,85304,E+09	9,80390,E+09	8,82248,E+09	1,01236,E+09	1,36246,E+09	8,66390,E+09	1,14251,E+09	9,81876,E+09	5,98318,E+08	5,27802,E+09	5,03742,E+09	5,16321,E+09	5,84314,E+09	5,06646,E+09	7,14634,E+09	5,28338,E+09	PPP2R3C
ENSG00000092068	7,07813,E+09	1,32428,E+09	7,28055,E+09	1,11058,E+09	4,12029,E+09	7,73212,E+08	3,23156,E+08	7,20964,E+09	5,69639,E+09	5,11035,E+09	8,06715,E-01	6,00544,E+08	1,02596,E+09	3,82719,E+09	4,25513,E+09	3,32239,E+08	6,89012,E+09	1,79557,E+09	3,34120,E+08	7,21680,E+09	7,72391,E+09	1,64091,E+09	1,14376,E+08	1,84449,E+09	SLC7A8
ENSG00000092096	8,62746,E+08	9,93212,E+09	1,53741,E+09	1,22164,E+09	1,57395,E+09	1,11719,E+09	8,42349,E+09	8,65157,E+09	9,83577,E+09	1,58421,E+09	1,57309,E+09	1,50887,E+09	1,71335,E+09	1,96144,E+09	1,65950,E+09	1,48400,E+09	6,37828,E+09	1,12762,E+09	1,68731,E+09	2,23824,E+09	1,06461,E+09	1,27225,E+09	6,19725,E+09	1,39349,E+09	SLC22A17
ENSG00000092098	5,73360,E+09	6,79376,E+09	6,17354,E+09	7,33303,E+09	8,67470,E+09	8,16612,E+08	4,68027,E+09	6,67258,E+09	5,84630,E+08	9,34284,E+09	9,82111,E+09	1,00843,E+09	9,46743,E+09	9,30649,E+09	9,03365,E+08	8,46688,E+09	6,20711,E+08	6,06783,E+09	5,60865,E+09	6,64347,E+09	5,63511,E+09	7,04102,E+09	4,59724,E+09	6,49725,E+09	RNF31
ENSG00000092201	2,16215,E+09	2,25292,E+09	2,02690,E+09	2,12986,E+09	3,26067,E+09	2,23569,E+09	2,07547,E+09	2,38093,E+09	2,11925,E+09	3,26523,E+09	3,60356,E+09	3,69565,E+09	4,00825,E+09	3,39244,E+09	3,94246,E+09	3,68060,E+08	2,25511,E+09	1,96537,E+09	2,04733,E+09	1,76050,E+09	1,97870,E+09	2,07334,E+09	2,46221,E+09	2,14737,E+09	SUPT16H
ENSG00000092208	1,17898,E+09	1,27084,E+09	1,52370,E+09	1,48817,E+09	6,83968,E+09	1,55703,E+09	1,56192,E+09	1,49728,E+09	1,48106,E+09	7,76773,E+09	7,66218,E+09	7,73200,E+09	9,33621,E+09	9,85502,E+09	8,72302,E+09	8,19522,E+09	8,85872,E+09	9,93549,E+09	1,47447,E+09	1,21624,E+09	1,40086,E+08	1,46588,E+09	1,48678,E+09	1,38793,E+09	GEMIN2
ENSG00000092330	7,13319,E+09	5,83630,E+09	6,94079,E+08	6,87448,E+09	8,92455,E+09	6,84934,E+09	6,20460,E+09	7,54755,E+08	7,65216,E+08	9,55635,E+09	8,88661,E+09	9,53363,E+09	1,15831,E+09	1,01325,E+09	8,77621,E+09	9,13657,E+09	7,55944,E+09	6,14085,E+09	6,75858,E+09	5,90746,E+09	6,44947,E+09	6,99026,E+08	7,03414,E+09	6,27125,E+09	TINF2
ENSG00000092439	2,48048,E+09	2,05950,E+09	2,30187,E+08	1,94373,E+09	2,49109,E+09	1,99599,E+09	2,35719,E+09	2,26722,E+09	2,42241,E+09	2,52352,E+09	2,69679,E+09	2,72796,E+09	2,88175,E+09	2,65116,E+09	2,40955,E+09	2,89164,E+09	2,23846,E+09	2,44561,E+09	2,25197,E+03	1,97254,E+08	2,54020,E+09	2,06336,E+09	2,86642,E+09	2,27292,E+09	TRPM7
ENSG00000092529	3,92286,E+09	2,28533,E+09	6,00888,E+09	1,96017,E+09	8,87428,E+09	2,45771,E+09	3,49332,E+09	3,34416,E+09	4,48211,E+09	8,14589,E+09	8,08086,E+09	7,64793,E+09	5,54735,E+08	6,62774,E+09	3,13603,E+09	7,80650,E+09	3,16847,E+08	3,98736,E+09	4,75230,E+09	2,53207,E+09	2,34550,E+09	3,61328,E+09	3,16594,E+09	3,66082,E+09	CAPN3
ENSG00000092531	1,65834,E+08	1,62849,E+09	1,45964,E+09	1,83440,E+09	1,45003,E+09	1,67946,E+09	1,89335,E+09	1,82608,E+09	1,62421,E+09	1,42532,E+09	1,25327,E+09	1,26938,E+09	1,53280,E+09	1,28407,E+09	1,16273,E+08	1,37797,E+09	1,99543,E+09	1,28727,E+09	1,60328,E+09	1,66721,E+09	1,65535,E+08	1,46067,E+08	2,07419,E+09	1,68951,E+09	SNAP23
ENSG00000092621	1,74830,E+09	1,98879,E+09	1,71336,E+09	2,72089,E+09	2,51338,E+09	2,17935,E+09	1,49945,E+09	2,44739,E+09	2,04975,E+09	2,46114,E+09	2,96145,E+09	2,97474,E+09	2,30738,E+09	2,86947,E+09	3,41434,E+09	2,56821,E+09	1,47055,E+09	1,43885,E+09	1,84991,E+09	1,33098,E+09	1,68639,E+09	1,36414,E+09	1,34850,E+08	1,64353,E+09	PHGDH
ENSG00000092841	2,79766,E+09	3,03202,E+09	2,09067,E+09	2,60185,E+09	1,04295,E+09	3,07877,E+09	2,87600,E+09	3,03949,E+09	3,01450,E+09	1,02228,E+09	8,76084,E+09	9,02264,E+08	8,02025,E+09	1,02690,E+09	7,57832,E+09	1,05587,E+09	3,55293,E+09	2,20067,E+09	2,57462,E+09	2,58899,E+09	2,88943,E+09	3,04231,E+09	3,19836,E+09	2,72626,E+09	MYL6
ENSG00000092847	1,41797,E+09	1,25850,E+09	1,56044,E+09	1,37823,E+08	8,31475,E+09	1,31667,E+09	1,38742,E+08	1,28775,E+09	1,35584,E+09	8,01303,E+09	7,86547,E+09	7,64995,E+09	8,68975,E+09	7,95099,E+09	8,40389,E+08	8,01803,E+09	1,39657,E+09	1,40653,E+09	1,35319,E+09	1,26294,E+09	1,37210,E+09	1,29085,E+09	1,38853,E+09	1,42608,E+09	2001-08-01
ENSG00000092871	4,28219,E+09	4,57899,E+09	3,23196,E+09	3,50743,E+09	5,09738,E+09	3,86120,E+09	2,78130,E+09	2,92650,E+09	3,45752,E+09	5,16513,E+09	5,46203,E+09	5,24793,E+09	5,30666,E+07	5,02405,E+09	5,76007,E+09	4,53583,E+09	3,68818,E+09	5,13353,E+09	3,23417,E+08	4,17884,E+09	2,96985,E+09	4,05971,E+09	2,65959,E+09	3,30367,E+09	RFFL
ENSG00000092931	5,31450,E+09	5,16612,E+09	4,90842,E+09	4,84179,E+09	3,30999,E+09	5,11248,E+09	5,16500,E+09	5,12261,E+09	5,34056,E+09	3,35208,E+09	3,44048,E+09	3,86285,E+09	2,98492,E+09	3,32583,E+09	2,49138,E+09	3,42582,E+08	6,20179,E+09	4,87497,E+09	6,58417,E+09	4,89423,E+09	6,63922,E+09	5,37353,E+09	5,30454,E+09	5,51317,E+09	MFSD11
ENSG00000093000	1,25633,E+08	1,19476,E+09	1,07170,E+08	1,09883,E+09	1,77946,E+07	1,14988,E+09	1,09735,E+09	1,14618,E+09	1,14745,E+09	1,74094,E+09	2,07016,E+09	2,08505,E+09	2,17230,E+09	1,77413,E+09	1,86520,E+09	1,94156,E+09	1,29585,E+09	1,18485,E+09	1,00712,E+09	9,56174,E+09	1,16277,E+09	1,04551,E+08	1,33301,E+09	1,03933,E+09	NUP50
ENSG00000093009	2,20209,E+09	1,22969,E+09	7,28055,E+09	7,99616,E+09	1,56571,E+09	8,17396,E+09	8,61749,E+09	8,98432,E+09	2,75326,E+09	1,54333,E+09	3,21879,E+09	2,73247,E+09	7,89987,E+09	2,43027,E+09	2,36160,E+09	2,51394,E+09	4,92151,E+09	1,17311,E+09	1,55923,E+09	2,16504,E+09	1,54478,E+09	6,78241,E+08	1,83002,E+09	4,27144,E+09	CDC45
ENSG00000093010	2,65196,E+09	2,73157,E+09	3,09423,E+09	2,56809,E+09	1,54002,E+09	2,49684,E+08	2,79763,E+09	2,69323,E+09	2,81246,E+09	1,60012,E+09	1,80400,E+09	1,84013,E+09	1,25841,E+09	1,79993,E+09	1,47382,E+09	1,55004,E+09	3,12261,E+08	1,97377,E+08	3,68034,E+09	2,64389,E+09	2,50547,E+09	2,54564,E+09	2,40635,E+09	2,56389,E+08	COMT
ENSG00000093100	1,53902,E+09	1,22411,E+09	1,35479,E+09	1,22908,E+09	1,07729,E+09	1,19174,E+09	1,11898,E+08	8,88837,E+09	1,10956,E+09	7,99974,E+09	8,16154,E+09	7,13296,E+09	5,26829,E+08	7,37500,E+09	8,96131,E+09	5,96701,E+09	1,13726,E+09	2,18281,E+09	5,58203,E+09	1,46872,E+09	1,34666,E+09	1,65819,E+09	9,69110,E+09	9,81654,E+09	AC016026.1
ENSG00000093134	0,00000,E+00	0,00000,E+00	2,42685,E+09	0,00000,E+00	9,06464,E+09	0,00000,E+00	1,07719,E+09	0,00000,E+00	9,49399,E-01	1,02207,E+09	2,58149,E+09	2,47724,E+09	2,15451,E+09	4,78399,E+09	1,06378,E+08	3,32239,E+08	0,00000,E+00	1,19705,E+09	2,22747,E+09	0,00000,E+00	1,28732,E+09	1,09394,E+09	0,00000,E+00	0,00000,E+00	VNN3
ENSG00000093167	1,32361,E+09	1,18901,E+09	1,10933,E+09	9,40659,E+09	1,72868,E+09	1,01971,E+08	1,11709,E+09	1,09143,E+09	1,26170,E+09	1,69050,E+09	1,63948,E+09	1,64180,E+09	1,95241,E+09	1,88011,E+09	1,85949,E+09	1,89044,E+09	1,13588,E+09	1,27964,E+09	1,12042,E+08	1,06396,E+09	1,25771,E+09	1,08956,E+09	1,36107,E+09	9,65928,E+09	LRRFIP2
ENSG00000093183	1,02438,E+09	9,40543,E+09	9,11464,E+09	9,54120,E+09	1,15367,E+09	1,01285,E+09	9,89816,E+09	1,08938,E+08	1,14087,E+09	1,19097,E+09	1,25767,E+09	1,31426,E+09	1,32851,E+09	1,31076,E+09	1,05619,E+09	1,30572,E+09	1,20098,E+09	9,29004,E+09	9,61420,E+08	9,01378,E+09	1,14067,E+09	1,06601,E+09	1,15634,E+09	9,85994,E+09	SEC22C
ENSG00000094804	5,34792,E+07	1,70265,E+09	2,54819,E+09	1,16066,E+08	1,82941,E+09	1,15982,E+09	4,84734,E+09	1,22564,E+09	5,41157,E+09	2,03392,E+09	3,38014,E+09	3,77517,E+09	1,19401,E+07	1,43520,E+09	3,72324,E+09	2,93478,E+09	8,26617,E+09	1,52025,E+09	2,67296,E+09	2,88672,E+09	4,37688,E+09	9,62665,E+09	4,80380,E+09	6,79547,E+09	CDC6
ENSG00000094914	4,78954,E+08	5,91197,E+09	5,42401,E+09	6,89669,E+09	2,87596,E+09	7,31238,E+09	5,63444,E+08	6,49971,E+09	5,32717,E+09	2,90268,E+09	3,61408,E+09	3,18288,E+09	2,75982,E+09	3,35836,E+09	2,73392,E+09	3,17842,E+09	5,38413,E+09	4,41710,E+09	5,96961,E+09	6,05180,E+09	5,17502,E+09	7,11060,E+09	5,45358,E+09	6,31018,E+09	AAAS
ENSG00000095139	5,60436,E+09	6,45368,E+09	6,04459,E+08	6,94931,E+08	4,50862,E+07	7,08797,E+09	6,73453,E+09	7,13549,E+09	6,14231,E+09	4,42245,E+09	4,15132,E+09	4,33068,E+09	5,48165,E+09	4,54091,E+09	4,76681,E+09	4,53047,E+09	7,56292,E+09	5,53471,E+09	6,64675,E+09	6,10747,E+09	6,62324,E+09	6,63911,E+09	8,31162,E+09	6,70505,E+08	ARCN1
ENSG00000095209	2,00547,E+09	1,93913,E+09	1,40757,E+09	1,27716,E+09	3,84835,E+09	1,84466,E+09	1,56192,E+09	1,89114,E+09	2,07918,E+09	4,16984,E+09	3,66249,E+09	4,09871,E+09	4,93485,E+09	5,18584,E+09	3,07433,E+08	4,82854,E+08	2,22452,E+09	1,80754,E+09	1,38103,E+09	1,20624,E+09	2,16270,E+09	1,70654,E+09	2,57347,E+09	1,51442,E+09	TMEM38B
ENSG00000095321	8,18972,E+09	9,04296,E+09	7,09866,E+09	8,11832,E+09	1,04326,E+09	9,75352,E+09	7,84192,E+09	7,97497,E+09	8,49712,E+09	1,00469,E+09	1,02533,E+09	1,00516,E+09	1,05674,E+09	1,26584,E+09	1,15031,E+08	1,04321,E+09	9,32134,E+09	9,13347,E+09	8,77622,E+09	9,32029,E+08	7,27348,E+09	9,03593,E+09	5,99332,E+08	8,23223,E+09	CRAT
ENSG00000095370	7,86459,E-01	1,89183,E+09	2,42685,E+09	0,00000,E+00	4,94435,E+09	0,00000,E+00	1,07719,E+09	0,00000,E+00	0,00000,E+00	3,88386,E+09	3,22686,E+09	4,50408,E+09	4,10383,E+09	1,14816,E+09	2,12757,E+09	3,32239,E+08	0,00000,E+00	1,19705,E+09	0,00000,E+00	0,00000,E+00	0,00000,E+00	0,00000,E+00	0,00000,E+00	0,00000,E+00	SH2D3C
ENSG00000095397	1,30552,E+09	1,69319,E+09	1,46824,E+07	1,38822,E+09	7,25171,E+09	1,67898,E+09	1,06641,E+08	8,81794,E+09	1,44309,E+08	7,05228,E+09	6,61506,E+08	7,35666,E+09	5,02719,E+09	1,02377,E+09	5,31892,E+09	4,98358,E+09	9,44930,E+09	1,48434,E+09	1,44785,E+09	1,96915,E+09	1,32594,E+09	1,79406,E+09	9,49323,E+09	1,27172,E+09	WHRN
ENSG00000095485	3,60985,E+09	4,47172,E+09	3,04230,E+09	3,37338,E+09	6,16140,E+09	4,43835,E+09	3,64035,E+09	3,79965,E+09	4,17033,E+08	6,38487,E+09	4,97533,E+09	5,49393,E+09	8,04063,E+09	6,76217,E+09	5,83677,E+09	5,51040,E+09	4,62425,E+09	3,23993,E+09	2,94972,E+09	3,12384,E+09	4,62148,E+09	4,09133,E+09	3,24154,E+09	3,38803,E+09	CWF19L1
ENSG00000095539	8,38995,E+08	6,12386,E+08	1,05107,E+09	7,98839,E+09	5,71484,E+09	6,46958,E+07	8,47638,E+08	6,54912,E+09	7,28284,E+09	4,75876,E+09	5,22025,E+09	4,72178,E+09	4,53781,E+09	3,73917,E+08	3,90728,E+09	7,32365,E+09	5,18334,E+09	7,86699,E+09	9,73181,E+09	9,96021,E+09	8,32252,E+09	8,06342,E+09	6,03678,E+09	7,71577,E+09	SEMA4G
ENSG00000095637	3,78358,E+08	2,18507,E+09	1,49007,E+09	4,69774,E+09	4,20270,E+09	1,17086,E+09	1,47156,E+09	6,41663,E+09	2,88617,E+07	3,47504,E+09	2,74283,E+09	2,85258,E+09	8,20765,E+09	2,20064,E+09	5,21573,E+09	4,20836,E+09	1,72253,E+09	2,45395,E+09	1,23132,E+09	1,64954,E+09	4,60796,E+08	2,13318,E+09	1,16205,E+09	1,04165,E+09	SORBS1
ENSG00000095739	6,95230,E+08	1,25996,E+09	4,87840,E+09	2,54767,E+09	5,05972,E+09	1,52323,E+09	4,37125,E+09	2,85557,E+09	1,25507,E+09	4,44600,E+09	4,34013,E+09	4,47405,E+09	4,06279,E+09	4,32473,E+09	4,08493,E+09	4,76209,E+09	6,52592,E+09	4,42907,E+09	4,11970,E+09	3,35684,E+09	1,83314,E+09	1,43743,E+09	4,05235,E+09	3,09204,E+09	BAMBI
ENSG00000095787	2,93147,E+09	2,82339,E+08	2,78284,E+09	2,51216,E+08	3,33340,E+09	2,49577,E+09	2,88601,E+09	2,43189,E+09	2,86958,E+09	3,19350,E+09	3,28992,E+09	3,39278,E+07	4,00263,E+09	3,52544,E+08	4,00914,E+09	3,44137,E+09	2,51076,E+09	2,76690,E+09	2,83562,E+09	2,98655,E+09	2,83977,E+09	2,56415,E+09	3,31647,E+09	2,60234,E+09	WAC
ENSG00000095794	4,18396,E+09	5,05999,E+09	3,47040,E+09	2,97635,E+09	5,68897,E+09	4,53986,E+08	3,18847,E+09	3,21106,E+09	4,23432,E+09	5,88712,E+08	5,07424,E+09	4,74940,E+09	5,84795,E+09	6,07614,E+09	4,92532,E+09	5,43709,E+08	4,01595,E+09	3,68702,E+09	3,69760,E+09	3,53541,E+08	4,00356,E+09	4,51796,E+09	4,26624,E+09	3,21329,E+09	CREM
ENSG00000096080	3,34277,E+09	3,99214,E+09	3,66782,E+09	3,61515,E+09	5,20871,E+09	4,34402,E+09	3,52746,E+08	4,04311,E+09	4,06808,E+08	5,07263,E+09	5,81037,E+09	5,92572,E+09	4,93516,E+09	6,43447,E+09	5,46348,E+09	4,99632,E+07	4,67603,E+09	3,32348,E+09	4,09654,E+08	3,80995,E+09	3,55287,E+09	4,21976,E+09	4,05258,E+09	3,42346,E+09	MRPS18A
ENSG00000096092	2,06052,E+09	2,28912,E+09	1,50465,E+09	2,23226,E+09	7,33412,E+09	2,68415,E+08	2,10278,E+09	2,84503,E+09	2,20261,E+09	8,38097,E+09	7,82514,E+09	7,50680,E+09	1,01570,E+09	7,55870,E+09	7,76562,E+09	1,10746,E+08	3,17930,E+09	2,23848,E+09	1,82652,E+08	2,21659,E+09	2,35579,E+09	3,24900,E+08	2,69928,E+09	2,47549,E+09	TMEM14A
ENSG00000096433	1,01322,E+09	6,80322,E+09	4,51103,E+09	6,66624,E+09	1,84523,E+09	1,57236,E+09	4,90615,E+09	6,24094,E+08	1,85911,E+09	1,84348,E+09	2,35634,E+09	2,26867,E+09	2,86888,E+09	3,71465,E+08	1,84562,E+09	1,66592,E+09	6,18988,E+09	1,68444,E+09	4,69027,E+09	5,88004,E+09	1,40726,E+09	1,98635,E+09	3,78402,E+09	8,25902,E+09	ITPR3
ENSG00000096654	1,83245,E+09	1,74994,E+08	1,89294,E+09	1,91019,E+09	1,17016,E+09	1,81153,E+09	1,61578,E+09	1,84123,E+09	1,26270,E+09	1,26737,E+09	1,04066,E+08	1,07347,E+09	1,53894,E+08	1,17686,E+09	1,53185,E+09	1,42863,E+09	1,37802,E+09	1,73572,E+08	1,60378,E+09	2,12380,E+09	1,53191,E+09	1,61903,E+09	2,36759,E+09	1,84449,E+09	ZNF184
ENSG00000096717	5,78040,E+08	5,75117,E+09	4,91437,E+09	4,20931,E+09	8,71804,E+09	4,60614,E+09	5,06310,E+09	4,76945,E+09	5,79000,E+08	8,19700,E+09	7,99447,E+09	8,36408,E+09	9,44578,E+09	8,43896,E+09	9,83063,E+09	1,03881,E+09	4,35062,E+09	5,42262,E+09	5,06749,E+09	4,87649,E+09	5,54835,E+09	4,81333,E+09	6,02763,E+09	4,54326,E+09	SIRT1
ENSG00000096872	1,94570,E+09	2,27720,E+09	2,87837,E+09	2,54800,E+09	3,87761,E+09	2,46942,E+09	3,46132,E+09	3,15682,E+09	2,68917,E+09	3,39838,E+09	3,59569,E+09	3,75040,E+09	5,45265,E+09	4,93909,E+09	5,60273,E+09	4,56540,E+09	2,29293,E+09	1,76074,E+09	3,00463,E+09	1,71358,E+09	2,55160,E+09	2,15921,E+09	4,77864,E+09	2,72896,E+09	IFT74
ENSG00000096968	4,37271,E+09	4,08636,E+09	5,36334,E+09	5,61952,E+09	1,40749,E+09	4,37417,E+09	7,51866,E+09	6,41103,E+09	4,82295,E+09	1,49427,E+09	1,39642,E+09	1,44736,E+09	1,76158,E+09	1,46390,E+09	1,31141,E+09	1,94289,E+09	4,25219,E+09	4,26149,E+08	5,03296,E+09	5,30981,E+09	5,87018,E+09	4,49608,E+09	9,51611,E+09	5,98972,E+09	JAK2
ENSG00000096996	3,14584,E+09	9,45916,E-01	1,21342,E+09	2,22116,E+09	5,27397,E+09	1,10459,E+09	0,00000,E+00	5,54588,E-01	2,84820,E+08	8,10501,E+09	6,05036,E+09	6,08051,E+08	3,19893,E+09	6,31487,E+09	2,24990,E+09	5,53731,E+09	0,00000,E+00	2,39409,E+09	1,11373,E+09	1,03097,E+09	0,00000,E+00	2,18788,E+09	0,00000,E+00	0,00000,E+00	IL12RB1
ENSG00000097021	4,74754,E+09	5,72903,E+09	1,85605,E+08	3,32962,E+09	7,76527,E+09	3,96293,E+08	2,76471,E+09	3,78062,E+09	3,62528,E+09	7,57006,E+09	8,62120,E+09	7,99241,E+09	5,97507,E+09	8,42968,E+09	7,03661,E+09	7,55013,E+09	7,22370,E+09	5,18046,E+09	2,33795,E+09	2,46124,E+09	3,46083,E+09	4,57036,E+09	2,11390,E+09	3,61849,E+09	ACOT7
ENSG00000097033	4,77244,E+09	4,33797,E+09	4,26974,E+09	4,06917,E+09	2,86937,E+09	4,30563,E+08	4,70968,E+09	4,35906,E+09	4,31993,E+09	2,98245,E+09	2,62505,E+09	2,67836,E+09	3,51596,E+09	2,67710,E+09	2,73603,E+09	3,24819,E+09	5,09630,E+09	3,98257,E+09	4,41369,E+08	4,18270,E+09	4,61182,E+09	4,12415,E+09	6,37190,E+09	4,34134,E+09	SH3GLB1
ENSG00000097096	3,77076,E+09	2,64856,E+09	6,72237,E+09	5,26414,E+09	2,77708,E+09	4,08698,E+09	6,16151,E+09	4,84710,E+09	4,30078,E+08	2,23833,E+09	2,60569,E+09	2,69494,E+09	3,56582,E+09	2,29631,E+09	3,71260,E+09	2,77973,E+09	3,97658,E+09	3,29188,E+09	5,88052,E+09	6,31985,E+09	6,01178,E+09	3,64281,E+09	6,38220,E+09	4,80615,E+09	SYDE2
ENSG00000099139	4,35691,E+09	3,16844,E+09	9,11634,E+08	3,52042,E+09	1,57395,E+09	2,57369,E+08	7,93887,E+09	4,63219,E+09	3,52227,E+09	2,04414,E+09	1,31220,E+08	1,68152,E+09	2,05191,E+09	1,84662,E+09	2,41479,E+09	2,25922,E+09	2,19942,E+09	2,75452,E+09	7,36178,E+09	5,77344,E+09	4,35114,E+09	2,81142,E+09	7,24802,E+09	6,53705,E+08	PCSK5
ENSG00000099194	3,61638,E+09	4,92431,E+09	4,31342,E+09	7,86325,E+09	2,58982,E+09	9,03004,E+09	5,71743,E+09	8,32050,E+09	2,67011,E+08	2,39956,E+09	2,05551,E+09	2,00170,E+09	3,75802,E+08	1,91455,E+09	2,05676,E+09	2,73732,E+09	3,36264,E+09	3,47171,E+09	4,60519,E+09	7,29399,E+09	3,80681,E+08	5,72302,E+08	6,18511,E+09	6,65227,E+09	SCD
ENSG00000099250	9,44925,E+09	7,61448,E+09	6,50926,E+09	5,15448,E+09	1,65637,E+09	5,67721,E+08	8,58791,E+09	7,59073,E+09	6,99304,E+09	1,77991,E+09	1,98422,E+09	2,04455,E+09	1,13951,E+09	1,51681,E+09	1,44176,E+09	1,73489,E+09	8,79229,E+09	9,44941,E+08	6,60655,E+09	7,70743,E+09	5,68408,E+09	6,06639,E+09	9,78828,E+09	8,50497,E+09	NRP1
ENSG00000099256	4,08959,E+09	7,37814,E+09	7,52445,E+09	1,04394,E+09	1,77065,E+09	7,95304,E+09	1,20645,E+09	1,58612,E+09	8,06989,E+09	1,62376,E+09	2,01679,E+09	2,37605,E+09	2,26736,E+09	1,92316,E+09	2,14884,E+09	2,92370,E+09	4,03170,E+09	4,78819,E+09	8,01888,E+09	9,38184,E+09	8,11011,E+09	6,89181,E+09	1,37252,E+09	1,18435,E+09	PRTFDC1
ENSG00000099260	3,77500,E+09	1,89183,E+09	2,79088,E+09	3,33173,E+08	4,94435,E+09	2,09872,E+09	6,24768,E+09	4,15941,E+08	2,84820,E+08	7,15449,E+09	6,45372,E+09	3,00272,E+09	2,05191,E+09	5,74079,E+09	2,12757,E+09	3,32239,E+08	4,33093,E+09	3,95025,E+09	4,12082,E+09	1,64955,E+08	3,73323,E+09	2,40666,E+09	7,32008,E+09	3,49481,E+09	PALMD
ENSG00000099282	1,18755,E+09	1,81616,E+09	1,23769,E+09	1,48817,E+09	1,89533,E+09	1,34760,E+09	2,01434,E+09	2,03822,E+08	1,36713,E+09	4,08828,E+09	2,90417,E+09	2,47724,E+09	1,64153,E+09	3,63583,E+09	3,93600,E+08	5,86955,E+09	8,66186,E+09	1,46040,E+09	1,23624,E+09	3,13415,E+09	1,13284,E+09	2,19881,E+09	1,86433,E+09	3,19387,E+09	TSPAN15
ENSG00000099290	1,29803,E+09	1,20516,E+09	1,21913,E+09	1,26364,E+09	2,20558,E+09	1,35244,E+09	1,18803,E+09	1,31209,E+09	1,29695,E+09	2,25157,E+09	2,50902,E+09	2,45999,E+09	2,59589,E+09	2,86891,E+09	1,57332,E+09	2,24303,E+09	1,42556,E+09	9,36378,E+09	1,26070,E+09	1,09052,E+09	1,12643,E+09	1,21305,E+09	1,48022,E+08	1,20248,E+09	WASHC2A
ENSG00000099308	3,85774,E+09	3,74375,E+09	5,53128,E+09	2,98412,E+09	2,70143,E+09	3,76742,E+09	4,92748,E+09	3,41088,E+08	3,85655,E+09	2,49436,E+09	2,75146,E+09	2,14011,E+09	1,58418,E+08	2,09558,E+09	2,43851,E+09	2,64639,E+09	3,58562,E+09	3,89040,E+09	5,74063,E+09	5,16434,E+09	3,95863,E+09	3,90153,E+09	4,07248,E+08	4,88196,E+09	MAST3
ENSG00000099337	1,01279,E+09	1,00559,E+09	9,48898,E+08	1,26134,E+09	4,21728,E+09	1,71872,E+09	1,45386,E+09	1,40079,E+09	1,28989,E+08	4,01213,E+09	2,27945,E+08	2,46073,E+09	4,47297,E+09	5,75256,E+09	2,85966,E+09	3,01263,E+09	1,18801,E+09	7,48932,E+09	1,07244,E+09	1,19043,E+09	1,38379,E+09	1,40664,E+09	1,26649,E+09	1,32188,E+09	KCNK6
ENSG00000099785	4,35698,E+09	4,25662,E+09	4,79303,E+08	3,94255,E+09	2,68643,E+09	4,06489,E+09	4,80641,E+09	3,69877,E+09	5,19321,E+09	3,03555,E+09	2,88804,E+09	3,02524,E+09	3,19073,E+09	3,12873,E+09	2,51053,E+09	2,27030,E+09	5,02427,E+09	3,91434,E+09	5,31251,E+09	5,52992,E+09	5,16215,E+09	4,80239,E+09	3,77442,E+09	4,34910,E+09	2020-03-02
ENSG00000099797	4,78096,E+09	5,24387,E+08	4,48870,E+09	4,22075,E+09	2,27704,E+09	5,04278,E+09	3,75012,E+09	4,45855,E+09	4,71130,E+09	1,94837,E+09	2,42458,E+08	2,30676,E+09	1,42454,E+09	2,09510,E+08	1,99332,E+09	1,80339,E+09	4,43477,E+09	4,37712,E+09	5,11805,E+09	5,35074,E+09	3,37020,E+09	5,24357,E+08	4,32571,E+09	4,97846,E+09	TECR
ENSG00000099810	2,20242,E+09	2,43273,E+09	1,66170,E+09	1,81771,E+09	1,36809,E+09	2,04409,E+09	1,98039,E+09	2,04084,E+09	1,98396,E+09	1,42275,E+09	1,46899,E+09	1,44539,E+09	1,56309,E+08	1,24557,E+08	1,62946,E+09	1,51264,E+09	2,84620,E+09	2,12592,E+09	1,71191,E+09	1,54208,E+09	2,16141,E+09	2,06877,E+09	2,58688,E+09	2,29496,E+09	MTAP
ENSG00000099822	3,93230,E+09	3,21611,E+09	5,65213,E+09	3,66491,E+09	1,09682,E+09	3,96768,E+09	3,77015,E+09	2,82840,E+09	3,64854,E+09	1,73752,E+09	1,66909,E+09	2,17697,E+09	2,25710,E+09	1,33952,E+09	1,80843,E+09	1,32896,E+09	3,44506,E+09	4,37401,E+08	5,45730,E+09	4,07749,E+09	4,37688,E+09	3,39121,E+09	3,54566,E+09	2,62111,E+09	HCN2
ENSG00000099864	7,15678,E+09	1,70265,E+09	3,15490,E+09	8,88462,E+09	7,41652,E+09	2,98239,E+09	1,71251,E+09	5,72223,E+09	6,07615,E+09	5,11035,E+09	1,12940,E+09	1,27616,E+09	9,33621,E+09	3,86546,E+09	7,44648,E+09	2,10418,E+09	3,44506,E+09	2,76159,E+09	2,41680,E+09	1,62893,E+09	5,66420,E+09	2,63201,E+09	1,18963,E+09	8,94381,E+09	PALM
ENSG00000099875	1,58319,E+09	1,02064,E+09	1,05328,E+09	8,35155,E+09	3,93399,E+09	9,58783,E+08	8,90833,E+09	8,90357,E+09	1,56652,E+09	3,81016,E+09	3,73989,E+09	4,04741,E+08	3,74792,E+09	4,30904,E+09	4,12715,E+09	3,64322,E+09	8,81935,E+09	1,18149,E+09	1,16942,E+09	9,13430,E+09	1,08264,E+09	9,74622,E+09	7,73161,E+09	8,52346,E+09	MKNK2
ENSG00000099899	5,07982,E+09	5,67285,E+09	5,26420,E+09	6,03421,E+09	4,02404,E+09	5,98245,E+09	5,32529,E+09	5,84979,E+09	5,28768,E+08	4,17955,E+09	4,59989,E+09	4,60264,E+09	3,55956,E+09	4,24168,E+09	3,06976,E+09	3,25151,E+09	5,83977,E+07	4,20104,E+09	5,59529,E+09	5,80602,E+09	4,77982,E+09	5,78212,E+09	3,85139,E+09	5,33076,E+09	TRMT2A
ENSG00000099940	5,07573,E+09	5,22458,E+09	4,81511,E+09	4,89765,E+09	6,33783,E+09	5,36145,E+09	4,35033,E+09	4,68438,E+09	5,85143,E+09	5,93792,E+09	6,45283,E+09	6,84282,E+09	6,36986,E+09	6,89555,E+09	5,30456,E+09	6,44543,E+09	5,80748,E+09	5,32674,E+09	5,52824,E+09	4,46204,E+09	5,50998,E+09	5,16164,E+09	5,10118,E+09	4,13553,E+09	SNAP29
ENSG00000099949	1,36123,E+09	1,31010,E+09	1,26332,E+09	1,50130,E+09	8,88780,E+09	1,46546,E+09	1,33679,E+09	1,33156,E+09	1,35022,E+09	8,53387,E+09	9,38492,E+09	9,09073,E+09	6,14548,E+09	7,42475,E+09	6,44653,E+09	7,35798,E+09	1,81121,E+09	1,27360,E+09	1,33316,E+09	1,57429,E+09	1,28732,E+09	1,50307,E+09	1,00191,E+09	1,47268,E+09	LZTR1
ENSG00000099968	1,55562,E+09	1,36401,E+09	1,41112,E+09	1,22053,E+09	1,47424,E+09	1,24929,E+08	1,29801,E+09	1,18950,E+09	1,50386,E+09	1,41299,E+09	1,60294,E+09	1,61920,E+09	1,89805,E+09	1,87149,E+09	1,94034,E+09	1,44192,E+09	1,59654,E+09	1,37421,E+09	1,52472,E+09	1,36985,E+09	1,44051,E+09	1,34762,E+09	1,39882,E+09	1,22221,E+09	BCL2L13
ENSG00000099992	7,15749,E+09	7,28904,E+09	6,10717,E+09	7,33337,E+09	3,87415,E+09	6,40982,E+08	6,44416,E+09	6,74722,E+09	6,81602,E+09	4,30986,E+09	3,77849,E+09	3,68156,E+09	3,82333,E+09	4,16188,E+09	3,58538,E+09	3,68508,E+09	8,38025,E+09	6,21914,E+08	6,90159,E+09	6,36800,E+09	6,55928,E+09	7,11070,E+09	6,13217,E+09	6,48094,E+09	TBC1D10A
ENSG00000100014	2,47039,E+08	1,90665,E+09	2,67330,E+09	2,24670,E+09	3,10397,E+09	1,95186,E+09	2,59896,E+09	2,15495,E+09	2,65594,E+09	2,93947,E+09	3,40058,E+08	3,42381,E+09	3,40717,E+09	3,48101,E+09	3,34247,E+09	3,40432,E+09	2,07589,E+09	1,91070,E+09	2,71017,E+09	2,55187,E+09	2,42186,E+09	2,02925,E+09	2,80783,E+09	2,41113,E+09	SPECC1L
ENSG00000100030	4,65814,E+09	3,71272,E+08	3,36352,E+09	3,05902,E+09	5,58312,E+09	3,44742,E+09	3,60533,E+09	3,45172,E+09	4,13556,E+08	5,64996,E+09	4,91496,E+08	5,32380,E+09	5,64251,E+09	5,21087,E+09	4,58916,E+09	5,26709,E+09	4,79946,E+09	4,00652,E+08	3,60404,E+09	2,89460,E+09	4,12864,E+09	3,39558,E+09	3,72884,E+08	3,45695,E+09	MAPK1
ENSG00000100060	3,93230,E+09	9,45916,E-01	0,00000,E+00	0,00000,E+00	8,24058,E-01	4,41836,E+09	1,07719,E+09	1,10918,E+09	9,49399,E-01	4,49711,E+09	8,06715,E-01	7,50680,E-01	0,00000,E+00	2,87039,E+09	8,51027,E+09	0,00000,E+00	2,95291,E+09	3,59114,E+09	0,00000,E+00	1,03097,E+09	1,28732,E+09	3,28181,E+09	0,00000,E+00	9,70782,E-01	MFNG
ENSG00000100075	1,70556,E+09	1,89391,E+09	1,44561,E+09	1,71987,E+09	1,21111,E+09	1,93883,E+08	1,71165,E+09	1,92775,E+09	1,61340,E+09	1,03715,E+09	1,22302,E+08	1,18215,E+09	1,47493,E+09	1,06700,E+08	1,09251,E+09	1,02219,E+09	2,31600,E+08	1,55615,E+09	1,65849,E+09	1,67628,E+09	1,76324,E+09	1,78912,E+09	1,34964,E+09	1,78138,E+09	SLC25A1
ENSG00000100099	7,02992,E+09	6,96213,E+09	5,40253,E+09	5,32855,E+09	8,44190,E+09	5,44562,E+09	6,85080,E+09	5,89255,E+09	6,20366,E+09	8,00424,E+09	7,74963,E+09	7,79679,E+09	7,84190,E+09	8,03710,E+09	7,99922,E+09	8,22800,E+09	5,36494,E+09	6,84711,E+09	5,44883,E+09	4,63164,E+09	5,73758,E+09	5,67787,E+09	5,42086,E+09	6,31581,E+09	HPS4
ENSG00000100100	1,20589,E+09	1,49565,E+09	7,98130,E+09	3,88091,E+08	3,93059,E+09	8,22753,E+09	7,40210,E+09	4,99462,E+09	9,85932,E+09	4,21093,E+08	1,90417,E+09	2,17697,E+09	2,15307,E+09	2,72687,E+09	1,94460,E+09	1,97306,E+09	5,59930,E+09	7,90757,E+09	8,59814,E+09	8,77356,E+09	9,20433,E+09	9,56911,E+09	5,86659,E+09	6,97914,E+09	PIK3IP1
ENSG00000100104	3,23133,E+09	2,99874,E+08	2,31703,E+09	2,93204,E+09	1,97972,E+09	2,67233,E+09	3,00718,E+09	3,22570,E+09	2,52692,E+09	1,65861,E+09	1,76469,E+09	2,26300,E+09	2,55781,E+09	1,46180,E+09	1,86513,E+09	1,78036,E+08	2,97072,E+09	2,54205,E+09	2,71695,E+09	2,06184,E+09	2,69101,E+09	2,28589,E+09	3,18446,E+08	2,71712,E+09	SRRD
ENSG00000100105	1,38417,E+09	2,32695,E+09	2,58459,E+09	2,86529,E+09	2,93027,E+09	3,05971,E+09	2,03588,E+09	2,44019,E+09	1,90829,E+08	3,19898,E+09	4,00131,E+09	3,91104,E+09	3,61126,E+09	3,78892,E+09	4,23386,E+09	3,03445,E+09	1,46661,E+09	1,86739,E+09	2,33884,E+09	2,64960,E+08	1,67351,E+09	2,36291,E+09	1,66989,E+09	2,44637,E+09	PATZ1
ENSG00000100116	2,73649,E+09	4,78444,E+09	2,69210,E+08	4,57380,E+08	7,90437,E+08	4,08433,E+09	2,82126,E+09	4,15159,E+09	2,41973,E+09	7,46111,E+09	4,50550,E+09	4,54987,E+09	3,18047,E+09	7,27166,E+09	1,01059,E+09	5,86955,E+09	4,01369,E+09	2,18988,E+09	2,65069,E+09	4,35895,E+09	2,32850,E+09	3,32327,E+09	2,64015,E+09	4,05612,E+09	GCAT
ENSG00000100139	1,56348,E+09	1,15848,E+09	1,02656,E+09	1,11946,E+08	3,05808,E+09	1,10680,E+09	1,14828,E+09	1,09642,E+09	1,37290,E+09	2,80047,E+09	3,18168,E+09	3,65206,E+09	2,45603,E+09	2,95473,E+09	3,12220,E+09	2,73998,E+09	1,43807,E+09	1,48673,E+09	1,08255,E+09	1,16603,E+09	1,20766,E+09	1,18692,E+09	8,80697,E+09	1,20668,E+08	MICALL1
ENSG00000100151	2,06839,E+08	2,23236,E+09	2,11136,E+09	2,96524,E+09	1,60667,E+08	2,92716,E+09	2,05743,E+09	2,81176,E+08	2,26906,E+09	1,86017,E+09	1,59730,E+09	1,78662,E+09	1,26193,E+09	1,52131,E+09	1,20208,E+09	1,30681,E+09	2,49028,E+09	1,62798,E+09	2,21355,E+08	1,88987,E+09	2,21406,E+09	2,15506,E+09	1,93296,E+09	2,05806,E+09	PICK1
ENSG00000100191	7,86459,E-01	9,45916,E-01	0,00000,E+00	1,11058,E+09	2,47217,E+09	0,00000,E+00	0,00000,E+00	0,00000,E+00	0,00000,E+00	4,08828,E+09	2,74283,E+09	2,55231,E+09	2,05191,E+09	2,87039,E+09	9,57405,E+09	1,10746,E+08	0,00000,E+00	0,00000,E+00	0,00000,E+00	0,00000,E+00	0,00000,E+00	2,18788,E+09	1,14376,E+08	0,00000,E+00	SLC5A4
ENSG00000100196	3,20246,E+09	3,91609,E+09	2,86490,E+09	4,34569,E+08	6,78200,E+09	4,17866,E+09	2,94287,E+09	3,90485,E+09	2,64028,E+09	6,45948,E+09	4,82416,E+09	4,69175,E+09	9,79789,E+08	5,60684,E+09	6,88268,E+09	6,32361,E+09	5,05636,E+09	2,86214,E+09	3,73094,E+09	3,77542,E+09	3,17521,E+09	3,40105,E+09	4,43666,E+09	3,55791,E+09	KDELR3
ENSG00000100201	9,89740,E+09	9,68294,E+09	1,13789,E+09	1,10161,E+09	1,36232,E+09	1,07189,E+08	1,00525,E+09	1,00543,E+09	9,68205,E+09	1,28987,E+09	1,23570,E+09	1,31758,E+09	1,46566,E+09	1,38248,E+09	1,44398,E+09	1,31649,E+09	9,06732,E+09	1,01540,E+09	1,02342,E+09	1,06750,E+08	9,70503,E+09	9,78601,E+09	9,79299,E+08	9,54349,E+09	DDX17
ENSG00000100206	3,14584,E+09	1,04051,E+09	1,21342,E+09	1,44264,E+09	1,07128,E+09	1,32551,E+09	4,30875,E+09	1,90778,E+09	6,64579,E+09	7,15449,E+09	2,58149,E+09	2,02684,E+08	2,05191,E+09	1,05248,E+09	2,23394,E+09	2,10418,E+09	0,00000,E+00	4,78819,E+09	2,22747,E+09	8,24777,E+09	2,57464,E+09	6,56363,E+09	3,43129,E+08	8,73703,E+09	DMC1
ENSG00000100207	1,31653,E+09	1,02916,E+09	1,19280,E+09	1,12390,E+09	1,43963,E+09	1,27359,E+09	1,16767,E+09	1,12197,E+09	1,36429,E+09	1,45126,E+09	1,54242,E+09	1,50211,E+09	1,37376,E+09	1,46677,E+09	1,49359,E+09	1,32563,E+08	1,18510,E+09	1,18149,E+09	1,30418,E+09	1,05984,E+09	1,14829,E+09	1,18364,E+09	1,23523,E+07	1,20474,E+09	TCF20
ENSG00000100209	1,82498,E+09	2,03050,E+09	1,77597,E+09	1,97394,E+09	3,67036,E+08	2,32461,E+09	2,02263,E+09	2,49903,E+08	2,34169,E+09	3,61792,E+09	2,83706,E+09	3,82306,E+09	4,28532,E+09	4,48422,E+09	4,54055,E+09	4,04910,E+09	1,88218,E+08	2,06275,E+09	1,99214,E+09	2,17277,E+08	2,16051,E+09	2,05999,E+09	2,01520,E+08	1,71518,E+09	HSCB
ENSG00000100221	1,73491,E+09	1,56927,E+09	1,45610,E+09	1,45485,E+09	1,94569,E+09	1,48124,E+09	1,32171,E+09	1,56333,E+09	1,66522,E+09	1,76646,E+09	1,94738,E+09	2,10485,E+09	2,27039,E+09	1,96797,E+09	1,83628,E+09	1,69549,E+09	1,59162,E+09	1,56453,E+08	1,47012,E+09	1,40727,E+09	1,51000,E+09	1,50306,E+09	1,25273,E+09	1,36103,E+09	JOSD1
ENSG00000100225	1,81149,E+09	1,84075,E+09	1,61267,E+09	1,71969,E+08	2,60567,E+09	1,74636,E+09	1,48758,E+09	1,67619,E+09	1,85228,E+08	2,36507,E+09	2,44515,E+09	2,39842,E+09	2,77316,E+09	2,56047,E+09	2,47296,E+09	2,25147,E+09	1,85836,E+09	1,77224,E+09	1,67721,E+09	1,84131,E+09	1,67995,E+09	1,79843,E+09	1,60927,E+09	1,55519,E+09	FBXO7
ENSG00000100226	1,13492,E+09	1,33676,E+09	1,10440,E+09	1,07843,E+09	1,63202,E+09	1,19577,E+09	8,83605,E+09	9,37442,E+09	1,16618,E+09	1,71477,E+09	1,57801,E+09	1,58983,E+09	1,40902,E+09	1,77293,E+09	1,77065,E+08	1,48021,E+09	1,09238,E+09	1,17655,E+09	1,10270,E+09	1,14744,E+09	9,27024,E+09	1,14680,E+09	7,27833,E+09	1,08358,E+09	GTPBP1
ENSG00000100228	7,47136,E+09	7,18896,E+09	1,06781,E+09	9,10674,E+09	2,05191,E+09	8,72625,E+09	7,21715,E+09	9,76074,E+09	7,97495,E+09	1,68641,E+09	2,43628,E+09	2,48475,E+09	1,95958,E+09	2,28675,E+09	2,03183,E+09	1,80516,E+09	9,25244,E+09	5,62612,E+08	9,46674,E+09	7,31989,E+07	8,62504,E+08	8,75150,E+09	6,17632,E+09	7,47502,E+09	RAB36
ENSG00000100242	3,28929,E+09	3,33528,E+09	2,47354,E+09	2,67554,E+09	1,63535,E+09	2,90911,E+09	2,38622,E+09	2,68491,E+09	2,89305,E+09	1,89410,E+08	1,64722,E+09	1,78713,E+09	1,03765,E+07	1,78839,E+09	1,26983,E+09	1,72014,E+09	3,75858,E+09	3,27821,E+09	2,73932,E+09	2,57280,E+09	2,75049,E+08	3,20980,E+09	1,58910,E+08	2,79131,E+09	SUN2
ENSG00000100243	3,40541,E+09	3,01397,E+09	3,51165,E+09	2,95533,E+09	2,28264,E+09	2,67538,E+09	2,62086,E+09	2,55101,E+09	3,41618,E+09	2,05436,E+09	1,87973,E+09	1,89096,E+09	1,69086,E+09	1,87989,E+09	1,24323,E+09	1,86718,E+09	3,27866,E+09	2,93157,E+09	3,84679,E+09	3,26695,E+09	2,95848,E+09	2,98861,E+09	2,56546,E+09	3,06494,E+09	CYB5R3
ENSG00000100253	2,35938,E+09	9,45916,E-01	3,64027,E+09	1,11058,E+09	1,48330,E+09	2,20918,E+09	2,15437,E+09	4,99129,E+09	4,74699,E+09	9,19863,E+09	9,67251,E+09	2,40218,E+09	1,53894,E+08	2,00928,E+09	2,65946,E+09	2,10418,E+09	2,95291,E+09	5,98523,E+09	3,34120,E+08	0,00000,E+00	6,43660,E+09	2,18788,E+09	0,00000,E+00	2,91234,E+09	MIOX
ENSG00000100284	1,95670,E+09	2,02652,E+09	2,28245,E+09	1,89354,E+09	1,58631,E+09	1,81374,E+09	1,95402,E+09	1,86896,E+09	1,99185,E+09	1,61998,E+09	1,55537,E+09	1,56367,E+09	1,31630,E+09	1,61986,E+09	1,31909,E+09	1,32342,E+09	1,87992,E+09	1,49272,E+09	2,22524,E+09	2,08462,E+08	1,80222,E+09	1,92141,E+09	1,71336,E+08	1,97266,E+09	TOM1
ENSG00000100302	3,38178,E+09	3,02693,E+09	1,33477,E+09	6,66347,E+08	1,56571,E+09	4,86019,E+09	2,26209,E+09	6,10046,E+09	2,94314,E+09	8,17656,E+09	7,26044,E+08	7,50680,E+09	8,20765,E+09	1,14816,E+09	0,00000,E+00	7,75224,E+09	2,16546,E+09	3,83055,E+09	1,33648,E+09	3,29911,E+09	3,34703,E+09	5,14151,E+08	1,60127,E+09	2,71819,E+09	RASD2
ENSG00000100319	2,34082,E+09	2,40045,E+08	2,27675,E+09	2,52468,E+09	1,66559,E+09	2,89568,E+09	2,23204,E+09	2,64893,E+08	2,56043,E+08	1,61732,E+09	1,73774,E+09	1,85080,E+09	1,56684,E+09	1,83648,E+09	1,49674,E+09	1,47558,E+09	3,09898,E+09	2,32718,E+08	2,48686,E+09	2,25700,E+08	2,29246,E+09	2,76416,E+09	2,34128,E+09	1,92457,E+09	ZMAT5
ENSG00000100320	6,18332,E+09	5,42564,E+08	5,88995,E+09	5,63936,E+09	4,16225,E+09	5,96032,E+09	5,56475,E+09	5,28561,E+09	6,11697,E+09	3,80107,E+09	3,73670,E+09	3,96808,E+09	4,84685,E+09	4,03766,E+09	3,78707,E+09	4,06785,E+09	6,80361,E+09	5,38677,E+08	6,09936,E+08	6,19922,E+09	6,19632,E+09	6,18713,E+09	6,36400,E+09	5,79333,E+09	RBFOX2
ENSG00000100321	4,49092,E+09	3,86880,E+09	3,31265,E+09	2,64495,E+09	1,48330,E+09	2,78356,E+08	3,05921,E+09	2,25717,E+09	3,35138,E+07	1,63531,E+09	9,43857,E+09	9,15829,E+09	1,25167,E+09	1,29598,E+09	1,10633,E+08	8,30597,E+09	3,46474,E+09	3,85449,E+09	3,51940,E+09	3,93831,E+08	2,70337,E+09	3,67563,E+09	2,13884,E+09	3,17446,E+08	SYNGR1
ENSG00000100335	1,13605,E+09	1,04298,E+09	1,11099,E+09	1,08338,E+09	2,44297,E+09	1,06837,E+08	1,17629,E+09	1,16523,E+09	1,26935,E+09	2,35805,E+09	1,94506,E+09	1,97915,E+09	2,01078,E+09	2,29662,E+08	2,18850,E+09	2,00890,E+09	1,33131,E+09	9,23055,E+08	1,11697,E+09	9,09193,E+09	9,90360,E+09	9,58454,E+09	1,01287,E+09	1,04875,E+09	MIEF1
ENSG00000100336	3,14584,E+09	2,83775,E+09	3,64027,E+09	0,00000,E+00	4,67752,E+09	0,00000,E+00	3,23156,E+08	1,66376,E+09	9,49399,E-01	4,53247,E+09	6,16943,E+08	5,62875,E+09	1,69283,E+09	1,61641,E+09	4,51257,E+09	7,26053,E+09	4,92151,E+09	1,19705,E+09	1,11373,E+09	3,09291,E+09	1,28732,E+09	4,43045,E+09	0,00000,E+00	3,88313,E+09	APOL4
ENSG00000100342	1,43733,E+09	9,39767,E+09	2,24314,E+09	1,97783,E+09	7,33727,E+09	1,46899,E+09	1,02925,E+08	6,32618,E+09	1,56917,E+09	6,76893,E+09	8,37016,E+09	8,61236,E+09	6,46113,E+09	5,46221,E+09	3,22851,E+09	6,22758,E+09	7,07024,E+09	1,05101,E+09	2,18125,E+09	2,86342,E+09	1,27445,E+09	1,54201,E+08	6,25524,E+09	6,51880,E+09	APOL1
ENSG00000100347	8,20277,E+09	1,03294,E+09	6,92866,E+09	8,67361,E+09	6,06507,E+09	8,90299,E+09	6,98017,E+09	9,35589,E+09	6,86150,E+09	5,66227,E+09	5,86482,E+09	5,84029,E+09	6,21730,E+09	5,95128,E+09	6,07346,E+09	5,65913,E+08	1,00891,E+09	7,33790,E+09	7,22479,E+09	7,55702,E+09	6,79704,E+09	7,66621,E+09	7,99513,E+09	7,74936,E+09	SAMM50
ENSG00000100350	2,04479,E+09	4,54040,E+09	5,82444,E+09	5,33077,E+09	1,02332,E+09	4,41836,E+09	3,87787,E+09	4,83379,E+09	3,03808,E+09	9,30083,E+09	1,53429,E+09	1,44881,E+09	5,54735,E+08	8,22846,E+09	1,03187,E+09	9,41343,E+09	4,62622,E+09	7,78080,E+09	3,68423,E+08	3,09291,E+09	3,34703,E+09	2,84424,E+09	1,48689,E+09	4,36852,E+09	FOXRED2
ENSG00000100359	9,97710,E+09	1,27945,E+09	9,86187,E+09	1,18918,E+07	5,36825,E+09	1,32259,E+09	8,57279,E+09	1,05506,E+09	1,02004,E+09	5,70989,E+09	4,89426,E+09	5,46893,E+09	4,28983,E+09	5,44102,E+08	4,38491,E+09	4,24513,E+09	1,18721,E+09	1,03674,E+09	1,07470,E+09	1,31271,E+09	8,73060,E+09	1,33152,E+09	6,44327,E+09	1,22984,E+08	SGSM3
ENSG00000100368	0,00000,E+00	0,00000,E+00	2,42685,E+09	1,11058,E+09	0,00000,E+00	0,00000,E+00	0,00000,E+00	0,00000,E+00	0,00000,E+00	4,39490,E+09	0,00000,E+00	0,00000,E+00	0,00000,E+00	0,00000,E+00	0,00000,E+00	0,00000,E+00	0,00000,E+00	1,19705,E+09	1,11373,E+09	0,00000,E+00	1,28732,E+09	0,00000,E+00	0,00000,E+00	0,00000,E+00	CSF2RB
ENSG00000100379	3,71995,E+08	3,57556,E+09	3,04558,E+09	4,24241,E+09	5,21629,E+09	4,50672,E+09	3,23102,E+09	4,05958,E+09	3,70266,E+09	5,48851,E+09	5,99389,E+09	6,25316,E+09	4,42187,E+09	6,37227,E+09	5,25509,E+09	5,05003,E+09	5,26602,E+08	3,14823,E+09	3,38575,E+09	3,54654,E+09	3,42427,E+08	4,50702,E+09	2,72216,E+08	3,94137,E+08	KCTD17
ENSG00000100385	2,35938,E+09	0,00000,E+00	0,00000,E+00	2,22116,E+09	1,64812,E+09	1,10459,E+09	1,07719,E+09	1,66376,E+09	1,89880,E+08	1,46156,E+09	4,84029,E+09	4,50408,E+09	4,10383,E+09	4,78399,E+09	0,00000,E+00	0,00000,E+00	0,00000,E+00	1,19705,E+09	2,22747,E+09	6,18583,E+09	0,00000,E+00	1,09394,E+09	1,14376,E+08	1,94156,E+09	IL2RB
ENSG00000100403	1,97087,E+09	2,17561,E+09	1,91613,E+09	2,24005,E+09	2,64436,E+09	2,63334,E+09	1,83337,E+09	2,13516,E+09	2,37067,E+09	2,67475,E+08	3,31075,E+09	3,15052,E+09	2,49718,E+09	2,78286,E+09	2,87221,E+09	2,57468,E+09	2,47064,E+09	2,02187,E+09	2,01697,E+09	2,01039,E+08	2,08674,E+09	2,51258,E+09	1,60969,E+06	2,36871,E+09	ZC3H7B
ENSG00000100410	3,09079,E+09	3,80258,E+09	2,41472,E+09	3,97587,E+08	4,65585,E+09	4,12012,E+08	2,81146,E+09	3,10569,E+09	3,13302,E+09	4,34380,E+09	4,54963,E+09	5,32232,E+09	5,32461,E+09	4,51015,E+09	4,59544,E+09	3,79849,E+09	3,62213,E+09	3,23203,E+09	2,97367,E+09	3,00013,E+09	3,12806,E+09	3,12866,E+09	3,75154,E+09	2,73760,E+09	PHF5A
ENSG00000100412	1,80839,E+09	2,03113,E+09	1,48670,E+09	1,59709,E+09	1,44310,E+09	1,83315,E+08	1,66839,E+09	1,68530,E+09	1,73184,E+09	1,39977,E+09	1,23281,E+09	1,16692,E+09	9,92080,E+09	1,30728,E+08	1,14255,E+09	1,33516,E+09	2,14937,E+09	1,72229,E+09	1,81289,E+09	1,49853,E+09	1,61091,E+09	1,75588,E+09	1,55642,E+09	1,71392,E+09	ACO2
ENSG00000100418	1,48719,E+09	1,11240,E+09	9,92582,E+09	9,36239,E+09	2,48947,E+08	1,03610,E+09	1,15151,E+09	9,70528,E+09	1,51998,E+09	2,34667,E+09	2,66942,E+09	2,83531,E+09	2,36688,E+09	2,82925,E+09	2,69882,E+09	2,56488,E+09	1,75502,E+09	1,24373,E+09	1,16608,E+09	8,64511,E+09	1,34396,E+09	1,13223,E+09	1,11974,E+09	1,06398,E+08	DESI1
ENSG00000100427	3,93230,E+09	6,62141,E+09	4,00430,E+09	1,88798,E+09	1,64812,E+09	6,62753,E+09	2,47753,E+09	1,60886,E+09	2,84820,E+08	0,00000,E+00	1,61343,E+09	0,00000,E+00	0,00000,E+00	1,91360,E+09	1,06378,E+08	3,32239,E+08	1,96860,E+09	0,00000,E+00	3,89807,E+09	2,98982,E+09	1,67351,E+09	8,75150,E+09	2,17315,E+09	2,62111,E+09	MLC1
ENSG00000100441	2,05625,E+09	1,67058,E+09	1,69917,E+09	1,68501,E+09	2,41738,E+09	1,81083,E+09	1,42245,E+08	1,43703,E+09	1,95646,E+09	2,44847,E+08	2,31122,E+09	2,46984,E+09	2,56335,E+09	2,69041,E+09	2,36411,E+09	2,16979,E+09	1,65961,E+09	1,74736,E+09	1,81045,E+09	1,85402,E+09	1,78746,E+09	1,83719,E+09	1,16978,E+09	1,69526,E+08	KHNYN
ENSG00000100453	0,00000,E+00	0,00000,E+00	0,00000,E+00	1,11058,E+09	8,24058,E-01	0,00000,E+00	0,00000,E+00	5,54588,E-01	0,00000,E+00	4,54882,E+09	8,06715,E-01	1,50136,E+09	0,00000,E+00	0,00000,E+00	0,00000,E+00	0,00000,E+00	0,00000,E+00	0,00000,E+00	0,00000,E+00	0,00000,E+00	0,00000,E+00	0,00000,E+00	0,00000,E+00	0,00000,E+00	GZMB
ENSG00000100461	6,87767,E+09	7,57348,E+09	9,26887,E+09	8,89640,E+07	9,19740,E+09	9,01510,E+09	9,93317,E+09	9,17316,E+08	8,02337,E+09	9,68789,E+09	1,08222,E+08	1,11803,E+09	1,06938,E+08	1,15231,E+09	8,95769,E+09	1,02083,E+09	6,61126,E+09	6,43101,E+09	9,13585,E+09	7,84940,E+09	8,14912,E+09	8,14262,E+09	8,90465,E+09	8,53696,E+09	RBM23
ENSG00000100483	2,14703,E+09	1,52292,E+09	2,00215,E+09	2,09899,E+09	1,37618,E+08	1,88885,E+09	2,16515,E+08	2,06307,E+09	1,50005,E+09	1,26737,E+09	1,35528,E+09	1,31894,E+09	1,63127,E+09	1,58828,E+09	1,41483,E+09	1,69442,E+09	1,47645,E+09	1,63995,E+09	1,69288,E+09	1,51553,E+09	1,89236,E+09	1,65185,E+09	1,79571,E+08	1,72799,E+09	VCPKMT
ENSG00000100504	2,12717,E+09	1,70847,E+09	1,78990,E+09	1,57789,E+09	1,17638,E+09	1,25028,E+08	1,57050,E+09	1,48761,E+09	9,74881,E+09	1,12926,E+09	7,64871,E+09	7,36057,E+09	1,24101,E+09	6,80800,E+09	1,41178,E+09	9,45308,E+09	2,33911,E+09	1,62078,E+09	2,07733,E+09	1,83588,E+09	1,05323,E+09	1,12606,E+09	1,66281,E+09	1,53825,E+09	PYGL
ENSG00000100522	1,13289,E+09	1,14158,E+09	6,98981,E+09	1,09253,E+09	1,82829,E+09	1,26567,E+09	8,85534,E+09	1,30018,E+09	1,02344,E+09	1,60826,E+09	1,54636,E+09	1,58856,E+09	2,01455,E+09	1,91046,E+09	2,50883,E+09	1,97007,E+08	1,30523,E+09	1,13340,E+09	6,69610,E+09	5,89602,E+09	1,01375,E+09	1,06003,E+09	1,10254,E+09	9,31523,E+09	GNPNAT1
ENSG00000100523	1,19075,E+09	8,15408,E+09	8,85691,E+09	6,05265,E+09	1,41450,E+08	5,54669,E+09	8,71616,E+09	7,19112,E+08	9,62842,E+09	1,45560,E+09	1,17655,E+09	1,19270,E+09	1,29961,E+09	1,33670,E+09	1,64808,E+09	1,50458,E+09	9,04771,E+09	1,24729,E+09	8,06388,E+09	6,70626,E+09	9,35083,E+08	6,76196,E+09	9,34706,E+09	7,43570,E+09	DDHD1
ENSG00000100528	3,28111,E+09	2,43952,E+09	3,29242,E+09	2,14008,E+09	4,41116,E+09	2,61855,E+09	2,66772,E+09	2,45128,E+09	3,44347,E+09	4,32988,E+09	4,02786,E+09	4,02740,E+09	6,06027,E+09	4,75628,E+09	4,29262,E+08	4,50294,E+09	2,44207,E+09	2,42641,E+09	3,28216,E+09	2,08359,E+09	3,45388,E+09	2,43620,E+09	3,16479,E+08	2,15902,E+09	CNIH1
ENSG00000100532	2,27255,E+09	1,60806,E+09	1,90508,E+09	1,36601,E+09	2,76060,E+09	1,70107,E+09	1,70195,E+09	1,84611,E+09	2,46844,E+09	2,83113,E+09	2,28300,E+09	2,62738,E+09	4,16918,E+09	3,47318,E+09	2,87221,E+09	3,44421,E+08	2,00798,E+08	1,62798,E+09	1,89335,E+09	1,56708,E+09	2,53602,E+07	1,65185,E+09	2,10452,E+09	1,32026,E+09	CGRRF1
ENSG00000100577	2,31219,E+09	2,93234,E+08	2,36618,E+09	3,52053,E+09	3,49401,E+09	3,52364,E+09	2,14360,E+09	3,53827,E+09	2,74376,E+09	3,47504,E+09	3,48501,E+09	3,82847,E+09	3,79604,E+09	4,30559,E+09	4,15939,E+09	3,57710,E+09	2,64777,E+09	2,05892,E+09	2,85116,E+09	2,69083,E+09	2,43303,E+09	3,01927,E+09	2,34471,E+08	2,74731,E+09	GSTZ1
ENSG00000100592	1,00090,E+09	7,80381,E+07	7,75378,E+09	6,19702,E+09	3,36216,E+09	8,69058,E+09	1,15582,E+09	7,27053,E+07	9,21582,E+07	3,39327,E+09	2,54115,E+09	2,30459,E+09	4,45152,E+09	4,20991,E+09	3,93600,E+08	3,51066,E+09	1,29140,E+09	9,72002,E+08	7,09449,E+09	6,43893,E+09	1,14700,E+09	9,15888,E+09	1,37859,E+09	8,14486,E+09	DAAM1
ENSG00000100599	2,67396,E+08	1,61752,E+09	2,92435,E+09	1,55470,E+09	4,33446,E+09	1,69002,E+09	2,07897,E+09	1,42529,E+08	2,84820,E+08	3,99629,E+09	4,55794,E+09	4,14375,E+09	2,46230,E+09	3,68367,E+09	3,89345,E+08	3,04552,E+08	1,88002,E+09	2,86094,E+09	2,40555,E+09	2,30938,E+09	2,07258,E+09	2,03472,E+09	1,70421,E+09	1,71828,E+08	RIN3
ENSG00000100601	2,17055,E+09	2,33641,E+07	1,84441,E+09	1,99904,E+09	3,02429,E+09	2,35277,E+09	1,90662,E+09	2,31818,E+09	2,37321,E+09	3,02533,E+07	2,96064,E+09	3,40058,E+09	3,34462,E+08	3,62626,E+09	3,32964,E+09	3,24487,E+09	2,42138,E+09	1,83148,E+09	2,20519,E+09	2,15473,E+09	2,25268,E+09	1,98003,E+09	2,53915,E+09	1,74741,E+09	ALKBH1
ENSG00000100603	1,19485,E+09	1,18611,E+09	9,00191,E+09	9,78175,E+09	1,24603,E+09	1,08694,E+09	9,12065,E+09	1,05910,E+09	1,17387,E+09	1,33138,E+09	1,31841,E+09	1,39362,E+09	1,72897,E+09	1,57338,E+09	1,87054,E+09	1,55800,E+09	1,06533,E+09	1,00481,E+09	1,05438,E+09	9,07512,E+09	1,05402,E+09	1,00473,E+09	1,34338,E+08	9,19961,E+09	SNW1
ENSG00000100605	4,57719,E+09	4,23770,E+09	3,32478,E+08	4,15356,E+09	5,63573,E+09	4,09803,E+09	4,59959,E+08	4,12613,E+09	4,56661,E+09	5,91778,E+09	6,77641,E+09	7,03387,E+09	7,11009,E+09	6,75499,E+09	7,10767,E+09	5,39334,E+09	5,36445,E+08	4,33331,E+09	4,05399,E+09	3,81459,E+09	3,97782,E+09	3,90536,E+08	3,07672,E+09	4,21455,E+09	ITPK1
ENSG00000100632	8,31948,E+09	1,09959,E+09	7,99137,E+09	1,10321,E+09	1,32341,E+09	1,27899,E+09	1,19925,E+09	1,28162,E+09	9,68729,E+09	1,38148,E+09	1,47485,E+09	1,39568,E+09	1,66062,E+09	1,54377,E+09	1,75275,E+09	1,48119,E+09	1,15548,E+09	8,28093,E+09	8,89829,E+09	8,32365,E+09	1,00926,E+09	9,68835,E+09	1,51769,E+09	9,34678,E+09	ERH
ENSG00000100647	1,93469,E+09	1,51820,E+09	2,20342,E+09	1,03173,E+09	2,95003,E+08	1,23501,E+09	1,53499,E+09	1,02488,E+09	2,03646,E+09	2,74017,E+09	2,51453,E+09	2,46778,E+09	2,28481,E+09	2,60249,E+09	2,71477,E+09	2,37772,E+09	1,24908,E+09	1,38977,E+09	2,14839,E+09	1,41552,E+09	2,11635,E+09	1,32913,E+09	1,36680,E+09	1,34622,E+09	SUSD6
ENSG00000100664	7,11671,E+09	5,78658,E+09	5,59460,E+09	4,88111,E+08	8,79956,E+09	5,61254,E+09	5,80126,E+09	6,29415,E+09	7,41924,E+09	8,48700,E+09	8,09458,E+09	8,61994,E+09	1,06641,E+09	9,54274,E+09	1,18936,E+09	1,03382,E+09	6,35530,E+09	5,34922,E+09	5,82145,E+09	3,49605,E+09	6,57309,E+09	4,90063,E+07	6,86120,E+09	4,76656,E+09	EIF5
ENSG00000100722	1,34208,E+09	1,37077,E+09	1,28203,E+09	1,19631,E+08	1,70891,E+08	1,31822,E+08	1,18677,E+09	1,24570,E+09	1,49662,E+09	1,76548,E+09	1,74839,E+09	1,67016,E+09	1,83502,E+09	1,71114,E+09	1,68483,E+09	1,67421,E+09	1,45761,E+08	1,27411,E+09	1,23916,E+09	1,05968,E+09	1,35925,E+09	1,19517,E+09	1,49687,E+09	1,11287,E+09	ZC3H14
ENSG00000100744	7,74269,E+09	7,00205,E+08	6,50675,E+09	6,00712,E+09	1,02875,E+09	6,88546,E+09	7,17557,E+09	8,05583,E+09	8,98359,E+08	9,88863,E+09	1,06608,E+09	1,11522,E+09	1,56400,E+09	1,08529,E+09	9,99892,E+09	1,17028,E+09	8,99820,E+09	6,32041,E+09	6,89513,E+09	5,50642,E+09	9,13276,E+09	7,17995,E+09	7,72040,E+09	6,46657,E+09	GSKIP
ENSG00000100767	1,53816,E+09	1,34462,E+09	1,07218,E+08	1,29793,E+09	8,93444,E+09	1,33423,E+09	1,65661,E+08	1,69471,E+08	1,56527,E+09	9,29879,E+09	8,76254,E+09	6,96105,E+09	6,07059,E+09	8,48775,E+09	8,04858,E+09	8,37463,E+09	1,84931,E+09	2,22184,E+09	1,04212,E+09	1,86327,E+09	1,51260,E+09	1,89503,E+09	1,55403,E+09	2,34677,E+08	PAPLN
ENSG00000100784	6,92006,E+09	4,82417,E+09	5,81231,E+09	3,29842,E+09	7,48657,E+09	3,95443,E+09	1,94217,E+09	4,40842,E+09	3,94475,E+09	1,12152,E+09	9,35789,E+09	1,20432,E+08	9,06022,E+09	7,04012,E+09	1,58642,E+09	1,09395,E+09	2,80625,E+09	9,03770,E+09	3,78670,E+09	5,33115,E+09	4,44125,E+09	4,70612,E+09	4,23307,E+09	3,16086,E+09	RPS6KA5
ENSG00000100796	1,29288,E+09	1,31482,E+09	1,37599,E+09	1,39155,E+09	1,83351,E+09	1,37179,E+09	1,42510,E+08	1,56782,E+09	1,42599,E+09	1,76094,E+09	2,00872,E+09	2,02609,E+08	2,41268,E+09	1,90544,E+09	2,09245,E+09	2,08171,E+09	1,27172,E+09	1,28794,E+09	1,28636,E+09	1,41140,E+09	1,46626,E+08	1,23287,E+09	1,84599,E+09	1,37463,E+09	PPP4R3A
ENSG00000100865	3,65570,E+09	4,32539,E+09	3,24288,E+09	3,96532,E+08	2,14774,E+09	4,91476,E+09	4,00520,E+09	4,37586,E+09	4,19264,E+09	2,48332,E+09	2,69039,E+09	2,57753,E+09	2,76454,E+09	2,78199,E+09	3,04529,E+09	2,62103,E+08	4,18112,E+09	3,57630,E+09	3,40012,E+09	3,98573,E+09	4,01347,E+09	4,34982,E+09	4,70281,E+09	4,32386,E+09	CINP
ENSG00000100889	1,50922,E+08	9,35511,E+09	1,22470,E+09	1,32825,E+09	3,89769,E+09	1,04715,E+09	9,12377,E+09	1,14966,E+09	1,83329,E+09	3,69989,E+08	3,43125,E+09	3,43836,E+09	3,78578,E+09	4,76007,E+09	4,04131,E+09	3,35893,E+09	9,85277,E+09	8,83420,E+09	1,35764,E+09	6,56729,E+09	1,49329,E+08	7,40596,E+09	7,11420,E+09	7,82450,E+09	PCK2
ENSG00000100897	7,56959,E+09	7,59693,E+09	8,12534,E+09	8,22672,E+09	4,82074,E+09	7,89328,E+09	7,77632,E+09	7,76384,E+09	7,74529,E+08	5,37363,E+09	4,75357,E+09	5,30213,E+09	4,58367,E+09	4,82226,E+08	3,72569,E+08	4,26318,E+09	7,60856,E+09	6,36147,E+09	8,02946,E+09	6,87658,E+09	7,39127,E+09	7,46033,E+09	7,15561,E+09	7,59423,E+09	DCAF11
ENSG00000100902	1,75634,E+09	2,29485,E+09	1,70845,E+09	2,04996,E+09	5,49831,E+09	2,29544,E+09	1,94748,E+09	2,13852,E+09	1,90655,E+08	5,40222,E+09	5,31142,E+09	5,51470,E+09	7,35703,E+09	5,47203,E+09	5,33258,E+09	5,91162,E+09	2,52966,E+09	1,57901,E+09	1,92523,E+09	1,74849,E+09	2,04564,E+09	2,07377,E+09	2,63431,E+09	1,91661,E+09	PSMA6
ENSG00000100906	1,06563,E+08	1,99682,E+09	1,45571,E+09	1,45919,E+09	2,91306,E+09	2,37708,E+09	1,65140,E+09	1,44369,E+09	1,63489,E+09	2,74782,E+09	2,88961,E+09	2,91041,E+09	3,47260,E+09	3,18459,E+09	3,50645,E+09	2,47598,E+09	1,03056,E+09	9,32499,E+09	1,57008,E+09	2,75055,E+09	1,50359,E+09	2,08932,E+09	1,77983,E+09	1,81458,E+09	NFKBIA
ENSG00000100911	1,00132,E+09	1,20113,E+09	5,35472,E+09	7,91442,E+09	6,34110,E+08	1,26192,E+09	8,42414,E+09	9,68227,E+09	1,07702,E+09	6,20904,E+09	6,44416,E+09	6,50389,E+09	6,31642,E+09	7,09941,E+09	5,62147,E+09	6,92989,E+09	1,33131,E+09	9,76754,E+09	6,50443,E+09	8,07271,E+09	8,77977,E+09	1,16426,E+09	9,22159,E+09	1,04319,E+09	PSME2
ENSG00000100918	5,97709,E+09	6,33764,E+09	6,67384,E+09	5,55289,E+09	2,01070,E+09	5,85432,E+09	4,52418,E+09	4,65854,E+09	6,17109,E+09	2,13613,E+09	2,36368,E+09	2,06437,E+09	1,37478,E+09	2,21030,E+09	1,94672,E+09	1,88269,E+09	4,23250,E+09	9,81578,E+09	4,90043,E+09	9,69113,E+09	6,30786,E+09	7,00120,E+09	3,54566,E+09	5,63053,E+09	REC8
ENSG00000100926	1,16784,E+08	1,08884,E+09	1,39393,E+08	1,17672,E+09	7,62930,E+09	1,00953,E+09	1,09359,E+08	9,77999,E+09	1,14157,E+09	8,05054,E+09	7,53165,E+09	7,55627,E+09	8,53247,E+09	7,78192,E+09	6,51854,E+09	6,33967,E+09	1,53792,E+09	9,63096,E+09	1,73770,E+09	1,12055,E+09	1,32428,E+09	9,41246,E+08	9,30691,E+09	1,18663,E+09	TM9SF1
ENSG00000100934	9,34288,E+09	1,15553,E+09	8,38352,E+09	1,16346,E+09	5,64360,E+09	1,28096,E+09	1,05913,E+09	1,24020,E+09	9,16678,E+09	5,34995,E+09	4,70720,E+09	4,67993,E+08	7,32637,E+09	5,91199,E+09	5,65074,E+08	6,54342,E+09	1,17563,E+09	8,77987,E+09	9,40660,E+09	1,13603,E+09	1,07156,E+09	1,19412,E+09	1,35627,E+09	1,22131,E+09	SEC23A
ENSG00000100949	5,34006,E+09	4,93768,E+09	4,29552,E+09	4,49784,E+09	3,78243,E+09	4,65032,E+09	4,39492,E+09	4,22041,E+09	4,89681,E+08	3,57724,E+09	3,35593,E+09	3,01023,E+09	2,18529,E+09	2,81299,E+09	2,38287,E+09	2,64684,E+09	6,53577,E+09	4,81213,E+09	4,83361,E+09	4,31977,E+09	4,64722,E+09	5,61190,E+09	3,85448,E+09	4,19378,E+09	RABGGTA
ENSG00000100983	9,00496,E+09	9,99833,E+09	7,85086,E+09	9,57318,E+08	1,67449,E+09	9,68769,E+09	1,01794,E+08	1,04928,E+09	1,06143,E+08	1,59954,E+09	1,48036,E+09	1,66351,E+09	1,52970,E+08	1,84071,E+09	1,72129,E+09	1,59475,E+09	1,43807,E+09	8,41524,E+09	8,62030,E+09	7,47454,E+09	9,47467,E+09	1,04690,E+09	9,28735,E+09	1,02029,E+09	GSS
ENSG00000100985	0,00000,E+00	1,89183,E+09	0,00000,E+00	0,00000,E+00	2,47217,E+09	1,10459,E+09	0,00000,E+00	5,54588,E-01	0,00000,E+00	6,40827,E+09	1,85544,E+09	1,79262,E+08	2,05191,E+09	1,52322,E+09	3,93600,E+08	2,21493,E+08	0,00000,E+00	1,19705,E+09	0,00000,E+00	0,00000,E+00	1,78937,E+08	0,00000,E+00	0,00000,E+00	1,94156,E+09	MMP9
ENSG00000101017	2,75261,E+09	2,55397,E+09	1,45611,E+09	9,99520,E+09	3,02429,E+09	1,54642,E+08	3,12384,E+09	3,21661,E+09	2,18362,E+09	3,05599,E+09	3,63828,E+09	4,13625,E+09	1,63127,E+09	2,53551,E+09	2,80839,E+09	4,67349,E+08	4,33093,E+09	2,63350,E+09	2,45021,E+09	1,95885,E+09	1,15859,E+09	1,42212,E+09	2,85941,E+09	3,20358,E+09	CD40
ENSG00000101079	4,87605,E+09	5,40118,E+09	3,39759,E+09	4,32015,E+09	2,97485,E+09	4,99274,E+09	4,34106,E+09	4,64190,E+09	4,93925,E+09	2,90268,E+09	2,25074,E+09	2,47724,E+09	2,75982,E+09	2,88953,E+09	2,36160,E+09	2,89037,E+09	6,70310,E+09	4,82410,E+09	3,48599,E+09	4,16512,E+09	4,55711,E+09	5,55720,E+09	5,59300,E+09	5,21310,E+09	NDRG3
ENSG00000101104	1,98974,E+09	1,53702,E+08	1,80800,E+09	1,74361,E+09	3,85659,E+08	1,28132,E+09	1,51883,E+09	1,58612,E+09	1,98424,E+09	3,45460,E+09	4,51760,E+09	4,09871,E+09	2,56489,E+09	3,32966,E+09	3,74452,E+09	3,35561,E+09	1,87008,E+09	2,60956,E+09	1,64833,E+09	1,10304,E+09	1,75140,E+09	1,68466,E+08	9,15010,E+09	1,41734,E+09	PABPC1L
ENSG00000101109	1,37078,E+09	1,03389,E+09	1,06550,E+09	8,51225,E+09	1,24287,E+09	8,03036,E+09	8,86525,E+08	8,17445,E+09	1,06909,E+08	1,31947,E+09	1,27641,E+09	1,42179,E+09	1,46093,E+09	1,28402,E+09	1,39249,E+09	1,19274,E+09	1,24905,E+09	1,26646,E+09	1,02241,E+09	9,78392,E+09	1,02834,E+09	9,20308,E+09	9,66480,E+09	8,67879,E+09	STK4
ENSG00000101146	5,45984,E+09	5,59982,E+09	5,32694,E+09	5,45816,E+09	9,82780,E+09	5,71073,E+09	5,94413,E+08	6,10967,E+09	6,15211,E+09	9,82209,E+09	8,73672,E+09	9,42854,E+08	1,04032,E+09	1,06587,E+09	1,10953,E+08	9,04797,E+09	6,00424,E+09	3,92631,E+09	5,94734,E+09	4,15481,E+09	6,05877,E+09	5,04305,E+09	5,99332,E+08	4,77625,E+09	RAE1
ENSG00000101158	8,09039,E+09	8,35244,E+09	7,48683,E+09	7,82957,E+09	6,59263,E+09	8,18501,E+09	7,08789,E+09	8,26341,E+09	7,84973,E+09	6,07109,E+09	6,73607,E+08	6,74576,E+09	6,12496,E+09	6,39141,E+08	6,22313,E+09	6,12427,E+09	9,08511,E+09	7,32593,E+09	7,46202,E+08	7,88693,E+09	7,32485,E+09	7,85644,E+09	7,67442,E+09	7,64005,E+09	NELFCD
ENSG00000101161	1,52494,E+09	1,67238,E+09	1,35540,E+09	1,63366,E+09	1,15120,E+09	1,64694,E+09	1,40308,E+09	1,61686,E+09	1,49910,E+08	1,22546,E+09	1,30446,E+09	1,25664,E+09	1,09983,E+09	1,20939,E+09	1,01166,E+08	1,00779,E+09	1,73237,E+09	1,33112,E+09	1,42001,E+09	1,40728,E+09	1,41957,E+09	1,48444,E+09	1,44114,E+09	1,63091,E+09	PRPF6
ENSG00000101166	1,16624,E+09	1,06597,E+09	7,81446,E+09	8,96236,E+09	2,11533,E+09	1,13773,E+08	1,02871,E+09	1,06204,E+09	1,17807,E+09	2,03085,E+09	1,95801,E+09	2,05298,E+09	2,55234,E+09	2,22360,E+09	2,56146,E+09	2,41754,E+08	1,15983,E+09	9,51377,E+09	8,59903,E+09	8,64871,E+09	1,02846,E+09	1,03049,E+09	1,36493,E+09	9,14476,E+09	PRELID3B
ENSG00000101187	2,94136,E+09	1,32428,E+09	2,42685,E+09	2,22116,E+09	6,48451,E+09	1,32551,E+09	5,38593,E+09	4,99129,E+09	2,18362,E+09	9,30083,E+09	6,16814,E+09	7,18551,E+09	2,75367,E+09	3,31339,E+09	6,48908,E+09	2,76866,E+07	1,18116,E+09	2,75321,E+09	2,22747,E+09	8,24777,E+09	0,00000,E+00	7,65756,E+09	2,28753,E+08	8,73703,E+09	SLCO4A1
ENSG00000101189	5,18072,E+09	5,49435,E+09	4,83962,E+09	5,73058,E+09	6,48501,E+09	5,14739,E+09	4,03083,E+09	4,84693,E+09	4,86007,E+09	6,89652,E+09	6,75979,E+09	6,67302,E+09	6,53432,E+09	6,44824,E+09	5,43593,E+09	5,60232,E+09	5,74803,E+09	5,02760,E+09	4,83271,E+09	5,54363,E+08	4,54385,E+08	4,87765,E+09	4,74662,E+09	4,42676,E+09	MRGBP
ENSG00000101193	1,17734,E+09	1,19469,E+09	1,12727,E+08	1,22053,E+09	8,27355,E+09	1,23935,E+09	1,02010,E+09	1,16242,E+09	1,14592,E+09	8,58538,E+08	8,59942,E+08	8,99315,E+09	9,40371,E+09	9,08958,E+09	7,56350,E+09	7,78546,E+09	1,10537,E+09	1,07734,E+09	1,14269,E+09	1,14232,E+09	1,11096,E+09	1,11800,E+09	1,01001,E+09	1,05718,E+09	GID8
ENSG00000101194	1,04127,E+09	1,85400,E+09	1,06540,E+09	2,10763,E+09	6,08979,E+09	2,23569,E+09	8,60672,E+09	1,66265,E+09	9,57944,E+08	6,35727,E+09	5,74381,E+09	5,69015,E+08	4,68862,E+09	7,11858,E+09	6,08367,E+09	5,37119,E+09	1,92825,E+09	1,50918,E+08	1,28748,E+09	1,53099,E+09	1,05946,E+09	1,81594,E+09	6,43938,E+09	1,62901,E+09	SLC17A9
ENSG00000101199	3,25909,E+09	4,70688,E+09	3,42429,E+06	5,46761,E+09	2,72937,E+09	6,09954,E+09	3,22618,E+09	4,76502,E+09	3,43891,E+09	2,79843,E+09	2,55888,E+09	2,42319,E+09	2,22124,E+09	2,94927,E+08	1,96061,E+09	2,32013,E+09	4,22660,E+09	3,26180,E+08	3,66688,E+09	4,37235,E+09	3,52725,E+09	4,91069,E+09	2,65582,E+09	4,65296,E+09	ARFGAP1
ENSG00000101224	1,98974,E+09	3,36746,E+09	1,24983,E+09	2,18850,E+09	5,03500,E+09	3,56782,E+09	1,41111,E+09	2,20171,E+09	2,59186,E+09	5,48851,E+09	5,57440,E+08	5,54752,E+09	4,91433,E+08	8,99285,E+09	3,65941,E+09	5,37119,E+09	1,88986,E+09	3,90237,E+09	1,49240,E+09	1,82482,E+09	1,95673,E+09	3,68657,E+09	1,21239,E+09	2,31046,E+09	CDC25B
ENSG00000101236	1,63961,E+09	1,39723,E+08	1,99761,E+09	1,19831,E+09	2,45035,E+09	1,14270,E+09	1,22880,E+09	1,07915,E+09	1,42168,E+09	2,12796,E+09	2,63121,E+09	2,56813,E+09	3,24537,E+09	2,52683,E+09	3,20355,E+09	2,86342,E+09	1,38667,E+09	1,64594,E+09	1,87278,E+08	1,70601,E+09	1,40672,E+09	1,12158,E+08	1,19270,E+07	1,27462,E+09	RNF24
ENSG00000101251	9,43751,E+09	1,04051,E+09	2,06282,E+09	6,66347,E+08	0,00000,E+00	9,94130,E+09	2,36981,E+09	1,38647,E+08	5,69639,E+09	1,02207,E+09	0,00000,E+00	0,00000,E+00	0,00000,E+00	0,00000,E+00	0,00000,E+00	0,00000,E+00	1,96860,E+09	1,31675,E+09	2,11609,E+09	3,19601,E+09	1,67351,E+09	1,64091,E+09	4,46067,E+09	1,55325,E+09	SEL1L2
ENSG00000101255	5,18922,E+08	2,26736,E+09	2,60049,E+09	1,54926,E+09	6,66307,E+09	1,22941,E+09	1,38418,E+08	1,37316,E+09	5,58530,E+09	6,62180,E+09	7,14750,E+09	7,76445,E+07	6,61927,E+09	8,67074,E+09	7,67890,E+09	5,25490,E+09	2,38694,E+09	2,96044,E+09	3,00116,E+09	1,36191,E+08	3,72936,E+09	1,51292,E+09	1,15291,E+09	1,17213,E+09	TRIB3
ENSG00000101265	4,89964,E+09	1,84454,E+09	4,06497,E+09	2,07678,E+09	4,86194,E+09	1,51329,E+09	2,27286,E+09	1,59721,E+09	1,38612,E+09	1,00163,E+08	7,01842,E+09	6,83119,E+09	3,59085,E+09	2,87039,E+09	2,34032,E+09	1,88269,E+09	5,09869,E+09	1,83148,E+09	3,65305,E+08	1,83513,E+09	2,22706,E+08	1,36742,E+09	1,96727,E+09	1,47559,E+09	RASSF2
ENSG00000101294	3,22816,E+09	2,97293,E+09	2,76264,E+09	2,95225,E+09	2,32641,E+09	2,91290,E+09	2,81490,E+09	2,83369,E+09	2,94443,E+09	2,25218,E+09	2,08511,E+09	2,26325,E+09	2,32886,E+09	2,23791,E+09	2,50952,E+09	2,15778,E+09	3,62591,E+09	2,72206,E+09	3,31325,E+09	2,62576,E+09	2,95244,E+09	2,86276,E+09	2,96305,E+09	2,93487,E+09	HM13
ENSG00000101335	1,17112,E+08	8,64472,E+09	9,59584,E+09	1,09286,E+09	4,67637,E+09	1,19162,E+09	1,17712,E+09	1,01441,E+09	1,30134,E+09	4,13521,E+09	4,44983,E+09	4,34643,E+09	3,24713,E+09	5,27530,E+09	3,99876,E+09	5,68239,E+09	1,18155,E+09	6,92280,E+09	1,07950,E+09	1,19149,E+09	1,07903,E+09	1,02506,E+09	1,38773,E+09	1,04013,E+09	MYL9
ENSG00000101336	0,00000,E+00	0,00000,E+00	0,00000,E+00	0,00000,E+00	8,98224,E+09	0,00000,E+00	0,00000,E+00	0,00000,E+00	0,00000,E+00	8,38301,E+09	1,64570,E+09	1,41879,E+09	9,54140,E+09	1,07161,E+09	3,19135,E+09	2,10418,E+09	0,00000,E+00	1,19705,E+09	0,00000,E+00	0,00000,E+00	0,00000,E+00	0,00000,E+00	0,00000,E+00	0,00000,E+00	HCK
ENSG00000101337	1,56663,E+09	1,49076,E+08	1,90993,E+09	1,56554,E+09	9,51013,E+09	1,51329,E+09	1,57162,E+09	1,51125,E+09	1,70512,E+09	9,36389,E+09	1,07938,E+09	1,08623,E+09	8,80271,E+09	9,07044,E+09	7,68052,E+09	8,19500,E+09	1,78356,E+08	1,35745,E+08	2,03256,E+09	1,62997,E+09	1,54221,E+09	1,37836,E+09	1,51549,E+09	1,61829,E+09	TM9SF4
ENSG00000101342	2,66610,E+09	0,00000,E+00	0,00000,E+00	9,01789,E+09	5,97442,E+09	1,10459,E+09	3,71629,E+09	2,21835,E+09	3,38935,E+09	1,03944,E+09	9,13201,E+09	9,28591,E+09	4,89381,E+09	8,12321,E+09	0,00000,E+00	2,08424,E+09	0,00000,E+00	2,68138,E+09	0,00000,E+00	0,00000,E+00	0,00000,E+00	1,09394,E+09	0,00000,E+00	0,00000,E+00	TLDC2
ENSG00000101347	3,36290,E+08	4,15257,E+09	3,23924,E+09	3,77463,E+09	2,25382,E+09	4,41825,E+08	3,84071,E+09	4,21492,E+09	3,51686,E+09	2,18201,E+09	2,33852,E+09	2,36009,E+08	1,86645,E+09	1,92174,E+08	1,19687,E+09	2,48202,E+09	4,68597,E+09	3,54039,E+09	3,41905,E+09	4,32513,E+09	3,51425,E+09	5,08058,E+09	4,75325,E+09	4,82333,E+09	SAMHD1
ENSG00000101353	1,90716,E+09	2,68356,E+09	1,83106,E+09	1,45597,E+09	3,65799,E+09	1,67014,E+08	1,62978,E+09	2,52559,E+09	1,53423,E+09	3,40247,E+09	3,73509,E+09	4,46880,E+09	2,99374,E+09	3,76596,E+08	3,11050,E+09	3,57821,E+09	1,59457,E+09	1,33710,E+09	1,68619,E+09	2,51351,E+09	1,69926,E+09	1,77874,E+09	2,18230,E+09	2,45219,E+09	MROH8
ENSG00000101361	1,16684,E+09	1,30158,E+09	9,23586,E+09	1,18535,E+09	1,46931,E+09	1,19488,E+09	1,11372,E+09	1,53697,E+09	1,15259,E+08	1,52751,E+09	1,65759,E+09	1,74618,E+09	1,51684,E+09	1,63747,E+09	2,55983,E+09	1,70236,E+09	1,44644,E+08	1,11543,E+09	9,45170,E+08	7,75651,E+09	1,05029,E+09	1,12985,E+08	1,19913,E+09	1,18858,E+09	NOP56
ENSG00000101391	4,06599,E+09	4,38905,E+09	4,87797,E+09	5,07534,E+09	5,81785,E+09	4,93762,E+09	4,76149,E+09	4,75265,E+09	4,68054,E+09	5,72359,E+08	5,38886,E+09	5,53266,E+09	6,02237,E+09	6,36271,E+09	7,14224,E+09	5,64806,E+09	4,66559,E+08	3,79464,E+09	4,92270,E+09	4,70113,E+09	4,14517,E+09	4,43089,E+09	4,40360,E+09	4,51413,E+09	CDK5RAP1
ENSG00000101407	4,23902,E+09	3,62286,E+09	4,29552,E+09	4,00919,E+09	4,84546,E+09	3,99861,E+09	3,59716,E+09	3,82111,E+09	4,05393,E+09	4,83439,E+09	4,84836,E+09	5,02205,E+09	5,38627,E+09	5,09016,E+09	5,03169,E+09	4,26373,E+09	3,92737,E+09	3,78267,E+09	4,22105,E+09	2,80424,E+09	3,57875,E+08	3,63187,E+09	3,71711,E+09	3,58218,E+09	TTI1
ENSG00000101412	5,34792,E+07	1,83508,E+09	1,57745,E+09	1,01063,E+09	1,68108,E+09	1,02727,E+08	2,90840,E+09	9,31707,E+09	4,93687,E+09	1,91127,E+09	3,36400,E+09	3,96359,E+09	1,21063,E+09	1,53088,E+09	2,14884,E+09	2,29245,E+09	9,15401,E+09	1,60404,E+09	2,56159,E+09	4,53627,E+09	2,70337,E+09	9,07968,E+09	4,00317,E+09	7,57210,E+09	E2F1
ENSG00000101417	1,71236,E+09	1,55972,E+09	2,24484,E+08	2,24825,E+09	6,35184,E+09	1,99102,E+09	2,26457,E+09	2,03866,E+07	2,08687,E+09	7,39058,E+09	8,57457,E+09	8,88355,E+08	1,07828,E+09	8,34997,E+09	6,92310,E+09	6,31254,E+09	1,68896,E+09	1,53222,E+09	1,92798,E+09	2,06400,E+09	1,78937,E+08	2,09281,E+09	2,08485,E+09	2,10436,E+09	PXMP4
ENSG00000101442	9,28022,E+09	1,00258,E+09	9,46471,E+09	1,11058,E+09	1,44210,E+09	1,12668,E+09	8,18662,E+09	1,05372,E+09	8,35471,E+09	1,32869,E+09	1,23427,E+09	1,26865,E+09	1,74413,E+09	1,35865,E+09	2,04236,E+08	1,30703,E+09	7,97285,E+08	9,57518,E+09	7,68476,E+09	9,48493,E+09	7,20899,E+09	1,09394,E+09	6,05851,E+09	1,02903,E+09	ACTR5
ENSG00000101445	0,00000,E+00	0,00000,E+00	0,00000,E+00	0,00000,E+00	0,00000,E+00	0,00000,E+00	0,00000,E+00	0,00000,E+00	0,00000,E+00	2,03392,E+09	8,06715,E-01	1,50136,E+09	0,00000,E+00	9,56798,E-01	0,00000,E+00	1,10746,E+08	0,00000,E+00	1,19705,E+09	0,00000,E+00	0,00000,E+00	1,28732,E+09	0,00000,E+00	0,00000,E+00	0,00000,E+00	PPP1R16B
ENSG00000101464	2,15490,E+09	2,82829,E+09	2,01429,E+09	2,83197,E+09	3,61762,E+08	2,45219,E+09	1,88508,E+09	2,63307,E+09	2,70579,E+09	3,34217,E+09	3,48501,E+09	3,60094,E+08	3,74474,E+08	3,42534,E+08	3,08497,E+09	3,15627,E+09	3,72066,E+09	2,28636,E+09	2,51258,E+09	2,27845,E+09	2,52315,E+08	2,17694,E+09	2,43621,E+09	2,36871,E+09	PIGU
ENSG00000101473	3,99569,E+09	3,53536,E+09	3,47658,E+09	3,27376,E+09	2,69904,E+08	3,64404,E+09	3,25806,E+09	3,09532,E+09	3,83491,E+09	2,69305,E+09	2,55003,E+09	1,97947,E+09	2,34318,E+09	2,63445,E+08	2,13097,E+09	2,71882,E+09	3,89282,E+09	3,91446,E+09	3,87657,E+09	3,80212,E+09	3,22782,E+09	3,67869,E+09	3,22118,E+09	3,78809,E+08	ACOT8
ENSG00000101474	3,85916,E+09	3,76096,E+09	3,33834,E+09	3,69045,E+09	1,92340,E+09	3,38459,E+09	3,28218,E+09	3,74179,E+08	3,65556,E+09	1,96340,E+09	1,82318,E+09	1,88946,E+09	2,20170,E+09	2,28388,E+09	1,92970,E+09	1,89155,E+09	4,17064,E+09	2,92439,E+09	4,28119,E+09	4,03316,E+09	3,77313,E+09	3,61371,E+08	3,57729,E+08	3,90351,E+09	APMAP
ENSG00000101544	6,83433,E+09	8,15361,E+09	7,23201,E+09	7,28539,E+09	1,03419,E+09	6,70265,E+09	6,63547,E+09	7,19367,E+09	7,15847,E+08	1,04660,E+08	9,79021,E+09	1,01042,E+08	9,71540,E+09	1,06874,E+09	1,03932,E+09	9,90072,E+06	7,78583,E+09	6,41617,E+09	6,32601,E+09	5,06207,E+09	6,42308,E+09	6,56363,E+09	6,21063,E+08	7,43638,E+09	ADNP2
ENSG00000101558	2,69785,E+08	2,98614,E+09	2,64239,E+09	2,66952,E+09	3,73120,E+09	2,94929,E+09	2,60122,E+09	2,62181,E+09	3,01005,E+09	3,69484,E+09	3,64205,E+08	3,99221,E+09	5,14781,E+09	4,05947,E+09	4,18654,E+09	3,90775,E+09	2,84540,E+09	2,66970,E+09	2,66792,E+08	2,47673,E+09	2,93220,E+09	2,69245,E+09	2,82605,E+09	2,22932,E+09	VAPA
ENSG00000101574	1,73021,E+09	1,92967,E+09	2,85155,E+09	2,28779,E+09	4,15325,E+09	2,35277,E+09	2,41290,E+09	2,56774,E+08	3,15191,E+09	4,23515,E+09	4,14668,E+09	4,54161,E+09	5,83769,E+09	5,26239,E+09	4,80830,E+09	4,58490,E+09	1,83080,E+09	1,91527,E+09	2,45021,E+09	2,61867,E+09	3,02520,E+09	2,69087,E+09	2,77934,E+08	2,77644,E+08	METTL4
ENSG00000101596	2,44903,E+09	2,56627,E+09	2,28488,E+09	2,24115,E+09	3,86648,E+08	2,59135,E+09	2,42475,E+09	2,49893,E+09	2,54916,E+08	3,69979,E+09	4,22600,E+09	4,30091,E+09	5,48784,E+09	4,38981,E+09	5,19571,E+08	4,85180,E+07	2,01487,E+09	2,69144,E+09	2,27536,E+09	2,63104,E+08	2,53988,E+09	2,65714,E+09	3,16937,E+09	2,60655,E+09	SMCHD1
ENSG00000101605	3,43997,E+09	2,64856,E+09	8,21853,E+09	4,44231,E+09	9,06464,E+09	7,23616,E+09	8,78661,E+09	6,15537,E+09	6,36097,E+09	1,02207,E+09	1,45209,E+09	1,35122,E+09	3,69344,E+09	2,00928,E+09	7,44648,E+09	2,65791,E+09	2,26390,E+09	3,71084,E+09	8,24163,E+09	1,19242,E+09	9,01123,E+09	8,42332,E+09	1,05958,E+09	1,08339,E+09	MYOM1
ENSG00000101746	7,86459,E-01	6,62141,E+09	1,21342,E+09	8,88462,E+09	1,64812,E+09	3,31377,E+09	4,30875,E+09	1,66376,E+09	9,49399,E-01	1,02207,E+09	0,00000,E+00	0,00000,E+00	3,07787,E+08	0,00000,E+00	0,00000,E+00	0,00000,E+00	4,92151,E+09	1,19705,E+09	2,22747,E+09	6,18583,E+09	2,57464,E+09	3,28181,E+09	5,71881,E+09	1,94156,E+09	NOL4
ENSG00000101773	5,38764,E+09	5,72279,E+09	4,29552,E+09	4,20976,E+09	8,24503,E+09	5,13634,E+09	4,83657,E+09	5,60133,E+09	6,56984,E+09	8,12545,E+09	9,91453,E+09	1,06446,E+09	1,17062,E+09	1,04195,E+09	1,11629,E+09	1,13625,E+09	5,02959,E+09	5,08745,E+08	4,57901,E+09	4,20574,E+09	5,98603,E+09	4,63830,E+09	6,61095,E+09	4,85391,E+09	RBBP8
ENSG00000101811	2,76055,E+09	3,08359,E+08	2,15990,E+09	2,53212,E+09	4,63945,E+09	3,26958,E+09	2,57448,E+09	2,80067,E+09	2,81971,E+09	4,64020,E+09	4,40450,E+09	5,22473,E+08	4,53473,E+09	5,09973,E+09	5,53167,E+09	4,46307,E+09	3,44506,E+09	2,41803,E+09	2,14951,E+09	2,04132,E+09	2,74199,E+09	2,96457,E+09	2,82509,E+09	2,60169,E+09	CSTF2
ENSG00000101844	2,90990,E+09	2,99855,E+09	2,26910,E+09	2,86529,E+09	1,30201,E+09	2,86089,E+09	3,01612,E+09	3,20552,E+09	2,76275,E+09	1,37979,E+09	1,36335,E+09	1,35122,E+09	1,49790,E+09	9,85502,E+09	9,14854,E+09	1,46185,E+09	4,50810,E+09	2,31030,E+09	2,92912,E+09	2,81455,E+09	3,08957,E+09	2,43948,E+09	4,38061,E+09	3,14533,E+09	ATG4A
ENSG00000101871	4,76594,E+08	9,99833,E+09	1,82984,E+09	8,97336,E+09	2,57930,E+09	8,49429,E+09	7,97118,E+09	7,39265,E+09	4,03495,E+09	2,71871,E+09	1,96661,E+09	1,65150,E+09	2,65723,E+09	1,91360,E+09	1,34728,E+09	2,35890,E+09	4,57701,E+09	5,36277,E+09	1,41221,E+09	9,34895,E+09	4,89181,E+09	7,49347,E+09	8,01355,E+09	8,30999,E+09	MID1
ENSG00000101882	4,06953,E+09	3,85319,E+09	4,02566,E+09	3,83938,E+09	6,87083,E+09	3,27411,E+09	4,12886,E+09	3,37688,E+09	3,86026,E+09	6,41246,E+09	5,82529,E+09	5,62747,E+09	7,46507,E+09	6,51369,E+09	8,49388,E+09	6,64655,E+09	3,91437,E+09	3,43588,E+09	4,19432,E+09	3,81047,E+09	3,83325,E+09	3,43092,E+09	4,68851,E+09	3,58257,E+09	NKAP
ENSG00000101888	1,28193,E+09	1,32428,E+09	1,32263,E+09	1,58813,E+09	3,79891,E+09	1,45806,E+09	1,49729,E+09	1,53066,E+09	1,33865,E+09	3,66923,E+09	3,45274,E+09	3,75340,E+09	5,16056,E+09	3,79849,E+09	2,28713,E+09	3,68785,E+09	9,44930,E+09	1,00552,E+09	1,34762,E+09	1,27840,E+08	1,51904,E+09	1,24709,E+09	2,04734,E+09	1,30085,E+09	NXT2
ENSG00000101892	7,86459,E-01	9,45916,E-01	1,21342,E+09	1,11058,E+09	3,29623,E+09	3,31377,E+09	0,00000,E+00	1,66376,E+09	9,49399,E-01	1,02207,E+09	1,45209,E+09	9,00816,E+09	2,77008,E+09	1,81792,E+09	1,48823,E+08	1,43970,E+09	0,00000,E+00	1,19705,E+09	1,11373,E+09	0,00000,E+00	0,00000,E+00	2,18788,E+09	0,00000,E+00	1,94156,E+09	ATP1B4
ENSG00000101901	5,84339,E+09	5,21200,E+09	6,92866,E+09	5,39752,E+09	5,17995,E+09	4,70555,E+09	6,04345,E+09	5,42387,E+09	5,29765,E+09	5,05158,E+09	4,23550,E+09	4,21905,E+09	3,99077,E+09	4,89029,E+09	4,87213,E+09	5,41261,E+09	5,15774,E+09	6,65558,E+09	5,73573,E+09	5,58786,E+09	6,14051,E+09	5,37123,E+09	6,84142,E+09	5,69839,E+09	ALG13
ENSG00000101972	2,79192,E+09	2,74377,E+09	2,08843,E+09	1,78041,E+09	2,70969,E+09	2,34810,E+09	2,04338,E+09	2,14219,E+09	2,60308,E+09	2,91108,E+09	2,78715,E+09	2,72098,E+08	3,79399,E+09	2,87180,E+09	3,01267,E+09	3,20727,E+09	2,15756,E+09	2,70652,E+09	2,13930,E+09	2,26294,E+09	2,41668,E+09	2,51612,E+09	2,64128,E+09	2,17164,E+09	STAG2
ENSG00000101977	6,29167,E+09	1,32428,E+09	4,85370,E+09	5,55289,E+09	3,29623,E+09	2,20918,E+09	8,61749,E+09	9,98258,E+09	1,23422,E+09	1,02207,E+09	2,42015,E+09	1,50136,E+09	3,07787,E+08	2,87039,E+09	0,00000,E+00	0,00000,E+00	2,95291,E+09	9,57637,E+09	7,79614,E+09	8,24777,E+09	1,28732,E+09	9,84544,E+09	2,17315,E+09	1,55325,E+09	MCF2
ENSG00000102024	1,10083,E+09	1,17311,E+09	1,42968,E+08	1,58591,E+09	6,97073,E+09	1,27050,E+09	1,57248,E+09	1,68976,E+09	1,26685,E+09	6,62107,E+09	6,75702,E+08	7,28385,E+09	8,77060,E+09	7,70871,E+09	8,22517,E+09	9,48861,E+09	1,34779,E+08	8,94566,E+09	1,43722,E+09	1,47336,E+09	1,48405,E+09	1,19327,E+08	1,95584,E+09	1,50506,E+09	PLS3
ENSG00000102032	2,35938,E+09	2,83775,E+09	0,00000,E+00	0,00000,E+00	5,10916,E+09	2,20918,E+09	1,07719,E+09	2,21835,E+09	6,64579,E+09	6,13242,E+09	6,93775,E+09	7,73200,E+09	2,25710,E+09	6,02783,E+09	3,19135,E+09	4,09761,E+09	1,96860,E+09	4,78819,E+09	2,22747,E+09	1,03097,E+09	0,00000,E+00	4,37575,E+09	1,14376,E+08	3,88313,E+09	RENBP
ENSG00000102034	5,72542,E+09	6,54574,E+09	7,09854,E+09	8,35155,E+09	8,69381,E+09	7,36761,E+09	6,09688,E+09	7,13200,E+09	6,12362,E+09	8,36196,E+09	1,00920,E+09	1,08891,E+09	1,02596,E+09	9,42446,E+09	9,38257,E+09	9,28054,E+09	5,72864,E+09	6,12888,E+09	6,59219,E+09	7,42299,E+09	5,65133,E+08	6,25732,E+09	6,07338,E+09	6,73722,E+09	ELF4
ENSG00000102038	3,84896,E+08	3,41485,E+09	3,55894,E+09	3,39290,E+09	2,08923,E+09	3,20541,E+08	3,82344,E+09	3,24155,E+09	3,25537,E+09	2,08707,E+09	2,03122,E+09	1,99080,E+09	2,37320,E+09	1,72137,E+09	2,08145,E+09	2,43117,E+09	3,36424,E+09	3,24246,E+09	3,57397,E+09	3,91325,E+09	3,59291,E+08	3,34974,E+09	4,81079,E+09	3,85370,E+09	SMARCA1
ENSG00000102054	2,48241,E+09	3,25992,E+09	2,55183,E+09	2,39941,E+09	1,31103,E+09	3,24099,E+09	2,36702,E+09	2,80672,E+09	2,92090,E+09	1,28679,E+09	1,50405,E+09	1,38665,E+09	1,71023,E+09	1,62886,E+09	1,53465,E+09	1,71020,E+09	2,20779,E+09	2,26672,E+09	2,79682,E+09	3,00768,E+09	2,79320,E+09	3,04382,E+09	2,75906,E+09	2,78346,E+09	RBBP7
ENSG00000102081	6,42537,E+09	5,53361,E+09	8,50611,E+08	7,63955,E+09	1,23279,E+08	6,36243,E+09	8,35897,E+09	7,22628,E+09	7,34835,E+09	1,10792,E+09	1,40852,E+09	1,37826,E+09	1,36863,E+09	1,06396,E+09	1,21590,E+09	1,49337,E+09	5,15774,E+09	6,08100,E+08	8,13026,E+09	7,88693,E+09	7,18324,E+09	5,91820,E+09	1,13461,E+09	7,40706,E+08	FMR1
ENSG00000102128	4,65584,E+09	5,24983,E+09	9,34337,E+09	2,04346,E+08	9,08112,E+09	6,00896,E+09	6,76473,E+08	8,98986,E+09	6,35148,E+09	2,18723,E+08	1,23427,E+09	4,72928,E+09	0,00000,E+00	5,08060,E+09	3,08497,E-01	1,57260,E+09	7,20509,E+09	3,99814,E+09	5,74687,E+09	5,26826,E+09	1,24226,E+09	8,90465,E+09	1,01681,E+08	8,18369,E+09	RAB40AL
ENSG00000102158	4,08015,E+09	3,52029,E+09	4,31869,E+09	3,79373,E+09	2,39389,E+09	3,72212,E+09	4,62933,E+09	4,65315,E+09	3,80999,E+09	2,45501,E+09	2,00376,E+09	2,09289,E+09	2,71611,E+08	2,18998,E+09	2,25097,E+09	2,82735,E+08	4,32213,E+09	2,98758,E+08	5,05190,E+09	3,21972,E+09	4,39461,E+09	3,70407,E+09	5,73826,E+09	4,55765,E+09	MAGT1
ENSG00000102181	2,90789,E+08	2,49627,E+09	3,94850,E+09	3,22622,E+09	1,70827,E+09	2,44600,E+09	3,51471,E+08	3,29966,E+09	3,15675,E+09	1,69050,E+09	1,80623,E+09	1,73686,E+07	1,74564,E+09	1,65143,E+09	1,33322,E+09	1,96132,E+09	3,18126,E+09	1,89691,E+08	4,60863,E+09	3,25680,E+09	3,29670,E+09	2,52262,E+09	3,40042,E+09	3,65110,E+09	CD99L2
ENSG00000102189	1,08222,E+09	9,85626,E+09	9,73191,E+08	9,30631,E+09	6,20244,E+09	9,80831,E+09	1,15468,E+09	1,06032,E+09	9,94942,E+09	6,48340,E+09	5,09037,E+09	4,94653,E+09	5,99148,E+09	6,66879,E+09	8,10603,E+09	8,10685,E+09	1,06006,E+09	1,42179,E+08	8,26368,E+08	1,02788,E+09	1,05029,E+09	9,50763,E+09	1,50589,E+09	1,09210,E+09	EEA1
ENSG00000102230	5,50522,E+09	6,62141,E+09	1,83955,E+09	2,44327,E+09	1,61515,E+08	4,41836,E+09	1,07719,E+09	7,76423,E+09	3,79760,E+09	1,02207,E+09	5,64701,E+09	1,50136,E+09	1,02596,E+09	9,56798,E-01	2,12757,E+09	0,00000,E+00	3,93721,E+09	1,19705,E+09	1,00236,E+09	1,95885,E+09	5,14928,E+09	0,00000,E+00	6,86258,E+09	1,35909,E+09	PCYT1B
ENSG00000102302	2,85485,E+09	2,99855,E+09	2,90009,E+09	3,10928,E+09	3,85659,E+08	4,67241,E+09	2,38058,E+09	2,81176,E+08	3,06656,E+09	4,14960,E+09	4,35965,E+09	4,91695,E+09	4,20642,E+09	4,05682,E+09	4,68065,E+09	4,07546,E+09	2,72799,E+09	3,32779,E+09	3,02936,E+09	3,97955,E+09	2,61326,E+09	3,48966,E+09	2,18459,E+09	3,20358,E+09	FGD1
ENSG00000102316	4,99281,E+08	6,17665,E+09	5,49871,E+09	7,71974,E+09	4,00508,E+09	7,63422,E+09	5,27276,E+09	6,85199,E+09	5,41975,E+09	4,01753,E+09	3,96225,E+09	3,99721,E+09	5,24214,E+09	4,87600,E+09	4,15008,E+09	3,84019,E+09	6,29531,E+07	4,57994,E+09	5,97721,E+09	6,30034,E+09	5,44976,E+09	6,82415,E+09	5,41629,E+09	6,55912,E+09	MAGED2
ENSG00000102362	3,74653,E+09	3,16503,E+09	2,95797,E+08	3,36561,E+09	1,87902,E+08	2,79616,E+09	3,99421,E+09	3,10930,E+07	3,75297,E+09	1,62417,E+09	1,23210,E+09	1,45602,E+09	8,64163,E+09	1,53930,E+09	1,65397,E+09	1,83562,E+09	3,64428,E+09	4,54854,E+09	2,60302,E+09	5,08310,E+09	4,38461,E+09	4,07350,E+08	4,34298,E+08	5,07175,E+09	SYTL4
ENSG00000102401	1,98424,E+08	1,94387,E+08	2,08102,E+09	2,50213,E+09	1,40584,E+09	2,46544,E+09	2,59494,E+09	2,83505,E+09	1,73286,E+09	1,33894,E+09	1,23991,E+09	1,27240,E+09	2,05691,E+09	1,61699,E+09	1,79246,E+09	1,53605,E+09	2,19401,E+09	1,59925,E+09	2,26320,E+09	2,11968,E+09	2,09962,E+08	2,11779,E+09	2,99436,E+09	2,63082,E+09	ARMCX3
ENSG00000102445	1,25833,E+09	6,62141,E+09	1,21342,E+09	6,66347,E+08	1,40914,E+09	7,73212,E+08	2,47753,E+09	9,42799,E+09	1,32916,E+09	1,68641,E+09	7,50245,E+09	1,05095,E+09	8,72063,E+09	1,48304,E+09	5,74443,E+09	1,00779,E+09	4,92151,E+09	5,98523,E+09	1,55923,E+09	1,75265,E+09	9,01123,E+09	8,75150,E+09	2,05877,E+09	2,52403,E+09	RUBCNL
ENSG00000102452	2,15014,E+09	1,38202,E+09	3,28142,E+09	1,51234,E+09	1,89402,E+09	8,13961,E+09	2,72509,E+09	1,75899,E+08	1,55645,E+09	1,70982,E+09	8,38742,E+09	8,69287,E+09	2,02113,E+09	8,13278,E+07	1,44685,E+09	1,00303,E+09	2,09522,E+09	1,06726,E+09	3,22211,E+09	1,73982,E+09	1,79006,E+09	9,03253,E+09	3,00033,E+09	2,01815,E+09	NALCN
ENSG00000102468	3,64131,E+09	1,24861,E+09	1,08865,E+09	3,70933,E+09	1,64812,E+09	1,19296,E+09	1,09334,E+09	5,42387,E+09	1,53803,E+09	5,11035,E+09	7,26044,E+08	4,50408,E+09	2,46127,E+09	1,33952,E+09	8,51027,E+09	4,42985,E+09	2,22511,E+09	6,82317,E+08	9,78894,E+09	1,97946,E+09	3,21830,E+09	9,07968,E+09	1,25812,E+09	5,48162,E+09	HTR2A
ENSG00000102471	2,07547,E+09	1,48509,E+09	1,89052,E+09	1,44486,E+09	1,04985,E+09	1,14656,E+09	2,29438,E+09	1,63770,E+09	1,81430,E+09	1,07522,E+09	8,66412,E+09	9,36098,E+09	1,26706,E+09	8,70686,E+09	8,22304,E+09	1,19827,E+09	2,38496,E+09	1,38139,E+09	2,01252,E+09	1,68564,E+09	2,11523,E+09	1,33460,E+09	2,86399,E+09	1,62023,E+09	NDFIP2
ENSG00000102524	5,42657,E+09	5,01335,E+09	4,00430,E+09	3,88702,E+09	9,04816,E+09	2,31964,E+09	3,44700,E+09	1,83014,E+09	2,56338,E+09	8,50362,E+09	7,38144,E+09	7,05639,E+09	5,33497,E+09	3,16700,E+09	2,01055,E+08	6,30146,E+09	3,34663,E+09	7,06258,E+09	3,34120,E+08	4,63937,E+09	3,08957,E+09	2,51606,E+09	4,34515,E+08	2,91234,E+09	TNFSF13B
ENSG00000102554	2,48521,E+09	1,77832,E+09	2,42685,E+09	1,35502,E+09	1,41911,E+09	1,24819,E+09	1,42189,E+09	8,15244,E+09	2,72478,E+09	1,40203,E+09	1,04061,E+08	1,13814,E+09	1,66821,E+09	1,86486,E+09	1,17711,E+08	1,37356,E+09	2,19519,E+09	1,83148,E+09	2,38339,E+09	2,11349,E+09	1,98247,E+09	1,26897,E+09	1,62094,E+09	7,18573,E+09	KLF5
ENSG00000102572	3,07425,E+09	2,62974,E+09	1,73994,E+09	1,50242,E+09	4,10383,E+09	1,96109,E+09	1,76160,E+09	1,54073,E+09	2,57984,E+09	4,06728,E+09	4,04468,E+09	4,14623,E+09	4,99724,E+09	4,18456,E+09	5,17336,E+09	4,16876,E+09	2,33910,E+09	3,41066,E+09	1,92180,E+09	1,68661,E+09	2,29701,E+09	2,18353,E+09	2,05000,E+09	1,49654,E+08	STK24
ENSG00000102575	3,14584,E+09	2,83775,E+09	0,00000,E+00	8,88462,E+09	6,59247,E+09	3,31377,E+09	4,30875,E+09	2,21835,E+09	1,89880,E+08	1,81928,E+09	3,63022,E+08	2,92765,E+09	5,12978,E+09	3,92287,E+09	6,38270,E+09	1,66119,E+08	9,84302,E-01	1,19705,E+09	0,00000,E+00	3,09291,E+09	5,14928,E+09	9,84544,E+09	2,28753,E+08	1,94156,E+09	ACP5
ENSG00000102595	2,80609,E+09	2,69394,E+09	3,74099,E+09	3,55385,E+08	1,31437,E+08	3,02547,E+09	3,29519,E+09	3,77451,E+09	2,61558,E+09	1,26612,E+08	1,35556,E+09	1,25739,E+09	2,19452,E+09	1,37876,E+09	2,02400,E+09	1,84283,E+09	2,28063,E+09	2,63590,E+09	3,57509,E+09	3,84002,E+09	3,16000,E+09	3,01703,E+09	4,18846,E+09	3,87730,E+09	UGGT2
ENSG00000102678	1,10104,E+09	6,62141,E+09	9,34337,E+09	1,99904,E+09	0,00000,E+00	2,20918,E+09	4,30875,E+09	1,33101,E+09	8,54459,E+09	7,15449,E+09	2,42015,E+09	0,00000,E+00	2,05191,E+09	1,91360,E+09	2,12757,E+09	0,00000,E+00	0,00000,E+00	1,19705,E+09	7,23927,E+09	1,06190,E+09	1,41605,E+09	3,28181,E+09	2,51628,E+09	1,06786,E+09	FGF9
ENSG00000102763	2,17840,E+09	1,06037,E+09	1,38330,E+09	7,28539,E+09	3,37946,E+09	8,05245,E+09	1,48436,E+09	9,14515,E+09	1,61169,E+09	2,96834,E+09	2,90578,E+09	2,86909,E+09	4,38289,E+09	3,41385,E+09	3,16688,E+09	3,17288,E+09	1,16541,E+07	1,23655,E+09	1,50688,E+09	7,53640,E+09	1,35871,E+09	8,91559,E+09	1,77054,E+09	9,63976,E+09	VWA8
ENSG00000102786	2,91768,E+09	2,62481,E+09	2,66769,E+09	2,24963,E+09	4,05990,E+09	2,42213,E+09	2,22807,E+09	1,99325,E+09	2,56507,E+09	4,10585,E+09	3,35781,E+09	3,44563,E+09	4,76878,E+09	4,20324,E+09	5,10012,E+09	4,62440,E+09	2,47043,E+09	2,58241,E+08	2,54522,E+09	2,67165,E+09	2,64278,E+09	2,46587,E+09	2,77841,E+09	2,20062,E+09	INTS6
ENSG00000102794	0,00000,E+00	0,00000,E+00	0,00000,E+00	0,00000,E+00	8,24058,E+09	0,00000,E+00	0,00000,E+00	0,00000,E+00	0,00000,E+00	7,15449,E+09	1,37142,E+09	2,17697,E+09	2,05191,E+09	1,91360,E+09	0,00000,E+00	1,10746,E+08	9,84302,E-01	1,19705,E+09	0,00000,E+00	0,00000,E+00	0,00000,E+00	0,00000,E+00	0,00000,E+00	0,00000,E+00	ACOD1
ENSG00000102796	1,31339,E+09	1,04051,E+09	8,59712,E+09	8,32933,E+09	7,82855,E+09	9,38901,E+08	1,25632,E+09	8,87340,E+09	1,09181,E+09	6,54125,E+09	7,50245,E+09	6,38979,E+08	6,05314,E+08	7,36734,E+09	7,32840,E+09	6,86627,E+09	8,95715,E+09	1,11325,E+09	1,09012,E+09	8,63851,E+09	8,49631,E+09	1,05018,E+09	7,89196,E+09	1,01932,E+09	DHRS12
ENSG00000102804	2,88640,E+09	2,69418,E+09	2,75591,E+08	1,75857,E+09	7,49915,E+09	2,29059,E+09	2,35796,E+09	1,76641,E+09	2,63878,E+09	7,57939,E+09	5,49127,E+09	6,04171,E+09	7,37812,E+09	8,16485,E+09	9,43465,E+09	5,72143,E+09	1,90302,E+09	2,94056,E+09	2,46032,E+09	2,47906,E+09	2,32322,E+09	2,54712,E+08	2,10325,E+09	2,13508,E+09	TSC22D1
ENSG00000102805	1,40854,E+08	1,27701,E+09	1,39647,E+09	1,08023,E+09	8,20507,E+09	1,17621,E+09	1,48854,E+09	1,47153,E+09	1,35355,E+09	8,03234,E+09	7,16871,E+09	7,04821,E+09	9,69970,E+09	7,87081,E+09	7,13820,E+09	8,92449,E+09	1,61899,E+09	1,01824,E+09	1,60622,E+09	1,21905,E+09	1,57202,E+09	1,21589,E+09	1,86038,E+09	1,35619,E+09	CLN5
ENSG00000102837	0,00000,E+00	0,00000,E+00	9,70740,E+09	2,22116,E+09	0,00000,E+00	0,00000,E+00	1,40034,E+08	8,31881,E+09	9,49399,E-01	0,00000,E+00	0,00000,E+00	0,00000,E+00	0,00000,E+00	0,00000,E+00	0,00000,E+00	2,21493,E+08	0,00000,E+00	1,19705,E+09	1,11373,E+09	1,03097,E+09	0,00000,E+00	0,00000,E+00	1,14376,E+08	4,85391,E+09	OLFM4
ENSG00000102893	1,16867,E+09	1,34185,E+09	1,24394,E+09	1,39269,E+09	7,51409,E+09	1,51218,E+09	1,72505,E+09	1,71460,E+09	1,31587,E+09	7,04216,E+08	7,13531,E+09	7,24992,E+09	9,01806,E+09	7,67352,E+09	7,56712,E+09	8,75948,E+08	1,31791,E+08	1,22531,E+09	1,22576,E+09	1,29249,E+09	1,48170,E+09	1,40116,E+09	1,89293,E+09	1,75221,E+09	PHKB
ENSG00000102897	2,37699,E+09	1,88455,E+08	2,05457,E+06	2,32233,E+08	7,78768,E+09	2,29666,E+09	2,15146,E+08	2,06906,E+09	2,48325,E+09	8,35716,E+09	6,88846,E+09	7,71143,E+09	9,14948,E+08	8,82502,E+09	8,99333,E+09	7,75113,E+09	2,64108,E+09	2,02983,E+09	1,88455,E+09	1,96266,E+09	2,18497,E+09	2,07170,E+09	2,70100,E+09	1,89516,E+09	LYRM1
ENSG00000102898	1,30747,E+09	1,69641,E+09	1,15205,E+09	1,69089,E+09	1,03580,E+08	1,80240,E+08	1,64730,E+09	1,72171,E+09	1,51282,E+09	9,16152,E+09	1,00553,E+09	1,01653,E+09	1,13347,E+09	9,89004,E+09	9,41246,E+09	9,13635,E+09	1,96616,E+09	1,28874,E+09	1,37314,E+09	1,17901,E+09	1,34715,E+09	1,51866,E+09	1,82454,E+08	1,32078,E+09	NUTF2
ENSG00000102921	6,50402,E+09	5,19308,E+09	7,65671,E+09	5,61952,E+09	9,95635,E+09	5,19157,E+09	6,70010,E+08	5,90680,E+08	6,44813,E+09	9,48501,E+09	9,65178,E+09	1,06604,E+09	9,82908,E+09	9,00347,E+08	8,25496,E+09	9,93394,E+08	6,50624,E+09	6,72740,E+09	6,86060,E+09	5,51590,E+09	7,11887,E+09	5,23712,E+09	6,56520,E+09	4,96069,E+09	N4BP1
ENSG00000102967	6,21303,E+09	9,37024,E+09	8,13237,E+09	1,11058,E+09	1,05479,E+09	9,72038,E+09	9,69468,E+09	1,13136,E+09	9,01929,E+09	1,07348,E+08	1,25041,E+09	1,30618,E+09	1,53924,E+09	1,37932,E+09	1,91513,E+09	1,19606,E+09	6,29953,E+09	7,42169,E+09	7,57339,E+09	5,30022,E+08	7,46645,E+09	8,86090,E+09	9,15010,E+09	8,44580,E+09	DHODH
ENSG00000102974	6,71621,E+09	5,82769,E+09	6,08241,E+09	6,31252,E+09	8,55414,E+09	6,09733,E+09	5,95684,E+09	6,75332,E+09	6,53974,E+09	8,41163,E+09	1,00525,E+09	1,06822,E+09	9,07972,E+09	8,63032,E+09	8,65590,E+09	9,72352,E+09	5,37429,E+09	5,98835,E+09	5,90279,E+09	4,81958,E+09	6,44625,E+09	5,11274,E+09	7,16339,E+09	5,39755,E+09	CTCF
ENSG00000103035	1,82131,E+09	1,95888,E+09	1,54812,E+09	1,68692,E+09	2,04637,E+09	2,07104,E+07	1,72283,E+09	1,94576,E+09	1,91675,E+09	2,04481,E+09	2,23008,E+09	2,23492,E+09	2,49130,E+09	2,44451,E+09	2,50951,E+09	2,34290,E+09	1,90700,E+09	1,68026,E+09	1,69210,E+09	1,62129,E+09	1,87063,E+09	1,83311,E+09	2,11071,E+08	1,78865,E+09	PSMD7
ENSG00000103043	6,83370,E+09	6,11922,E+09	5,37547,E+07	4,75250,E+09	1,27148,E+09	6,43887,E+09	5,07236,E+09	4,56387,E+09	8,97087,E+09	1,27554,E+09	1,13420,E+09	1,07406,E+09	8,89443,E+09	1,62645,E+09	1,09814,E+09	1,04300,E+08	7,37154,E+09	7,62471,E+09	5,42355,E+09	3,66881,E+09	6,68080,E+09	5,81975,E+09	3,62573,E+09	4,73683,E+07	VAC14
ENSG00000103044	6,83221,E+09	2,84891,E+09	1,97192,E+09	5,80466,E+09	1,19159,E+09	4,88250,E+09	2,88839,E+09	9,00739,E+09	8,76979,E+08	7,97214,E+09	4,92096,E+08	6,00544,E+08	1,05674,E+09	8,22846,E+09	6,38270,E+09	8,30597,E+09	7,18541,E+09	1,81951,E+06	1,48780,E+09	2,19368,E+09	1,46512,E+09	1,04081,E+09	1,77324,E+09	1,61570,E+09	HAS3
ENSG00000103051	9,42949,E+09	1,09537,E+09	9,71953,E+09	1,02617,E+09	7,13634,E+09	9,33378,E+09	9,43616,E+09	9,62209,E+09	9,31797,E+09	7,73707,E+09	8,36564,E+09	8,40829,E+09	7,37663,E+09	7,44389,E+09	7,06352,E+09	7,14313,E+09	1,02466,E+09	7,58928,E+09	1,02129,E+09	1,02272,E+09	8,36757,E+09	9,81262,E+09	8,38378,E+09	1,02223,E+08	COG4
ENSG00000103056	2,35781,E+09	1,96751,E+09	4,81608,E+09	2,77200,E+08	4,01976,E+09	2,82996,E+09	2,47753,E+09	1,64102,E+09	3,22891,E+09	4,87016,E+09	3,14619,E+09	4,90644,E+09	3,62881,E+09	6,24598,E+09	4,55193,E+09	3,77977,E+08	2,14086,E+09	3,74077,E+08	2,42683,E+09	3,12694,E+09	2,83210,E+08	3,57061,E+09	1,13347,E+09	1,99301,E+09	SMPD3
ENSG00000103061	4,63924,E+08	5,86156,E+09	4,70991,E+09	4,98139,E+09	5,04439,E+09	4,05031,E+09	5,90826,E+09	4,52616,E+09	5,49180,E+09	5,46143,E+09	5,50922,E+09	5,87264,E+09	5,86119,E+09	5,59889,E+09	6,41770,E+09	5,26056,E+09	4,26282,E+09	4,98654,E+09	5,04577,E+09	4,98557,E+09	4,27725,E+09	5,04294,E+08	5,56040,E+09	3,93778,E+09	SLC7A6OS
ENSG00000103064	1,15103,E+09	9,55962,E+09	1,59792,E+09	1,41772,E+08	5,62065,E+09	1,40117,E+09	1,64206,E+08	1,45876,E+08	1,17836,E+09	5,70754,E+09	5,14321,E+09	5,45136,E+09	6,96707,E+09	5,96334,E+09	6,28185,E+09	6,98045,E+09	1,31853,E+08	9,73067,E+09	1,39793,E+09	1,34169,E+09	1,31707,E+09	1,19869,E+09	1,50843,E+08	1,47529,E+08	SLC7A6
ENSG00000103111	7,66051,E+09	5,79667,E+09	6,27644,E+09	6,05243,E+09	9,31318,E+09	5,96246,E+09	7,15467,E+09	5,96115,E+09	6,56509,E+09	9,24861,E+09	7,79714,E+09	8,51061,E+09	7,87873,E+08	8,67739,E+09	1,03456,E+09	9,32306,E+09	6,79415,E+08	5,79730,E+09	6,89502,E+09	5,81437,E+09	5,52260,E+09	5,58225,E+09	6,34754,E+09	6,10952,E+09	MON1B
ENSG00000103126	6,74782,E+09	5,93089,E+09	4,82943,E+09	4,46452,E+09	8,58883,E+09	5,39039,E+09	4,02868,E+09	4,06413,E+09	6,26603,E+09	8,72847,E+09	1,09875,E+09	1,10575,E+09	8,03334,E+09	1,08003,E+09	9,92478,E+09	8,87100,E+09	5,63021,E+09	6,90696,E+08	5,10090,E+09	5,57755,E+08	5,54835,E+09	5,87445,E+09	3,46594,E+09	4,53355,E+09	AXIN1
ENSG00000103175	9,04428,E+08	8,32406,E+09	2,34191,E+09	7,44087,E+09	2,47217,E+09	6,40662,E+09	1,34648,E+09	6,60126,E+09	1,59499,E+09	3,06621,E+09	1,61343,E+09	1,50136,E+09	0,00000,E+00	3,82719,E+09	1,06378,E+08	1,10746,E+08	3,34663,E+09	5,26701,E+09	2,80661,E+09	1,11345,E+09	1,75075,E+09	9,73605,E+09	8,92135,E+09	5,24125,E+09	WFDC1
ENSG00000103202	1,30474,E+09	1,62887,E+09	1,01200,E+09	1,50928,E+09	7,37532,E+09	1,70659,E+08	1,39496,E+09	1,73581,E+09	1,52758,E+09	6,91941,E+09	7,92993,E+08	7,88965,E+09	9,99282,E+09	9,60625,E+09	1,13825,E+09	1,11854,E+09	1,62999,E+09	1,43526,E+09	1,43909,E+09	1,87224,E+09	1,44695,E+09	1,72405,E+09	1,62756,E+09	1,60373,E+09	NME4
ENSG00000103222	1,83317,E+09	1,72724,E+09	2,30381,E+09	1,81579,E+09	3,22945,E+08	1,88885,E+09	1,51775,E+09	1,42307,E+07	1,78677,E+09	3,13568,E+08	3,63156,E+09	3,44945,E+09	3,06556,E+09	4,06059,E+09	3,25436,E+09	2,98793,E+09	1,80918,E+09	2,05053,E+09	2,08260,E+09	2,12053,E+09	1,94385,E+09	1,92821,E+09	1,29245,E+09	1,72798,E+09	ABCC1
ENSG00000103226	3,27200,E+08	3,10296,E+09	3,23694,E+09	3,17031,E+09	2,30630,E+09	2,69246,E+08	2,89927,E+09	3,06812,E+09	2,88310,E+09	2,34309,E+09	2,34589,E+09	2,40880,E+09	2,47914,E+09	2,31037,E+09	2,10596,E+09	2,11594,E+09	3,37596,E+09	2,68506,E+09	3,66361,E+09	3,41549,E+09	2,85549,E+09	2,32895,E+09	2,73268,E+09	3,42838,E+09	NOMO3
ENSG00000103227	5,03342,E+09	4,35925,E+09	5,99068,E+09	4,06583,E+08	2,31124,E+09	3,18530,E+09	4,47550,E+09	3,82122,E+09	5,04283,E+09	2,23803,E+09	2,65369,E+09	2,23590,E+09	1,63815,E+09	2,59043,E+09	1,90726,E+09	1,81159,E+09	5,28462,E+09	5,19698,E+09	8,11890,E+08	6,64183,E+09	5,41292,E+09	4,21122,E+09	3,45451,E+09	4,63490,E+09	LMF1
ENSG00000103269	7,31407,E+09	9,64834,E+09	5,70310,E+09	8,77357,E+09	7,00450,E+09	7,17983,E+09	6,03225,E+08	7,54239,E+09	6,07615,E+09	5,00814,E+09	4,51760,E+09	4,05367,E+08	3,69344,E+09	5,74079,E+09	3,82962,E+09	5,64806,E+09	6,10267,E+09	6,10494,E+09	6,34828,E+09	9,27874,E+09	4,11942,E+09	9,18908,E+09	2,97378,E+09	7,86333,E+09	RHBDL1
ENSG00000103274	1,41107,E+09	1,80793,E+09	1,13395,E+09	2,16152,E+08	3,34955,E+09	2,16499,E+08	1,58228,E+08	2,18718,E+09	1,52170,E+09	3,46625,E+09	3,50437,E+08	3,62391,E+09	3,04894,E+09	3,64904,E+09	2,86168,E+09	3,37632,E+08	2,18052,E+09	1,33088,E+09	1,38537,E+09	1,40253,E+09	1,43240,E+09	1,82206,E+08	1,73177,E+08	1,66062,E+09	NUBP1
ENSG00000103275	1,50938,E+09	1,75473,E+09	1,44001,E+09	1,43423,E+09	1,91986,E+09	1,60499,E+09	1,41293,E+09	1,53636,E+09	1,51723,E+08	1,79108,E+09	1,94316,E+09	1,89863,E+09	2,02174,E+03	1,91253,E+09	2,05452,E+09	1,67003,E+09	1,56809,E+09	1,57712,E+09	1,50588,E+09	1,57276,E+09	1,43517,E+09	1,50435,E+09	1,60047,E+09	1,39884,E+09	UBE2I
ENSG00000103319	5,35933,E+08	8,26787,E+09	7,27084,E+09	1,32573,E+09	5,37995,E+09	1,16024,E+09	6,56017,E+08	1,03512,E+09	5,97381,E+09	5,50425,E+09	4,98631,E+07	4,71277,E+09	6,29937,E+09	4,79356,E+09	4,98468,E+09	4,32531,E+09	7,85404,E+09	6,59992,E+09	7,74112,E+09	9,73402,E+09	8,35728,E+08	8,42332,E+09	6,49394,E+09	8,73781,E+09	EEF2K
ENSG00000103326	8,89486,E+09	1,02915,E+09	5,36334,E+09	6,64126,E+09	1,36038,E+09	8,45011,E+09	4,89043,E+09	6,15592,E+09	9,01929,E+09	1,35322,E+09	1,43031,E+09	1,51712,E+09	9,50036,E+09	1,44189,E+09	1,32867,E+09	8,32812,E+09	8,65143,E+09	1,12516,E+09	7,38406,E+09	7,78383,E+09	6,99014,E+08	9,17901,E+09	3,47704,E+09	6,97992,E+09	CAPN15
ENSG00000103343	1,05323,E+09	1,06889,E+09	1,27410,E+08	1,28827,E+08	8,73502,E+09	1,46910,E+09	1,12027,E+09	1,20900,E+09	1,13928,E+09	9,40304,E+09	8,30917,E+09	9,30843,E+09	8,92582,E+09	8,22846,E+09	7,55286,E+09	7,60052,E+09	1,03352,E+09	9,21726,E+09	1,24738,E+09	1,20624,E+09	1,18433,E+08	1,11582,E+09	1,49833,E+09	1,07757,E+09	ZNF174
ENSG00000103351	2,56567,E+09	2,64677,E+09	4,01935,E+09	3,27843,E+09	4,95457,E+09	3,05971,E+09	3,77619,E+09	3,93314,E+09	2,79959,E+09	4,26745,E+09	4,69645,E+09	4,78153,E+09	6,91495,E+09	5,19656,E+09	8,26102,E+09	7,25388,E+09	2,21685,E+09	2,36237,E+09	3,71252,E+09	3,17209,E+09	2,88218,E+09	2,58618,E+09	5,10164,E+09	3,67926,E+09	CLUAP1
ENSG00000103353	2,49707,E+09	2,58890,E+09	2,28609,E+09	2,55877,E+09	1,76431,E+09	3,02207,E+08	2,78453,E+09	2,87711,E+09	2,35925,E+09	1,68641,E+09	1,55373,E+08	1,58718,E+09	1,85801,E+09	1,62203,E+09	1,48336,E+09	1,52595,E+09	3,22034,E+09	1,97380,E+09	2,39109,E+09	2,27805,E+08	2,61784,E+09	2,52590,E+09	2,57690,E+09	2,84858,E+09	UBFD1
ENSG00000103404	6,37819,E+09	5,69895,E+09	5,74714,E+08	6,35384,E+09	9,19649,E+09	6,13920,E+09	6,18305,E+09	5,92361,E+09	5,54440,E+09	8,21713,E+09	1,01485,E+09	1,01417,E+08	1,13779,E+09	1,04769,E+08	1,03187,E+09	8,61606,E+09	4,78194,E+08	7,78320,E+09	4,93395,E+09	6,77956,E+08	5,56122,E+09	6,22833,E+09	5,82175,E+09	6,53229,E+08	USP31
ENSG00000103423	1,02127,E+09	9,85644,E+09	1,06098,E+09	9,73977,E+09	1,50226,E+09	9,67620,E+09	9,49799,E+09	9,12923,E+09	1,14125,E+09	1,59338,E+09	1,62778,E+09	1,82955,E+09	1,67539,E+08	1,80220,E+09	1,90178,E+09	1,55473,E+09	1,12166,E+09	8,94721,E+09	9,76745,E+09	9,43339,E+09	1,03372,E+09	8,82808,E+09	8,74430,E+09	8,67180,E+09	DNAJA3
ENSG00000103426	0,00000,E+00	5,05119,E+09	0,00000,E+00	0,00000,E+00	0,00000,E+00	2,20918,E-02	2,26748,E+09	0,00000,E+00	4,56186,E+07	3,77859,E+09	5,80835,E+09	3,11232,E+09	3,95506,E+09	0,00000,E+00	2,01055,E+08	2,87387,E+08	4,16360,E+08	0,00000,E+00	5,08976,E+09	2,70424,E+09	6,95539,E+09	1,67919,E+09	0,00000,E+00	2,52403,E-01	CORO7-PAM16
ENSG00000103429	1,80108,E+09	1,93251,E+09	1,54833,E+09	1,54592,E+09	2,10052,E+09	1,62043,E+08	1,54363,E+09	1,71756,E+09	1,86937,E+09	2,04172,E+09	1,97891,E+09	2,13876,E+09	2,65542,E+09	2,27164,E+09	2,15524,E+09	2,05021,E+09	2,23633,E+08	1,66492,E+09	1,75160,E+09	1,60313,E+09	1,73363,E+09	1,66923,E+09	1,65055,E+09	1,49792,E+08	BFAR
ENSG00000103449	2,35938,E+09	6,62141,E+09	3,64027,E+09	8,88462,E+09	4,12029,E+09	0,00000,E+00	0,00000,E+00	1,66376,E+09	9,49399,E-01	9,19863,E+09	3,06552,E+09	2,77752,E+09	3,07787,E+08	0,00000,E+00	1,17016,E+09	9,96716,E+09	2,95291,E+09	8,37933,E+09	8,90987,E+09	1,03097,E+09	1,28732,E+09	1,09394,E+09	1,14376,E+08	1,94156,E+09	SALL1
ENSG00000103485	2,24117,E+09	5,60446,E+09	1,19498,E+09	2,35631,E+09	1,37395,E+09	5,78805,E+09	3,78082,E+09	4,79153,E+09	2,61056,E+09	1,78862,E+09	1,27445,E+09	1,17752,E+09	5,33497,E+09	1,63938,E+09	3,88281,E+09	1,76164,E+09	2,45446,E+09	3,51980,E+09	1,15260,E+09	6,74111,E+09	2,31679,E+08	6,03547,E+09	3,74010,E+09	6,99924,E+09	QPRT
ENSG00000103489	6,57813,E+09	6,18677,E+08	1,24792,E+09	7,78751,E+09	1,96871,E+09	8,83079,E+09	1,44070,E+08	1,00999,E+08	1,53357,E+09	1,86285,E+09	1,84584,E+09	1,86354,E+09	2,12561,E+09	2,65983,E+09	3,05219,E+09	2,97510,E+08	6,24112,E+09	6,20812,E+08	1,21215,E+09	1,03639,E+08	1,81776,E+09	1,32007,E+09	1,41763,E+09	1,63784,E+09	XYLT1
ENSG00000103496	6,35522,E+08	5,54307,E+09	3,70095,E+09	4,54226,E+09	7,32588,E+09	5,85432,E+09	4,51341,E+09	4,66963,E+09	5,67741,E+09	8,24575,E+09	9,03521,E+09	8,15989,E+09	6,50457,E+09	8,70686,E+09	6,45908,E+09	7,80761,E+09	6,90094,E+09	5,84159,E+09	4,34356,E+09	4,22698,E+09	5,14928,E+09	5,20714,E+09	4,38061,E+09	4,62092,E+09	STX4
ENSG00000103512	6,26022,E+09	4,99142,E+09	5,18245,E+09	5,47753,E+09	4,50964,E+09	4,87784,E+09	5,65491,E+09	5,31301,E+09	5,43989,E+09	4,42455,E+09	4,03210,E+09	3,75590,E+09	4,85531,E+09	4,11188,E+09	3,83832,E+09	4,01012,E+09	5,63987,E+08	4,73025,E+09	5,53430,E+09	5,91934,E+09	5,39406,E+08	5,60959,E+09	5,57699,E+09	6,04523,E+09	NOMO1
ENSG00000103591	1,17433,E+09	1,04902,E+08	1,01487,E+09	1,05751,E+09	1,34713,E+09	1,06064,E+09	1,19363,E+09	1,20599,E+09	1,09457,E+09	1,35265,E+09	1,22623,E+09	1,33102,E+08	1,51161,E+09	1,42911,E+09	1,58982,E+09	1,36858,E+09	1,17526,E+09	9,06643,E+09	1,09495,E+09	9,78495,E+08	1,12769,E+08	1,03264,E+09	1,36888,E+09	1,05522,E+09	AAGAB
ENSG00000103653	4,33339,E+09	4,74850,E+09	3,66454,E+09	4,24241,E+09	5,31839,E+09	5,00379,E+09	3,67321,E+09	3,83775,E+09	4,45268,E+09	6,24485,E+09	6,46179,E+09	6,30571,E+09	4,64758,E+08	5,82958,E+09	6,09548,E+09	5,45979,E+09	5,48985,E+09	5,35080,E+09	4,55517,E+09	3,97955,E+09	3,60449,E+09	4,17884,E+09	3,16822,E+09	3,93167,E+09	CSK
ENSG00000103657	3,14115,E+09	2,87139,E+09	3,46634,E+09	3,24950,E+09	1,72043,E+09	3,07739,E+09	3,50840,E+09	3,14946,E+09	2,90116,E+08	1,83164,E+09	1,77266,E+09	1,83241,E+09	1,74515,E+09	1,74567,E+09	1,80099,E+09	1,85408,E+09	3,03997,E+09	3,27207,E+09	3,13516,E+09	3,47779,E+09	3,16139,E+09	3,22975,E+09	3,34740,E+09	3,80643,E+09	HERC1
ENSG00000103855	2,76047,E+09	3,35043,E+07	2,12349,E+09	2,95747,E+09	1,48734,E+09	3,10384,E+09	2,18130,E+08	2,46181,E+09	2,79123,E+09	1,72730,E+09	1,84576,E+09	1,76034,E+09	1,17369,E+09	1,81026,E+09	9,45703,E+09	1,31013,E+09	3,42146,E+09	3,00219,E+08	2,96030,E+09	3,04550,E+09	2,58494,E+09	3,28098,E+09	1,83688,E+09	3,10068,E+09	CD276
ENSG00000104064	7,25933,E+09	6,98881,E+09	6,52107,E+09	6,70689,E+09	9,80036,E+09	6,67647,E+08	7,55560,E+09	6,49821,E+09	7,43921,E+09	9,22796,E+09	8,38782,E+09	9,00290,E+09	1,31282,E+09	1,12239,E+09	1,25065,E+09	1,16412,E+09	7,18324,E+09	6,14372,E+09	6,68641,E+09	7,16143,E+08	7,60329,E+09	6,87069,E+09	9,04225,E+08	6,86779,E+09	GABPB1
ENSG00000104067	3,06011,E+09	2,21912,E+09	2,61980,E+09	2,48214,E+09	3,90609,E+08	2,23790,E+09	2,55916,E+09	2,31941,E+09	2,76880,E+09	3,50672,E+09	3,79172,E+09	3,85399,E+09	4,11306,E+09	4,22618,E+09	4,67652,E+09	4,13074,E+09	2,57833,E+09	2,85497,E+09	2,46583,E+09	2,22174,E+09	2,58243,E+09	2,20548,E+09	2,85632,E+09	2,25416,E+08	TJP1
ENSG00000104133	1,75739,E+09	1,58776,E+09	1,78648,E+09	1,77194,E+08	2,83943,E+09	1,62350,E+09	1,80609,E+09	1,65381,E+09	1,78958,E+09	2,81336,E+09	2,72420,E+09	2,75809,E+09	3,27388,E+09	2,96072,E+09	3,35498,E+08	2,81408,E+09	1,81363,E+09	1,74781,E+09	1,66324,E+09	1,60999,E+09	1,96018,E+09	1,70444,E+09	1,86202,E+09	1,86446,E+09	SPG11
ENSG00000104140	7,86459,E-01	4,72958,E+09	1,21342,E+09	4,44231,E+09	0,00000,E+00	4,41836,E+09	2,15437,E+09	2,77294,E+08	9,49399,E-01	2,04414,E+09	8,06715,E-01	7,50680,E-01	0,00000,E+00	1,91360,E+09	0,00000,E+00	1,10746,E+08	2,95291,E+09	0,00000,E+00	1,22511,E+08	1,64955,E+08	2,57464,E+09	8,75150,E+09	2,28753,E+08	9,70782,E+08	RHOV
ENSG00000104213	2,42851,E+09	2,94180,E+09	2,23270,E+09	4,19254,E+09	3,71897,E+09	5,59739,E+09	1,69118,E+09	2,72890,E+09	5,24021,E+09	4,37241,E+09	4,03358,E+09	3,07779,E+09	8,82323,E+09	7,94142,E+09	3,82962,E+09	5,75216,E+09	3,06118,E+08	1,79557,E+09	3,89807,E+09	4,76999,E+09	5,80594,E+09	6,21357,E+09	2,73359,E+09	3,08709,E+09	PDGFRL
ENSG00000104312	7,84902,E+09	1,17814,E+09	4,23485,E+09	5,30856,E+09	3,07703,E+09	8,70416,E+09	5,07355,E+09	5,58470,E+08	7,04454,E+09	3,05599,E+09	2,47386,E+09	2,61987,E+09	3,95711,E+09	3,48549,E+08	4,70618,E+08	2,75093,E+09	6,08299,E+09	9,94746,E+09	5,06749,E+09	8,05127,E+09	5,79294,E+09	8,61914,E+09	5,42144,E+09	6,03836,E+09	RIPK2
ENSG00000104313	7,86459,E-01	1,89183,E+09	3,64027,E+09	7,77405,E+09	1,36958,E+09	2,20918,E+09	2,15437,E+09	1,66931,E+08	8,54459,E+09	8,17656,E+09	1,69410,E+09	2,55231,E+09	1,22704,E+09	5,74079,E+09	8,64856,E+07	9,96716,E+09	4,92151,E+09	2,39409,E+09	6,68240,E+09	8,23746,E+08	3,86196,E+09	4,37575,E+09	3,43129,E+08	3,88313,E+09	EYA1
ENSG00000104320	9,54738,E+09	1,18902,E+09	9,42831,E+09	1,24308,E+09	2,50644,E+08	1,47307,E+09	1,16080,E+09	1,30716,E+09	1,12409,E+09	2,45809,E+09	2,72992,E+09	2,62588,E+09	3,42567,E+09	2,74502,E+09	2,42118,E+09	2,75707,E+08	1,18707,E+09	8,67859,E+09	1,10037,E+08	9,75299,E+09	1,32236,E+09	1,24871,E+09	1,46287,E+09	1,17465,E+09	NBN
ENSG00000104321	1,96340,E+09	1,94187,E+09	2,02047,E+09	1,39477,E+09	3,54535,E+08	1,77309,E+09	2,01822,E+09	1,37016,E+09	1,74547,E+09	3,04597,E+09	4,73856,E+09	5,39724,E+09	5,94419,E+09	4,27315,E+09	3,68707,E+09	4,51878,E+09	1,55598,E+09	2,61926,E+09	2,10106,E+09	1,52584,E+09	1,96818,E+09	1,97839,E+09	2,21215,E+09	1,75896,E+09	TRPA1
ENSG00000104341	1,90553,E+08	2,12573,E+08	2,81373,E+09	2,36218,E+09	1,26493,E+09	1,93136,E+09	2,19322,E+09	2,05728,E+09	1,99355,E+09	1,16725,E+09	1,19156,E+09	1,30819,E+09	1,49294,E+09	1,16908,E+09	1,42867,E+09	1,11178,E+09	2,65078,E+09	1,61978,E+09	3,16489,E+09	2,09923,E+08	2,20762,E+09	1,88070,E+09	2,04957,E+09	2,03687,E+09	LAPTM4B
ENSG00000104375	4,02651,E+08	3,66448,E+09	4,45133,E+09	3,09851,E+09	6,04859,E+09	3,50155,E+08	3,86850,E+09	3,17224,E+09	4,50955,E+09	5,26366,E+09	5,21686,E+09	5,16468,E+09	7,93065,E+09	5,90995,E+09	7,19905,E+08	5,89325,E+09	3,18914,E+09	4,06996,E+09	3,79783,E+08	3,74243,E+09	4,13229,E+09	3,76315,E+09	4,89530,E+09	3,29095,E+09	STK3
ENSG00000104381	2,91226,E+09	5,48631,E+09	2,30551,E+09	5,33077,E+09	1,69583,E+09	6,73799,E+09	6,35540,E+09	1,14800,E+09	3,22796,E+09	1,63531,E+09	1,70362,E+09	1,98179,E+09	1,24890,E+09	1,35865,E+09	9,46767,E+08	1,70549,E+09	6,81925,E+09	2,15468,E+09	2,67296,E+09	6,18583,E+09	4,50562,E+09	3,28181,E+09	6,74706,E+09	4,46560,E+09	GDAP1
ENSG00000104435	2,90990,E+09	2,27020,E+09	5,84155,E+09	1,79692,E+09	3,29623,E+09	5,07051,E+09	2,06621,E+09	9,50563,E+09	6,00970,E+09	6,13242,E+09	2,98485,E+08	2,77752,E+09	4,41161,E+09	1,05248,E+09	1,48930,E+09	5,75881,E+09	8,85872,E+09	1,67587,E+09	5,06491,E+09	2,35680,E+09	9,08847,E+09	5,22902,E+09	2,72218,E+09	1,14150,E+09	STMN2
ENSG00000104447	1,87866,E+09	1,25523,E+09	1,67532,E+09	1,02616,E+09	2,34838,E+09	1,00959,E+09	1,22913,E+09	8,92331,E+08	1,52379,E+09	2,21888,E+09	2,18661,E+09	2,12963,E+09	2,02010,E+09	2,28755,E+09	1,76801,E+09	2,41429,E+09	1,13982,E+09	1,78480,E+09	1,56590,E+09	1,10183,E+09	1,44566,E+09	1,07425,E+09	1,37823,E+09	1,19311,E+09	TRPS1
ENSG00000104490	2,43802,E+09	1,51347,E+09	3,03356,E+08	1,57591,E+09	1,46023,E+09	1,98826,E+09	2,80069,E+08	2,27381,E+09	5,69639,E+09	4,27021,E+09	3,52050,E+09	3,85099,E+09	3,28306,E+09	3,86355,E+09	4,14875,E+09	2,54716,E+09	8,85872,E+09	3,95025,E+09	3,22983,E+09	3,50530,E+09	3,08957,E+09	3,07725,E+09	3,54566,E+09	2,46676,E+09	NCALD
ENSG00000104518	2,34365,E+09	3,70799,E+08	2,48752,E+09	3,50943,E+09	9,73213,E+09	7,51121,E+09	2,43444,E+08	3,82111,E+09	5,51601,E+09	9,81187,E+09	9,76932,E+09	9,53318,E+09	9,21309,E+09	1,30699,E+09	1,05846,E+09	1,01001,E+09	2,35248,E+09	3,37567,E+09	2,49476,E+09	4,98990,E+09	4,44125,E+09	7,41690,E+09	1,72708,E+09	3,77634,E+09	GSDMD
ENSG00000104549	1,11522,E+09	1,44820,E+09	9,95008,E+09	2,15550,E+09	5,94970,E+09	2,73724,E+09	1,92935,E+09	3,16727,E+09	1,02630,E+09	6,68433,E+09	5,25978,E+09	5,22473,E+08	8,78250,E+09	6,96128,E+09	7,86136,E+09	8,93722,E+09	1,28353,E+09	1,06896,E+09	1,21731,E+09	1,64763,E+09	1,38391,E+09	1,71529,E+09	2,75083,E+09	2,28937,E+09	SQLE
ENSG00000104611	5,90631,E+08	4,37004,E+09	7,26842,E+09	5,19750,E+09	1,30023,E+08	3,28063,E+09	4,10408,E+09	3,82111,E+09	5,55541,E+09	1,12272,E+09	1,14943,E+09	1,17090,E+09	1,23844,E+09	1,06109,E+09	1,05500,E+08	1,08513,E+09	6,77200,E+08	4,30925,E+09	7,11676,E+09	5,10331,E+09	4,76977,E+09	2,71297,E+08	5,05543,E+09	2,80556,E+09	SH2D4A
ENSG00000104722	3,90202,E+09	3,20666,E+09	3,60630,E+09	1,17999,E+09	2,80180,E+09	7,18867,E+09	6,31124,E+09	1,08488,E+09	6,45686,E+09	2,75959,E+09	3,05100,E+09	3,15661,E+09	1,53894,E+08	7,65438,E+09	1,38292,E+09	3,32239,E+08	4,01595,E+09	8,18600,E+08	5,07417,E+09	2,02101,E+09	4,49532,E+08	7,21999,E+09	4,91818,E+09	8,96808,E+09	NEFM
ENSG00000104825	3,50588,E+09	3,43812,E+09	2,00215,E+09	2,20627,E+08	4,04613,E+09	2,87547,E+09	2,91853,E+09	2,98368,E+09	3,44632,E+09	4,07724,E+09	4,01171,E+09	4,34373,E+09	3,36514,E+09	5,26201,E+09	4,39949,E+09	4,21467,E+09	3,91575,E+09	2,96868,E+09	2,61727,E+09	2,57743,E+09	3,10888,E+09	2,77860,E+09	2,57850,E+09	2,28435,E+09	NFKBIB
ENSG00000104852	3,13955,E+09	3,02315,E+09	2,77026,E+09	2,82866,E+09	2,51255,E+09	3,21988,E+09	2,78237,E+09	2,69918,E+09	3,05422,E+09	2,42128,E+09	2,66055,E+09	2,43872,E+08	1,76567,E+09	2,39965,E+09	1,74035,E+09	2,21493,E+08	3,15024,E+09	3,01774,E+09	2,89571,E+08	3,38777,E+09	2,69296,E+08	2,97879,E+08	2,42957,E+09	3,32103,E+09	SNRNP70
ENSG00000104856	7,98256,E+09	9,32645,E+09	5,08425,E+08	3,90923,E+09	9,91342,E+09	6,16361,E+09	4,33029,E+09	3,73792,E+09	7,31987,E+09	8,78980,E+09	1,14876,E+09	1,18082,E+09	9,59270,E+09	1,15773,E+09	1,53291,E+09	8,33919,E+09	4,38014,E+09	8,23568,E+09	6,10326,E+09	8,30963,E+09	5,62558,E+09	6,41048,E+09	3,24829,E+09	4,87332,E+09	RELB
ENSG00000104866	5,63891,E+09	5,88360,E+09	4,97504,E+09	4,94207,E+09	7,74557,E+09	5,62291,E+08	4,64267,E+09	5,13515,E+09	6,08565,E+09	7,73707,E+09	9,17235,E+09	9,12091,E+09	6,43275,E+09	9,13742,E+09	6,48908,E+09	6,81090,E+09	6,67357,E+09	5,37474,E+08	5,23455,E+09	5,15486,E+09	5,22574,E+07	5,59002,E+08	3,75154,E+09	5,37813,E+09	PPP1R37
ENSG00000104880	1,29530,E+08	1,29965,E+09	1,23648,E+09	1,12279,E+09	1,64480,E+09	1,23714,E+07	1,24200,E+09	1,21474,E+08	1,38989,E+09	1,53775,E+09	1,51702,E+09	1,63744,E+08	1,50038,E+09	1,92603,E+09	1,64897,E+09	1,45732,E+09	1,38613,E+09	1,34240,E+09	1,28242,E+09	1,43202,E+09	1,35169,E+09	1,27332,E+09	9,76773,E+09	1,37851,E+09	ARHGEF18
ENSG00000104881	2,94922,E+09	2,87558,E+09	2,81527,E+09	2,19239,E+09	1,65199,E+09	2,83879,E+09	2,49907,E+08	1,93961,E+09	2,70076,E+09	1,46657,E+09	1,82713,E+09	1,60691,E+09	1,26449,E+09	1,21934,E+09	2,19267,E+09	1,57692,E+09	2,63793,E+09	4,52232,E+09	2,68410,E+09	3,96656,E+09	2,66488,E+09	3,60999,E+09	2,08622,E+09	2,87351,E+09	PPP1R13L
ENSG00000104904	1,51668,E+09	1,68393,E+09	1,39911,E+09	1,44768,E+09	1,16690,E+08	1,59062,E+09	1,43837,E+09	1,54731,E+09	1,66590,E+09	1,16320,E+09	1,03044,E+08	1,06162,E+09	1,06746,E+09	1,18373,E+09	1,06839,E+09	9,93027,E+09	1,58705,E+09	1,27487,E+09	1,63226,E+09	1,53298,E+09	1,68210,E+09	1,71112,E+09	1,37440,E+09	1,40928,E+09	OAZ1
ENSG00000104907	5,34006,E+09	5,86430,E+09	4,29552,E+09	4,57558,E+09	6,81496,E+08	5,50085,E+09	4,21158,E+09	5,33508,E+09	5,92406,E+09	7,06230,E+09	6,78447,E+09	7,36417,E+09	6,49431,E+09	7,91224,E+09	6,74917,E+08	6,34576,E+09	7,61850,E+09	5,07452,E+09	4,85588,E+09	4,20636,E+08	5,05916,E+08	5,26151,E+09	3,20254,E+09	4,47530,E+09	TRMT1
ENSG00000104915	5,99282,E+09	6,69708,E+09	4,78089,E+09	6,07486,E+09	4,02140,E+09	6,91473,E+09	4,96583,E+08	5,33513,E+09	5,51601,E+09	3,87364,E+09	3,85610,E+09	3,66332,E+08	3,27280,E+09	4,07596,E+09	2,86158,E+09	3,24487,E+09	5,70895,E+09	6,40420,E+09	5,12318,E+09	7,39206,E+09	4,82745,E+09	7,13215,E+09	4,20905,E+09	5,79557,E+09	STX10
ENSG00000104921	7,86459,E-01	0,00000,E+00	0,00000,E+00	0,00000,E+00	0,00000,E+00	0,00000,E+00	0,00000,E+00	0,00000,E+00	0,00000,E+00	2,75959,E+09	8,06715,E-01	0,00000,E+00	0,00000,E+00	0,00000,E+00	0,00000,E+00	0,00000,E+00	0,00000,E+00	0,00000,E+00	0,00000,E+00	1,03097,E+09	0,00000,E+00	0,00000,E+00	0,00000,E+00	0,00000,E+00	FCER2
ENSG00000104936	6,87043,E+09	8,64794,E+09	1,38818,E+09	1,15562,E+09	5,67249,E+09	1,02805,E+09	1,70876,E+09	1,26962,E+08	7,82609,E+09	5,73207,E+09	5,80198,E+09	5,91153,E+09	4,08105,E+09	5,46255,E+09	4,80405,E+07	4,56961,E+09	5,73641,E+08	8,61862,E+09	1,25179,E+09	2,44757,E+08	8,74154,E+09	1,26953,E+08	1,31572,E+09	1,80180,E+09	DMPK
ENSG00000104951	1,65235,E+08	2,08102,E+09	7,59604,E+09	4,44231,E+09	2,37329,E+09	1,10459,E+09	6,46312,E+09	8,31881,E+09	2,08868,E+09	2,97422,E+09	3,74340,E+09	4,00112,E+09	1,00913,E+09	2,47763,E+09	4,57427,E+09	1,98236,E+09	1,59654,E+09	1,79557,E+09	1,55923,E+09	1,34026,E+09	1,28732,E+09	1,90126,E+09	6,08482,E+09	1,36880,E+09	IL4I1
ENSG00000104960	1,51892,E+09	1,81888,E+09	1,57788,E+09	1,65128,E+09	1,12066,E+09	1,95265,E+08	1,50046,E+08	1,40566,E+08	1,56944,E+08	1,10226,E+09	1,13485,E+09	1,16808,E+09	1,02712,E+09	1,03210,E+09	9,17481,E+09	8,31516,E+09	1,66121,E+09	1,63930,E+09	1,67356,E+09	1,89222,E+09	1,57671,E+09	1,87382,E+09	1,15950,E+09	1,62796,E+09	PTOV1
ENSG00000104976	4,32553,E+08	5,13632,E+09	2,73021,E+09	3,77596,E+09	7,60606,E+09	5,45667,E+09	3,35005,E+09	3,93757,E+09	5,01283,E+09	7,08294,E+09	8,00261,E+09	8,00975,E+09	6,50457,E+09	9,37662,E+09	6,82949,E+09	7,09939,E+09	5,26602,E+08	4,46498,E+08	3,04049,E+08	3,60840,E+09	3,50151,E+09	5,68848,E+09	2,50484,E+08	3,55306,E+09	SNAPC2
ENSG00000104980	6,88435,E+09	7,95629,E+09	5,63041,E+09	6,59828,E+09	1,08759,E+09	7,64376,E+09	5,81347,E+09	7,34108,E+09	7,60203,E+09	9,92634,E+09	1,02928,E+09	1,15111,E+09	1,04374,E+09	1,66932,E+09	1,57937,E+09	1,13431,E+09	7,14574,E+09	5,82770,E+09	6,15928,E+09	5,97231,E+09	6,82472,E+09	7,02056,E+09	5,44305,E+09	5,98846,E+09	TIMM44
ENSG00000105127	5,48839,E+09	6,52682,E+09	5,16919,E+09	6,60794,E+09	9,07816,E+09	7,07765,E+09	5,58704,E+09	6,55833,E+09	6,02669,E+09	9,67900,E+08	8,75504,E+09	8,97280,E+09	7,69170,E+09	1,06314,E+09	8,56718,E+08	9,36459,E+09	7,26041,E+08	5,55430,E+09	6,25751,E+09	5,39713,E+09	6,03289,E+09	5,91098,E+09	6,04136,E+09	5,68383,E+09	AKAP8
ENSG00000105186	8,75919,E+08	7,73788,E+09	6,45542,E+08	6,96543,E+09	9,55355,E+09	7,17983,E+09	5,92700,E+09	6,41103,E+09	8,73447,E+09	9,64956,E+09	9,26109,E+09	9,32337,E+09	9,76711,E+09	1,12902,E+09	1,00022,E+08	8,83755,E+09	8,29767,E+09	8,85815,E+09	6,93856,E+09	6,83534,E+09	7,82690,E+09	7,66446,E+09	5,91325,E+09	6,24378,E+09	ANKRD27
ENSG00000105204	2,07625,E+09	2,77153,E+09	1,83227,E+09	1,92130,E+09	3,46104,E+09	2,61788,E+09	1,75581,E+09	1,73586,E+09	2,05070,E+09	3,66923,E+09	3,74316,E+09	3,85106,E+09	3,10865,E+08	3,36793,E+08	2,39351,E+09	3,05660,E+09	2,27374,E+09	1,95119,E+09	2,09382,E+09	2,24752,E+09	1,68639,E+09	1,91439,E+09	1,64702,E+09	1,88332,E+09	DYRK1B
ENSG00000105223	7,61779,E+09	6,66303,E+09	9,59331,E+09	8,00727,E+09	4,00538,E+09	7,32115,E+09	6,21429,E+09	5,13382,E+09	7,65673,E+09	4,05398,E+09	4,03913,E+09	3,87426,E+09	3,58383,E+09	3,90565,E+09	2,91686,E+09	3,32017,E+09	6,30447,E+08	6,14683,E+09	9,82098,E+09	1,01149,E+09	6,62185,E+09	7,47190,E+09	4,70136,E+09	7,54491,E+09	PLD3
ENSG00000105227	1,79313,E+09	1,50401,E+09	9,70740,E+09	1,23274,E+09	2,22496,E+09	1,48015,E+09	7,21715,E+09	8,42973,E+09	1,54752,E+09	1,81928,E+09	1,83124,E+09	1,86169,E+09	2,86242,E+09	2,43983,E+08	2,37224,E+09	1,74979,E+09	8,46500,E+09	2,05892,E+09	8,24163,E+09	1,57739,E+09	9,91236,E+09	1,53151,E+09	5,26131,E+09	1,21348,E+09	PRX
ENSG00000105245	4,26261,E+09	3,95393,E+09	3,13064,E+08	4,90875,E+09	2,75128,E+09	4,67230,E+09	2,86629,E+09	3,24988,E+09	3,43056,E+09	2,42230,E+09	2,90434,E+09	2,95025,E+08	2,20499,E+09	2,47131,E+09	2,13820,E+09	2,09322,E+09	4,26203,E+08	4,42907,E+09	3,29665,E+09	3,87583,E+09	3,45002,E+09	3,64281,E+09	2,47053,E+09	3,48511,E+09	NUMBL
ENSG00000105246	8,65105,E+09	1,89183,E+09	1,21342,E+09	2,11010,E+09	1,32673,E+09	2,65101,E+09	1,61578,E+09	1,60830,E+09	2,18362,E+09	1,31847,E+09	2,08132,E+09	2,25204,E+09	7,38689,E+09	1,85619,E+09	2,65946,E+09	8,52746,E+09	7,87442,E+08	1,07734,E+09	7,79614,E+09	1,75265,E+09	1,54478,E+09	3,93818,E+09	5,71881,E+09	1,45617,E+09	EBI3
ENSG00000105290	1,62011,E+09	2,41209,E+09	2,34191,E+09	3,48721,E+09	9,06464,E+09	2,76147,E+09	2,49907,E+08	2,93931,E+09	1,68044,E+09	8,07435,E+08	8,63185,E+09	7,95721,E+09	6,56612,E+09	7,75006,E+09	7,02097,E+09	1,07424,E+09	1,80127,E+09	2,14271,E+09	2,14951,E+09	4,07234,E+09	1,80225,E+09	3,10569,E+09	1,89865,E+09	3,37832,E+09	APLP1
ENSG00000105374	0,00000,E+00	9,45916,E-01	0,00000,E+00	1,11058,E+09	8,24058,E-01	1,10459,E+09	0,00000,E+00	5,54588,E-01	9,49399,E-01	2,86179,E+08	8,06715,E-01	7,50680,E-01	0,00000,E+00	0,00000,E+00	0,00000,E+00	2,21493,E+08	9,84302,E-01	1,19705,E+09	1,11373,E+09	0,00000,E+00	0,00000,E+00	1,09394,E+09	0,00000,E+00	0,00000,E+00	NKG7
ENSG00000105379	7,84108,E+09	9,19525,E+09	4,97698,E+09	6,61083,E+09	4,25041,E+08	7,82403,E+09	6,45978,E+09	7,30808,E+09	7,98264,E+09	4,53870,E+09	3,47017,E+09	3,34938,E+09	3,94378,E+09	5,56273,E+09	3,66069,E+09	4,15830,E+08	9,89883,E+09	8,13262,E+09	6,45387,E+09	5,76612,E+09	7,07807,E+09	8,42792,E+08	6,30865,E+09	8,45997,E+09	ETFB
ENSG00000105404	3,19860,E+08	3,60002,E+09	2,73374,E+09	3,10407,E+09	1,65059,E+09	2,89612,E+08	2,57124,E+09	2,56497,E+09	2,88238,E+09	1,65371,E+09	1,39562,E+09	1,50661,E+09	1,45677,E+09	1,73180,E+09	1,40091,E+09	1,19384,E+09	3,17078,E+08	2,71251,E+09	3,87132,E+09	3,73104,E+09	2,97628,E+09	3,43359,E+09	2,09423,E+09	3,09074,E+09	RABAC1
ENSG00000105438	3,11123,E+09	3,49327,E+09	2,76176,E+09	3,31841,E+09	1,91341,E+09	3,49621,E+09	2,73857,E+09	2,89162,E+08	3,08367,E+09	1,87227,E+09	1,84174,E+09	1,79788,E+09	1,85289,E+09	1,83803,E+09	1,69250,E+09	1,74093,E+08	4,03586,E+09	3,05247,E+09	3,59028,E+09	3,51095,E+09	3,01876,E+09	3,25228,E+09	2,91431,E+09	3,13438,E+09	KDELR1
ENSG00000105464	4,32631,E+08	6,43223,E+08	3,39759,E+09	5,88606,E+09	3,13142,E+09	4,63927,E+08	2,90840,E+09	3,66028,E+09	3,22796,E+09	2,86179,E+08	2,74283,E+09	2,02684,E+08	2,25710,E+09	2,58335,E+09	2,23394,E+09	3,32239,E+08	3,83878,E+09	8,02021,E+09	3,11845,E+09	3,81459,E+09	6,43660,E+09	6,34484,E+09	2,51628,E+09	4,75683,E+09	GRIN2D
ENSG00000105472	1,44626,E+07	1,57967,E+08	1,42335,E+09	1,67253,E+09	8,55372,E+09	1,02727,E+08	1,47575,E+09	1,54897,E+09	1,12036,E+09	7,69618,E+09	8,69639,E+09	8,83550,E+09	5,10957,E+09	6,13336,E+09	7,09554,E+09	7,94051,E+09	1,47505,E+09	1,46279,E+08	1,99804,E+09	2,40038,E+09	1,14700,E+09	1,19037,E+09	1,15612,E+09	1,93768,E+09	CLEC11A
ENSG00000105518	3,84862,E+09	3,86388,E+09	3,74948,E+09	2,99345,E+09	5,38036,E+09	3,14808,E+09	2,87189,E+09	3,57620,E+09	3,80823,E+09	5,46449,E+09	5,75051,E+09	5,77258,E+09	6,51308,E+09	7,66395,E+09	6,45578,E+09	5,01647,E+08	3,31828,E+09	3,67469,E+09	4,36907,E+09	3,65995,E+08	3,29554,E+09	4,11321,E+08	3,07672,E+09	3,43734,E+09	TMEM205
ENSG00000105519	1,07942,E+09	1,59585,E+09	1,54906,E+09	1,62722,E+09	1,77815,E+09	1,78480,E+09	1,14839,E+09	1,59100,E+09	1,69278,E+09	1,84708,E+08	2,23718,E+09	1,84525,E+09	2,01847,E+09	2,78773,E+09	1,95981,E+09	2,36056,E+09	1,01383,E+09	1,50900,E+09	1,30619,E+09	2,12349,E+09	1,37460,E+09	1,84000,E+09	1,05935,E+09	1,65790,E+09	CAPS
ENSG00000105520	9,12293,E+09	9,65780,E+09	1,17945,E+09	8,16275,E+09	3,28799,E+08	9,76457,E+09	1,00394,E+09	8,48519,E+09	9,86093,E+09	3,30128,E+09	2,90417,E+09	2,70995,E+09	1,87750,E+09	2,76515,E+09	1,65950,E+09	2,15955,E+09	1,06403,E+09	8,77435,E+09	1,31421,E+09	1,14232,E+09	9,28131,E+08	8,54365,E+09	7,72040,E+09	1,10378,E+09	PLPPR2
ENSG00000105550	0,00000,E+00	0,00000,E+00	0,00000,E+00	0,00000,E+00	3,29623,E+09	0,00000,E+00	0,00000,E+00	0,00000,E+00	0,00000,E+00	5,11035,E+09	8,06715,E-01	2,25204,E+09	8,20765,E+09	9,56798,E+09	3,19135,E+09	4,42985,E+09	0,00000,E+00	0,00000,E+00	0,00000,E+00	1,03097,E+09	0,00000,E+00	0,00000,E+00	1,14376,E+08	0,00000,E+00	FGF21
ENSG00000105552	3,90870,E+09	4,73904,E+09	2,73239,E+09	3,97587,E+08	2,56282,E+09	4,23069,E+09	3,55472,E+09	4,10949,E+09	4,09191,E+09	2,50407,E+09	2,31527,E+09	2,58234,E+09	1,66205,E+09	2,79385,E+09	2,64882,E+09	2,34782,E+09	5,59084,E+09	4,06996,E+09	3,63077,E+09	3,68057,E+09	3,41140,E+09	4,91430,E+09	2,37903,E+09	3,59189,E+09	BCAT2
ENSG00000105605	7,55001,E+09	6,66682,E+09	5,70310,E+09	5,33077,E+09	1,81293,E+09	8,50534,E+09	3,66243,E+09	3,16115,E+09	7,47272,E+09	1,63531,E+09	2,09746,E+09	2,32711,E+09	1,33374,E+09	1,81792,E+09	1,27654,E+09	1,10746,E+08	7,18541,E+09	8,02021,E+09	6,23691,E+08	7,83538,E+09	6,41085,E+09	9,29847,E+09	3,08816,E+09	5,04806,E+09	CACNG7
ENSG00000105617	1,36057,E+09	1,15960,E+09	7,71860,E+09	1,42309,E+09	1,93769,E+09	1,50555,E+09	1,31718,E+09	1,33667,E+09	1,28957,E+09	1,89798,E+09	2,17950,E+09	2,06339,E+09	1,79430,E+09	2,34511,E+09	2,35819,E+08	1,94936,E+09	1,38777,E+09	1,22075,E+09	1,25284,E+09	1,28047,E+09	1,08148,E+09	1,46369,E+09	1,25562,E+09	1,34677,E+09	LENG1
ENSG00000105643	2,01334,E+09	2,41209,E+09	1,34690,E+09	9,99520,E+09	2,61226,E+09	1,69002,E+09	1,04487,E+09	1,08699,E+09	1,74689,E+09	2,76981,E+08	2,57931,E+09	2,75469,E+09	2,32892,E+09	3,06175,E+09	2,56733,E+09	2,46676,E+09	1,60441,E+08	1,77163,E+09	1,19170,E+09	1,37119,E+08	1,19721,E+08	2,18788,E+09	8,00634,E+09	1,15096,E+09	ARRDC2
ENSG00000105649	5,03334,E+09	5,39172,E+09	2,79088,E+09	2,22116,E+09	2,06015,E+09	3,53469,E+09	1,61578,E+09	2,71748,E+09	3,63525,E+09	2,35076,E+08	1,29074,E+07	1,05095,E+09	9,23361,E+09	8,61118,E+09	1,17016,E+09	6,50081,E+09	4,72465,E+09	6,10494,E+09	3,45258,E+09	3,52283,E+09	1,93098,E+08	3,93818,E+09	1,02939,E+09	1,90467,E+09	RAB3A
ENSG00000105656	7,80702,E+09	6,47007,E+09	6,26127,E+08	4,50795,E+09	1,05195,E+09	5,54504,E+09	5,01969,E+09	4,66597,E+09	6,69326,E+08	1,04456,E+09	9,79651,E+09	1,00276,E+09	8,96686,E+09	9,80335,E+09	9,12598,E+09	8,30597,E+09	6,77200,E+08	7,25745,E+09	7,10562,E+09	4,93835,E+08	5,89476,E+09	5,55720,E+09	3,86523,E+09	5,09136,E+09	ELL
ENSG00000105696	3,30313,E+09	2,55397,E+09	5,21773,E+09	3,10962,E+09	2,47217,E+09	5,19157,E+09	3,98559,E+09	3,38298,E+09	3,79760,E+09	1,32869,E+09	1,53276,E+09	9,00816,E+09	1,02596,E+09	1,14816,E+09	1,27654,E+09	6,64478,E+09	1,67331,E+09	5,50641,E+09	4,12082,E+09	7,11370,E+09	4,24815,E+09	4,81333,E+09	2,28753,E+08	6,01885,E+09	TMEM59L
ENSG00000105707	1,57292,E+09	0,00000,E+00	2,42685,E+09	1,11058,E+09	5,76841,E+08	1,10459,E+09	1,07719,E+09	0,00000,E+00	0,00000,E+00	1,32869,E+09	9,55957,E+09	8,25748,E+09	2,05191,E+09	5,85560,E+09	2,12757,E+09	6,64478,E+09	0,00000,E+00	0,00000,E+00	0,00000,E+00	0,00000,E+00	1,28732,E+09	1,09394,E+09	0,00000,E+00	0,00000,E+00	HPN
ENSG00000105722	8,03761,E+09	1,02715,E+09	5,89724,E+09	7,11880,E+09	1,07464,E+09	8,92508,E+09	5,53254,E+09	6,76148,E+09	7,85153,E+09	1,09122,E+09	1,14825,E+09	1,25309,E+09	8,90100,E+09	1,17342,E+09	8,92738,E+09	8,69214,E+09	8,60644,E+09	7,74489,E+09	6,75914,E+09	5,89602,E+09	6,56430,E+09	7,86541,E+09	4,65283,E+08	6,84022,E+09	ERF
ENSG00000105738	4,75021,E+09	4,88093,E+08	4,27126,E+09	4,52005,E+08	4,82074,E+09	6,62753,E+09	4,72885,E+09	4,46998,E+09	8,33582,E+09	5,17167,E+09	9,39823,E+09	9,05320,E+09	5,97107,E+09	7,45346,E+09	8,78685,E+09	6,61188,E+09	5,84676,E+09	8,85815,E+09	4,27919,E+09	5,21671,E+08	6,71981,E+09	8,43426,E+09	3,93534,E+09	5,43638,E+09	SIPA1L3
ENSG00000105778	2,11798,E+09	1,73337,E+09	1,71086,E+08	1,63716,E+09	2,39808,E+09	1,58440,E+09	1,74161,E+09	1,70110,E+09	2,10137,E+09	2,48873,E+08	2,39357,E+09	2,51365,E+09	2,92965,E+09	2,93346,E+09	2,61852,E+09	2,40779,E+09	1,92257,E+09	1,88845,E+08	1,78405,E+09	1,69666,E+08	2,03550,E+09	1,80303,E+09	1,82566,E+09	1,72604,E+09	AVL9
ENSG00000105792	1,38417,E+09	1,45671,E+09	1,89294,E+09	9,32885,E+09	4,48988,E+09	1,42492,E+09	1,35726,E+09	7,98606,E+08	1,69838,E+09	4,39490,E+09	4,00131,E+09	3,92606,E+09	7,30317,E+09	5,27176,E+09	4,20194,E+09	4,06439,E+09	7,18541,E+09	1,60404,E+09	1,51468,E+08	1,73203,E+09	1,90523,E+09	1,49869,E+09	1,26958,E+09	1,13581,E+09	CFAP69
ENSG00000105793	5,20542,E+09	5,29193,E+09	3,82945,E+09	3,38504,E+09	1,01066,E+09	4,85909,E+09	5,08497,E+09	5,06483,E+09	5,75516,E+09	1,01439,E+09	8,14524,E+08	8,49687,E+09	1,17340,E+08	1,03212,E+09	9,07439,E+09	1,12009,E+09	4,91708,E+09	4,67674,E+09	4,16124,E+09	2,77599,E+09	5,79963,E+09	4,75371,E+09	6,51602,E+09	4,67616,E+09	GTPBP10
ENSG00000105835	9,17345,E+09	1,07049,E+09	7,93294,E+09	4,12659,E+09	7,81124,E+09	4,27779,E+09	4,99660,E+09	4,06366,E+09	3,99036,E+08	7,49706,E+09	5,58124,E+09	5,74252,E+07	5,82628,E+09	5,15157,E+09	5,16695,E+09	7,12872,E+09	4,73990,E+09	7,25294,E+09	7,88175,E+09	6,33431,E+09	4,08380,E+09	3,36124,E+09	7,11587,E+09	4,74470,E+09	NAMPT
ENSG00000105851	0,00000,E+00	0,00000,E+00	0,00000,E+00	0,00000,E+00	0,00000,E+00	0,00000,E+00	0,00000,E+00	1,10918,E+09	9,39905,E-01	7,35890,E+09	0,00000,E+00	7,50680,E-01	0,00000,E+00	0,00000,E+00	0,00000,E+00	1,10746,E+08	0,00000,E+00	0,00000,E+00	4,23219,E-01	0,00000,E+00	0,00000,E+00	0,00000,E+00	0,00000,E+00	0,00000,E+00	PIK3CG
ENSG00000105854	2,63388,E+09	2,40119,E+09	2,54425,E+09	2,39684,E+09	1,67523,E+09	2,02864,E+09	2,40333,E+09	2,49429,E+09	2,74076,E+09	1,64809,E+09	1,49472,E+09	1,63463,E+09	1,77079,E+09	1,51857,E+09	1,18505,E+09	1,68665,E+09	2,90475,E+09	1,94758,E+09	3,45392,E+09	2,58279,E+09	2,99424,E+09	2,13584,E+08	3,26587,E+09	2,23256,E+09	PON2
ENSG00000105855	2,36724,E+09	3,33331,E+09	1,26682,E+08	3,95366,E+09	1,90915,E+09	3,97586,E+09	4,07177,E+09	2,20693,E+09	2,61930,E+09	1,87540,E+09	2,45729,E+09	2,42775,E+09	1,90564,E+09	1,55854,E+09	5,98197,E+09	1,94704,E+09	2,23850,E+09	2,44198,E+09	8,99496,E+09	1,15735,E+09	2,82116,E+09	4,40857,E+09	3,80724,E+09	4,06816,E+09	ITGB8
ENSG00000105865	9,40291,E+09	1,03171,E+09	1,06345,E+09	7,26207,E+09	1,78310,E+09	8,10768,E+09	8,78230,E+09	7,24070,E+09	1,23479,E+09	1,74099,E+08	1,73791,E+09	1,71140,E+09	2,39499,E+09	2,10132,E+09	2,37702,E+09	1,65743,E+09	8,91384,E+09	8,38890,E+09	8,06232,E+09	7,79105,E+09	7,06738,E+09	9,77543,E+09	6,91976,E+08	6,43337,E+09	DUS4L
ENSG00000105866	2,44793,E+09	1,97044,E+09	1,90229,E+09	1,42376,E+09	3,08569,E+09	1,66561,E+09	2,04902,E+09	1,55806,E+09	2,33827,E+09	3,41586,E+09	3,00993,E+09	2,71926,E+09	3,70237,E+09	3,23340,E+09	3,70250,E+09	3,24475,E+09	1,30440,E+09	2,12021,E+09	1,72874,E+09	1,87059,E+09	2,36854,E+09	2,38117,E+09	2,07810,E+09	1,81711,E+09	SP4
ENSG00000105875	2,38211,E+08	2,29782,E+09	3,01682,E+09	2,65606,E+09	1,08421,E+09	2,47660,E+09	2,12313,E+08	2,14997,E+09	2,32071,E+09	1,24733,E+09	9,75641,E+09	9,45857,E+09	1,12014,E+09	1,02932,E+09	1,11697,E+09	1,07501,E+09	1,40726,E+08	2,25045,E+09	2,72965,E+09	2,27845,E+09	1,98904,E+09	2,42515,E+09	1,98935,E+09	2,37842,E+09	WDR91
ENSG00000105879	4,05160,E+09	3,44219,E+09	3,99217,E+09	3,03987,E+09	4,67703,E+08	3,52364,E+09	4,04257,E+09	3,48752,E+09	3,91732,E+09	4,37660,E+09	4,54721,E+09	4,88047,E+09	4,93229,E+09	4,59081,E+09	4,76107,E+09	5,55448,E+08	3,43443,E+09	3,14859,E+09	3,81075,E+09	3,24416,E+07	3,87818,E+08	3,05001,E+09	4,98681,E+09	3,28716,E+09	CBLL1
ENSG00000105926	5,12771,E+09	5,84576,E+08	8,04173,E+08	7,99616,E+09	3,16710,E+09	7,40992,E+09	8,69462,E+08	9,23904,E+09	6,03818,E+09	3,05589,E+08	3,15127,E+09	3,31050,E+09	5,63250,E+09	3,41242,E+08	6,59301,E+09	4,25266,E+09	4,30750,E+09	6,20070,E+09	7,79759,E+09	8,59469,E+09	6,19677,E+09	6,61854,E+09	1,03854,E+09	7,27115,E+09	MPP6
ENSG00000105939	1,33765,E+09	1,05265,E+09	1,15518,E+09	1,13731,E+09	3,03420,E+09	1,17086,E+09	1,09332,E+09	1,16127,E+09	1,18106,E+09	3,03674,E+09	2,78277,E+09	2,64680,E+09	3,36386,E+09	2,40932,E+09	2,75970,E+09	2,54937,E+09	1,42514,E+09	1,23176,E+09	1,16274,E+08	1,06698,E+09	1,24332,E+08	1,19020,E+09	1,27530,E+09	1,12708,E+09	ZC3HAV1
ENSG00000105963	9,90939,E+09	1,29590,E+09	1,96575,E+09	8,56478,E+08	2,21672,E+09	1,02727,E+08	2,31595,E+09	1,65822,E+09	1,12029,E+09	2,44275,E+08	3,17039,E+09	3,28047,E+09	2,34370,E+08	4,08553,E+09	3,47857,E+09	2,68006,E+09	7,38227,E+09	7,54139,E+09	2,14951,E+09	2,82486,E+09	1,05560,E+09	1,44400,E+09	1,81218,E+09	1,91108,E+09	ADAP1
ENSG00000105968	1,42953,E+08	1,49643,E+09	1,77775,E+09	1,72583,E+09	8,54532,E+09	1,60939,E+09	2,10690,E+09	1,80253,E+08	1,65427,E+09	8,68422,E+09	9,71914,E+09	1,02559,E+09	9,68062,E+08	8,79996,E+09	8,75557,E+09	9,74833,E+09	1,47306,E+09	1,23067,E+09	1,77695,E+09	1,76688,E+09	1,88456,E+09	1,74750,E+09	2,10344,E+09	1,90294,E+09	H2AFV
ENSG00000105989	6,99949,E+08	2,93234,E+08	1,01200,E+09	1,63255,E+09	5,76841,E+08	1,13773,E+08	3,74861,E+09	2,29045,E+09	2,16463,E+09	1,73752,E+09	1,85544,E+09	2,25204,E+09	3,59085,E+09	1,81792,E+09	2,23394,E+09	5,31582,E+09	2,75605,E+08	2,27439,E+08	6,30373,E+09	3,21663,E+09	2,83210,E+08	1,32366,E+09	3,10051,E+09	2,16484,E+09	WNT2
ENSG00000106012	4,34912,E+08	3,84042,E+09	4,50011,E+09	4,89776,E+09	6,54335,E+09	4,62823,E+09	4,54573,E+09	4,74721,E+09	4,59500,E+09	6,64345,E+09	8,25270,E+09	7,85369,E+09	7,67416,E+09	7,72136,E+09	6,41461,E+09	6,45651,E+08	5,43040,E+09	3,77070,E+09	4,75564,E+09	3,44417,E+09	4,25845,E+09	4,44139,E+07	4,58649,E+09	4,65004,E+09	IQCE
ENSG00000106031	2,01066,E+09	2,66777,E+09	4,29552,E+09	3,53164,E+09	8,07577,E+09	2,94925,E+09	4,43801,E+09	3,69899,E+09	2,39249,E+08	9,09131,E+09	7,72994,E+09	7,20503,E+09	2,57515,E+07	9,28094,E+09	1,12761,E+09	1,38366,E+09	1,17132,E+09	1,95119,E+09	3,77489,E+09	5,72076,E+09	3,06150,E+09	3,11772,E+09	4,58649,E+09	4,01719,E+09	HOXA13
ENSG00000106070	1,46911,E+09	7,79425,E+09	1,37724,E+09	8,55145,E+09	2,20442,E+09	6,63858,E+09	1,12265,E+09	8,66815,E+08	1,33296,E+09	2,05129,E+09	2,11873,E+09	2,08839,E+09	1,96984,E+09	2,13844,E+09	2,48074,E+09	2,09533,E+09	1,13088,E+09	1,02587,E+09	1,29193,E+09	8,15498,E+09	1,18433,E+08	6,42141,E+09	1,03654,E+09	8,38755,E+09	GRB10
ENSG00000106077	5,58386,E+09	5,77009,E+09	4,81244,E+09	6,05043,E+09	8,46473,E+09	7,82601,E+09	6,38125,E+09	8,24561,E+09	5,56443,E+09	6,84787,E+09	9,43131,E+09	1,12617,E+09	8,51544,E+09	1,00177,E+09	1,19899,E+09	1,01787,E+09	8,21302,E+09	7,66110,E+09	4,23219,E+09	3,81459,E+09	6,43660,E+09	6,78241,E+08	4,80380,E+09	6,01885,E+09	ABHD11
ENSG00000106080	2,86293,E+07	3,13266,E+09	2,87919,E+09	3,92810,E+09	1,22897,E+08	3,89257,E+09	3,56105,E+09	4,45337,E+09	2,72114,E+09	1,22755,E+09	8,92743,E+09	9,23622,E+09	1,47298,E+09	1,22839,E+09	1,45350,E+09	1,50911,E+09	4,60619,E+09	2,38042,E+09	3,10320,E+08	3,37798,E+09	3,51497,E+09	3,55497,E+09	5,08563,E+08	4,22418,E+09	FKBP14
ENSG00000106133	1,67626,E+09	1,79270,E+09	2,47696,E+09	2,25836,E+09	1,12929,E+09	2,31179,E+09	1,95488,E+09	1,74002,E+09	2,11972,E+09	1,14666,E+08	1,35205,E+09	1,35851,E+09	6,41120,E+09	1,18566,E+09	9,49852,E+09	9,40679,E+09	1,90207,E+09	1,96052,E+09	2,36746,E+09	2,34329,E+09	2,20260,E+09	3,24254,E+09	1,16241,E+09	2,86876,E+09	NSUN5P2
ENSG00000106211	4,60969,E+09	4,64834,E+09	3,35159,E+09	3,34819,E+09	1,61417,E+08	3,65643,E+09	6,50572,E+09	4,54927,E+09	4,23644,E+09	1,37047,E+09	1,28486,E+08	1,26776,E+09	9,93126,E+08	1,20911,E+09	8,66983,E+09	1,51764,E+09	5,71900,E+09	2,88681,E+09	4,36098,E+09	3,45684,E+09	4,26180,E+09	3,49550,E+09	5,67943,E+09	4,41664,E+09	HSPB1
ENSG00000106245	1,13428,E+09	1,22044,E+09	9,04281,E+09	1,23478,E+09	1,32821,E+09	1,18003,E+09	1,06973,E+09	1,29137,E+09	1,22301,E+09	1,38072,E+08	1,32630,E+07	1,40816,E+09	1,72102,E+09	1,44696,E+09	1,67912,E+09	1,35916,E+09	1,30097,E+09	8,83157,E+09	9,63926,E+09	8,20055,E+09	1,13463,E+08	1,03030,E+09	1,42698,E+09	9,27349,E+09	BUD31
ENSG00000106268	6,99949,E+08	1,54184,E+09	8,61532,E+09	1,11058,E+09	3,87307,E+09	1,45806,E+09	1,05564,E+09	1,03708,E+09	9,11423,E+08	3,67945,E+09	6,29238,E+09	5,25476,E+09	5,84795,E+09	6,41055,E+09	5,31892,E+09	5,20507,E+09	1,03352,E+09	9,81578,E+09	7,35064,E+09	1,37119,E+08	9,26870,E+09	1,47682,E+09	7,54883,E+09	9,99905,E+08	NUDT1
ENSG00000106290	5,94005,E+09	6,65840,E+09	5,97903,E+09	5,88329,E+09	7,53288,E+08	8,12911,E+09	4,80953,E+09	5,52735,E+09	6,54430,E+08	7,12055,E+09	8,48987,E+09	8,68904,E+09	7,39294,E+09	9,69322,E+08	8,45250,E+09	8,52680,E+09	5,84085,E+09	5,97602,E+09	7,75471,E+09	7,19525,E+09	5,20244,E+09	6,68035,E+08	4,17919,E+09	5,48162,E+09	TAF6
ENSG00000106299	1,18201,E+09	8,60386,E+09	8,76093,E+09	7,16345,E+08	1,46353,E+09	7,67745,E+09	8,85404,E+09	7,60894,E+09	9,95920,E+09	1,45747,E+09	1,46094,E+09	1,53367,E+08	1,58078,E+09	1,38447,E+09	1,30633,E+09	1,44070,E+09	8,54177,E+09	1,13480,E+09	9,21058,E+09	7,83538,E+09	8,47236,E+09	7,63284,E+09	9,52720,E+09	7,13525,E+09	WASL
ENSG00000106330	8,49376,E+09	1,02159,E+09	9,10069,E+09	1,05505,E+09	4,69713,E+09	9,16809,E+09	7,32487,E+09	8,59611,E+09	1,06333,E+09	4,70152,E+09	4,84029,E+09	6,00544,E+08	4,30902,E+09	5,64511,E+09	4,14875,E+09	5,09433,E+09	1,14179,E+09	1,16114,E+09	9,91223,E+09	1,01035,E+08	1,05509,E+09	1,14863,E+09	5,03256,E+09	7,76625,E+09	MOSPD3
ENSG00000106346	2,95709,E+09	2,52560,E+09	2,98503,E+09	2,40995,E+09	3,66706,E+09	2,36382,E+09	2,47753,E+09	2,63396,E+09	2,76275,E+09	3,64879,E+09	3,63828,E+09	3,70836,E+09	3,33436,E+09	3,45404,E+09	3,27645,E+09	3,30024,E+09	2,29342,E+09	2,92079,E+09	2,80661,E+09	2,69083,E+09	2,78061,E+09	2,39572,E+09	2,92380,E+08	2,60169,E+09	USP42
ENSG00000106351	1,23474,E+09	1,33374,E+09	1,10422,E+09	1,15500,E+09	5,10916,E+09	1,36969,E+09	1,06641,E+08	1,23673,E+09	8,06989,E+09	6,95007,E+09	6,69574,E+09	6,60598,E+09	2,97527,E+08	6,31487,E+09	3,19135,E+09	4,42985,E+09	1,49614,E+09	7,78080,E+09	9,91223,E+09	1,26809,E+09	1,06847,E+09	1,22521,E+09	8,69260,E+09	1,29114,E+09	AGFG2
ENSG00000106400	1,38643,E+09	1,65908,E+09	1,21304,E+08	1,41139,E+09	9,16831,E+09	1,60484,E+09	1,32271,E+09	1,50048,E+09	1,48573,E+09	8,77804,E+09	7,72026,E+09	8,23128,E+09	7,97168,E+09	8,15106,E+09	6,97587,E+09	6,21287,E+08	2,02852,E+09	1,17666,E+09	1,35869,E+09	1,38459,E+09	1,43528,E+09	1,66387,E+09	1,37802,E+09	1,47353,E+09	ZNHIT1
ENSG00000106404	6,76355,E+09	6,62141,E+09	1,07995,E+08	9,55097,E+09	1,82941,E+09	6,40662,E+09	8,29434,E+09	9,64982,E+09	8,82941,E+09	1,78862,E+09	1,82318,E+09	1,92174,E+09	1,44660,E+09	1,62656,E+08	1,84035,E+09	1,41755,E+09	5,90581,E+09	7,54139,E+09	1,06918,E+08	8,76325,E+09	7,33772,E+09	7,32938,E+09	7,32008,E+09	8,05749,E+09	CLDN15
ENSG00000106459	2,74443,E+09	2,40263,E+09	2,42151,E+09	1,95684,E+09	3,98943,E+09	2,21901,E+09	2,02328,E+09	2,19694,E+09	2,49445,E+08	3,63795,E+09	3,15393,E+09	3,76954,E+09	3,91669,E+09	4,37113,E+09	3,94664,E+09	3,45185,E+09	1,77174,E+09	2,48674,E+09	2,34519,E+08	2,22525,E+08	2,17544,E+09	1,75139,E+09	2,01302,E+09	1,97108,E+09	NRF1
ENSG00000106462	8,57241,E+09	2,09993,E+09	7,52323,E+09	1,74361,E+09	2,48866,E+09	1,84466,E+09	9,15824,E+09	1,55285,E+09	9,01929,E+09	2,71871,E+09	2,96871,E+09	2,96766,E+09	2,04165,E+09	2,67903,E+09	2,94668,E+09	3,25594,E+09	9,74459,E+09	1,13719,E+09	7,35064,E+09	1,03097,E+09	6,30786,E+09	1,29085,E+09	1,13233,E+09	1,16494,E+08	EZH2
ENSG00000106483	3,53907,E+09	8,51324,E+09	4,61101,E+09	6,66347,E+08	8,24058,E-01	2,20918,E+09	2,80069,E+08	1,16463,E+09	7,59519,E+09	0,00000,E+00	0,00000,E+00	0,00000,E+00	0,00000,E+00	0,00000,E+00	0,00000,E+00	0,00000,E+00	7,87442,E+08	2,39409,E+09	5,34592,E+09	2,06194,E+09	6,43660,E+09	3,28181,E+09	2,97378,E+09	4,85391,E+09	SFRP4
ENSG00000106524	4,57869,E+09	4,13365,E+09	4,07711,E+09	5,74169,E+09	6,56437,E+09	5,27994,E+09	4,25467,E+09	5,81762,E+09	5,37360,E+09	6,70478,E+09	6,60006,E+08	6,89124,E+09	9,18231,E+09	8,31457,E+09	7,84008,E+09	8,37242,E+09	5,72805,E+09	3,78267,E+09	4,16536,E+09	4,03110,E+09	6,05040,E+09	4,00381,E+09	5,38712,E+09	4,25202,E+09	ANKMY2
ENSG00000106537	7,89558,E+08	6,76160,E+09	4,49125,E+09	4,99516,E+09	2,90069,E+08	3,21502,E+09	5,05201,E+09	4,70623,E+09	5,68225,E+09	3,08726,E+09	1,64570,E+09	1,59144,E+09	1,26193,E+09	1,14816,E+09	9,25385,E+09	1,94913,E+09	1,25453,E+09	7,69881,E+09	5,69708,E+09	5,24764,E+09	6,02465,E+09	4,50702,E+09	6,41948,E+09	5,37764,E+09	TSPAN13
ENSG00000106546	3,06918,E+09	2,61516,E+09	3,29183,E+08	2,27516,E+09	4,37052,E+09	2,55934,E+09	2,28310,E+09	1,97480,E+09	2,67731,E+09	4,75297,E+09	4,53755,E+09	4,76097,E+09	4,46105,E+09	4,76683,E+09	3,09695,E+09	4,46253,E+09	2,60446,E+09	2,73258,E+09	3,26065,E+09	2,93790,E+09	3,09060,E+09	2,49928,E+09	2,74389,E+09	2,78305,E+09	AHR
ENSG00000106554	6,91227,E+08	8,25151,E+08	6,62299,E+09	8,56933,E+09	1,34459,E+09	8,78712,E+09	8,13308,E+09	8,76637,E+09	7,98302,E+09	1,33994,E+09	1,41672,E+09	1,38403,E+09	1,61943,E+09	1,59797,E+09	1,49622,E+09	1,52677,E+09	8,71157,E+09	6,14863,E+09	7,35064,E+09	6,85565,E+09	8,03712,E+09	7,59630,E+09	1,07500,E+09	7,89692,E+09	CHCHD3
ENSG00000106560	1,57292,E+09	9,45916,E-01	2,42685,E+09	1,11058,E+09	1,89533,E+09	0,00000,E+00	1,07719,E+09	5,54588,E-01	0,00000,E+00	2,75959,E+09	8,87387,E+09	5,25476,E+09	1,02596,E+09	1,43520,E+09	5,31892,E+09	1,43970,E+09	9,84302,E-01	2,39409,E+09	1,11373,E+09	2,06194,E+09	1,28732,E+09	1,09394,E+09	1,14376,E+08	9,70782,E-01	GIMAP2
ENSG00000106603	6,26784,E+09	7,29292,E+09	6,71024,E+09	6,77386,E+09	3,82363,E+09	6,58280,E+09	6,72164,E+09	6,85470,E+09	6,17451,E+09	4,30291,E+09	4,87256,E+09	4,45011,E+09	5,02596,E+09	4,86053,E+09	5,37445,E+09	4,66242,E+09	5,85660,E+09	7,06066,E+09	6,55989,E+09	7,14442,E+09	6,17900,E+09	7,29470,E+09	6,55376,E+09	6,25183,E+09	COA1
ENSG00000106608	9,24593,E+09	7,48919,E+09	8,28053,E+09	7,68520,E+09	9,66975,E+09	8,17396,E+09	8,25157,E+07	7,74382,E+08	9,74776,E+09	1,09051,E+09	9,64662,E+09	9,20544,E+09	8,58982,E+09	1,10851,E+07	9,00939,E+09	9,79750,E+09	8,62249,E+09	8,61874,E+09	8,34822,E+09	7,74012,E+09	8,44147,E+09	8,01856,E+08	6,62296,E+09	8,10001,E+09	URGCP
ENSG00000106631	2,12344,E+09	2,55397,E+09	2,06282,E+09	2,88750,E+09	0,00000,E+00	3,09285,E+07	3,23156,E+08	1,66376,E+09	1,89880,E+08	0,00000,E+00	0,00000,E+00	7,50680,E-01	0,00000,E+00	0,00000,E+00	1,06378,E+08	0,00000,E+00	3,93721,E+09	1,31675,E+09	2,67296,E+09	2,68052,E+09	3,73323,E+09	2,73484,E+09	2,40190,E+09	1,26202,E+09	MYL7
ENSG00000106635	6,16466,E+09	6,35656,E+09	4,64742,E+09	5,67505,E+09	8,04281,E+09	5,92060,E+09	5,36439,E+08	4,88037,E+09	6,65529,E+09	7,39978,E+08	7,88967,E+09	8,82800,E+09	6,39171,E+09	8,69059,E+09	7,20181,E+09	6,95487,E+09	6,28821,E+09	5,97326,E+09	5,24569,E+09	4,75278,E+09	5,50973,E+08	5,85257,E+09	4,71230,E+09	4,62092,E+09	BCL7B
ENSG00000106665	1,82853,E+09	1,92683,E+09	8,16635,E+09	1,22275,E+09	3,07328,E+09	1,86676,E+09	6,22635,E+09	8,37982,E+09	1,63866,E+08	3,07756,E+09	3,50997,E+09	3,48991,E+09	2,53952,E+09	3,47710,E+09	2,11267,E+09	2,09532,E+09	1,64378,E+09	2,43719,E+09	9,68949,E+09	1,32789,E+09	1,35941,E+09	2,05442,E+09	6,18776,E+09	1,16105,E+09	CLIP2
ENSG00000106701	3,10651,E+09	1,94859,E+08	1,58959,E+09	1,69918,E+09	3,93900,E+09	1,70107,E+09	1,84199,E+09	1,84678,E+09	2,61085,E+09	3,46482,E+09	3,78349,E+09	3,31801,E+09	5,14004,E+09	4,74572,E+09	5,27636,E+09	4,68102,E+09	2,15562,E+08	3,41158,E+09	9,35536,E+09	1,34026,E+09	2,12408,E+09	1,85969,E+09	1,94440,E+09	1,48530,E+09	FSD1L
ENSG00000106723	1,96143,E+08	1,94285,E+09	2,24728,E+09	2,33011,E+09	2,61766,E+09	2,09430,E+09	2,05527,E+09	2,25384,E+09	2,12755,E+09	2,58487,E+09	2,66297,E+08	2,80079,E+09	3,37129,E+09	2,68767,E+09	2,61897,E+09	2,86076,E+09	2,04818,E+09	2,19323,E+09	1,97395,E+07	2,11137,E+08	2,12536,E+09	2,13208,E+09	2,15026,E+09	2,11090,E+09	SPIN1
ENSG00000106733	3,31886,E+09	3,07423,E+09	3,45826,E+09	3,98842,E+09	4,44991,E+09	3,54573,E+09	3,52240,E+09	3,98194,E+09	3,37986,E+09	4,43609,E+09	5,13877,E+09	5,30475,E+09	6,49431,E+09	5,81733,E+09	5,27636,E+09	6,53403,E+09	3,40569,E+09	3,07677,E+08	3,46371,E+09	4,06213,E+09	3,60449,E+09	3,91630,E+09	4,06036,E+09	3,54335,E+08	NMRK1
ENSG00000106772	2,14357,E+09	2,18043,E+08	2,45658,E+09	2,19739,E+09	8,90395,E+09	1,74481,E+09	1,57269,E+09	1,43910,E+08	1,10994,E+09	8,26139,E+09	5,30496,E+09	3,93807,E+09	3,97456,E+09	4,20034,E+09	4,37215,E+09	2,87940,E+09	2,15424,E+09	2,71191,E+09	1,75847,E+09	4,17615,E+09	1,53938,E+09	1,60152,E+09	1,60481,E+09	1,53383,E+08	PRUNE2
ENSG00000106785	5,81980,E+09	1,03966,E+09	5,70310,E+09	1,19942,E+09	2,40625,E+09	1,48379,E+09	8,03366,E+09	9,63762,E+09	1,35441,E+09	2,41208,E+09	3,11424,E+09	2,69494,E+09	2,45891,E+09	2,27775,E+09	2,14884,E+09	2,92437,E+09	8,56343,E+09	1,04143,E+09	4,84697,E+08	1,04128,E+09	1,05560,E+09	1,58621,E+09	6,53203,E+09	9,70782,E+08	TRIM14
ENSG00000106799	1,12943,E+09	6,85316,E+09	1,60124,E+09	7,31652,E+09	3,30962,E+09	6,07447,E+09	1,54866,E+09	1,00275,E+09	9,33260,E+09	3,04163,E+09	2,49035,E+09	2,63639,E+09	3,95609,E+09	2,85696,E+09	2,22863,E+09	3,24042,E+08	6,99865,E+09	5,24187,E+09	1,50744,E+09	8,96642,E+09	1,38039,E+09	6,65005,E+09	1,60662,E+09	1,16348,E+09	TGFBR1
ENSG00000106804	5,34792,E+07	4,06744,E+09	4,73236,E+09	4,88654,E+09	6,09803,E+08	4,19744,E+09	5,27821,E+09	4,93583,E+09	5,69355,E+09	5,21255,E+08	1,06486,E+09	9,68377,E+09	1,34400,E+09	6,60191,E+09	1,09570,E+09	1,16284,E+09	3,74035,E+09	3,83055,E+09	5,23455,E+09	3,50530,E+09	4,63435,E+09	3,93818,E+09	6,63382,E+09	6,11592,E+09	C5
ENSG00000106823	7,07813,E+09	1,22969,E+09	1,94148,E+09	1,66587,E+09	8,81742,E+08	1,65688,E+09	1,83122,E+09	1,71922,E+09	9,49399,E+09	7,86994,E+09	6,13103,E+09	7,58187,E+09	1,04648,E+09	1,17686,E+09	8,93578,E+08	1,30681,E+09	8,85872,E+09	7,18228,E+09	2,00472,E+09	1,64955,E+08	2,31717,E+09	9,84544,E+09	1,71564,E+09	1,45617,E+09	ECM2
ENSG00000106853	1,29380,E+09	1,23631,E+09	8,59105,E+09	9,64037,E+09	1,76177,E+09	1,06703,E+09	9,06916,E+09	9,88824,E+08	1,12255,E+09	1,71510,E+09	1,63758,E+09	1,80545,E+08	3,08398,E+09	2,06182,E+09	2,52538,E+09	1,55852,E+09	1,39670,E+09	1,23150,E+09	9,26627,E+09	1,31034,E+09	9,21682,E+09	1,14645,E+09	1,09457,E+09	9,95003,E+09	PTGR1
ENSG00000106948	4,82933,E+09	3,50935,E+08	4,98718,E+08	3,91012,E+09	1,27482,E+09	4,36523,E+09	3,68419,E+09	3,64919,E+09	4,85143,E+09	1,53007,E+09	1,39222,E+09	1,42929,E+09	1,07007,E+09	1,46964,E+09	1,73013,E+09	1,26029,E+09	3,43561,E+09	3,79464,E+09	4,59972,E+09	3,72181,E+09	4,45412,E+09	3,54436,E+09	3,44284,E+09	4,47530,E+09	AKNA
ENSG00000106952	3,14584,E+09	9,45916,E-01	0,00000,E+00	1,11058,E+09	1,64812,E+09	0,00000,E+00	0,00000,E+00	5,54588,E-01	0,00000,E+00	2,65738,E+09	4,03358,E+09	4,50408,E+09	5,12978,E+09	5,74079,E+09	5,74443,E+09	0,00000,E+00	2,95291,E+09	4,78819,E+09	0,00000,E+00	0,00000,E+00	0,00000,E+00	4,37575,E+09	0,00000,E+00	0,00000,E+00	TNFSF8
ENSG00000106976	2,44227,E+09	3,80258,E+09	1,61410,E+08	2,56566,E+09	7,91178,E+09	3,43527,E+09	1,35726,E+09	2,19644,E+09	2,01102,E+08	6,64345,E+09	5,96969,E+08	5,00703,E+09	4,09357,E+09	8,42078,E+09	6,80821,E+09	5,75991,E+08	2,11123,E+09	6,43975,E+09	1,20283,E+09	4,55772,E+09	1,69939,E+09	4,73752,E+09	1,16664,E+09	3,68897,E+09	DNM1
ENSG00000106992	5,29460,E+09	5,91935,E+09	3,59125,E+09	5,78111,E+09	3,25429,E+09	8,59945,E+09	4,72863,E+09	5,69584,E+09	5,98625,E+08	3,21236,E+09	2,85133,E+09	2,94807,E+09	2,65005,E+09	3,70874,E+09	1,85258,E+09	2,39588,E+09	6,55949,E+09	4,72857,E+09	4,58157,E+09	6,60595,E+09	6,65312,E+09	7,89265,E+09	5,12234,E+09	5,39988,E+09	AK1
ENSG00000106993	4,18396,E+09	4,37013,E+09	5,05998,E+09	4,25351,E+09	2,33208,E+08	4,62823,E+09	5,36439,E+08	5,32077,E+09	5,02289,E+09	2,02370,E+08	2,67829,E+09	2,37966,E+09	3,45747,E+09	2,84169,E+09	2,88285,E+09	2,49179,E+08	3,24820,E+09	3,89040,E+09	4,85588,E+09	5,06207,E+09	4,82642,E+09	4,72581,E+09	6,00475,E+09	4,91206,E+09	CDC37L1
ENSG00000107020	2,22568,E+09	2,43100,E+09	1,24983,E+09	1,65476,E+09	5,37286,E+09	1,81153,E+09	2,04665,E+09	1,91333,E+08	2,43996,E+09	5,71337,E+09	4,25139,E+09	3,87351,E+09	5,34523,E+09	5,16671,E+09	4,22322,E+08	6,33469,E+07	2,76589,E+09	2,27439,E+08	1,55923,E+09	1,09283,E+09	2,56215,E+09	2,20975,E+09	2,67640,E+09	1,72799,E+09	PLGRKT
ENSG00000107036	2,92991,E+09	2,36837,E+09	3,43348,E+08	2,41683,E+09	1,71119,E+09	2,30478,E+09	3,06383,E+09	2,37230,E+09	2,89268,E+09	1,58704,E+09	1,53868,E+09	1,55612,E+09	2,01832,E+09	1,70929,E+09	1,61201,E+07	1,72464,E+09	2,54073,E+09	2,49380,E+09	3,26551,E+09	3,25431,E+09	3,25517,E+09	2,36367,E+09	3,01597,E+09	2,55842,E+09	RIC1
ENSG00000107077	6,99949,E+08	6,85666,E+09	8,37239,E+09	7,36313,E+09	6,41117,E+09	6,79941,E+09	8,20816,E+09	7,83078,E+09	6,09533,E+09	6,20130,E+09	6,25769,E+09	5,35993,E+08	7,19196,E+09	5,39634,E+09	4,43598,E+09	5,88063,E+09	8,16971,E+09	6,38026,E+09	7,75159,E+09	6,19614,E+09	6,80992,E+09	5,95102,E+09	8,42953,E+09	7,27115,E+09	KDM4C
ENSG00000107099	3,14584,E+09	1,89183,E+09	0,00000,E+00	1,22164,E+09	3,29623,E+09	5,52295,E+09	1,07719,E+09	5,54588,E+09	2,84820,E+08	2,15657,E+09	6,45372,E+09	7,50680,E+09	6,15574,E+09	9,56798,E-01	2,12757,E+09	4,42985,E+09	5,90581,E+09	1,19705,E+09	3,29665,E+09	2,06194,E+09	6,43660,E+09	6,56363,E+09	1,14376,E+08	5,82469,E+09	DOCK8
ENSG00000107140	4,77404,E+09	4,18435,E+09	4,08924,E+09	3,40947,E+09	5,86087,E+09	3,71606,E+09	3,37052,E+09	3,24595,E+09	4,65832,E+09	5,09461,E+09	6,42145,E+09	6,80214,E+09	5,39356,E+09	6,13288,E+09	5,05297,E+09	4,97162,E+09	3,34712,E+09	4,36754,E+09	4,18731,E+09	4,71607,E+09	3,78356,E+09	3,92538,E+09	2,94736,E+09	3,61529,E+09	TESK1
ENSG00000107165	2,20209,E+09	4,16203,E+09	3,03356,E+08	7,10770,E+09	1,89533,E+09	7,17983,E+09	3,77015,E+09	5,21312,E+08	4,55712,E+09	2,14635,E+09	1,29074,E+07	1,35122,E+09	2,15451,E+09	1,14816,E+09	9,57405,E+09	1,99343,E+09	3,14977,E+09	2,99262,E+09	4,12082,E+09	4,33008,E+09	3,47576,E+09	5,57908,E+09	4,11755,E+09	4,36852,E+09	TYRP1
ENSG00000107185	1,20171,E+09	1,12469,E+09	9,90664,E+09	1,08372,E+09	7,90272,E+09	1,10901,E+09	1,01148,E+09	1,06862,E+09	1,15447,E+08	8,35031,E+09	8,06433,E+08	7,81458,E+09	8,04350,E+09	8,32414,E+09	8,40389,E+08	7,30925,E+09	1,30878,E+09	1,21630,E+09	1,06807,E+09	1,14747,E+09	1,05973,E+09	1,22959,E+09	9,96217,E+09	1,28951,E+09	RGP1
ENSG00000107201	4,10532,E+09	4,28500,E+08	2,49966,E+09	2,37686,E+09	1,85743,E+09	4,25267,E+09	4,05022,E+09	2,94508,E+09	5,34512,E+09	1,77636,E+09	1,79493,E+09	1,74908,E+09	1,95658,E+08	1,77103,E+09	1,13950,E+09	1,81736,E+09	5,30539,E+09	4,44104,E+09	2,59500,E+08	2,98982,E+09	5,57409,E+09	5,16339,E+09	4,83812,E+09	3,63072,E+09	DDX58
ENSG00000107223	2,88630,E+09	2,91437,E+09	2,18174,E+09	2,70981,E+09	5,01769,E+09	2,94152,E+09	2,42880,E+09	2,70694,E+08	2,81022,E+09	4,74956,E+09	4,48614,E+09	4,52885,E+09	4,09049,E+09	5,09782,E+09	3,97429,E+09	4,27481,E+08	3,33678,E+09	2,21454,E+09	2,74981,E+09	2,32667,E+09	2,71895,E+09	2,69332,E+09	3,18424,E+09	2,47258,E+09	EDF1
ENSG00000107263	7,83282,E+09	6,80114,E+09	6,73451,E+09	5,99712,E+09	1,07268,E+09	6,98896,E+09	6,91554,E+09	5,98955,E+09	8,44965,E+09	1,09770,E+09	1,25420,E+09	1,32420,E+08	9,56192,E+09	1,28114,E+09	1,22016,E+09	1,01455,E+09	8,07128,E+09	7,88854,E+09	7,30609,E+08	6,28892,E+09	8,17448,E+09	7,27469,E+09	6,42795,E+08	6,74693,E+09	RAPGEF1
ENSG00000107290	5,12353,E+09	4,54134,E+09	4,46176,E+09	5,08645,E+09	6,64094,E+09	4,53613,E+09	4,57937,E+09	5,13974,E+09	4,53837,E+09	6,46658,E+09	6,89624,E+09	6,93934,E+09	8,02924,E+09	6,50525,E+09	6,98179,E+09	7,16344,E+09	4,78670,E+09	4,52262,E+09	4,66542,E+09	3,56304,E+09	4,73486,E+09	4,00461,E+09	5,33300,E+09	4,69081,E+09	SETX
ENSG00000107331	1,01139,E+09	9,90374,E+09	9,95008,E+09	7,16323,E+09	4,84546,E+09	1,15540,E+09	1,01930,E+09	7,76423,E+09	1,06807,E+09	4,89571,E+09	3,77543,E+09	3,49066,E+09	6,05273,E+09	5,14757,E+09	5,10616,E+09	5,00573,E+09	1,00300,E+09	1,57531,E+09	9,57811,E+09	1,06087,E+09	1,29633,E+08	1,28318,E+09	6,90833,E+09	1,24940,E+09	ABCA2
ENSG00000107362	5,84331,E+09	5,59982,E+09	7,57177,E+09	6,96332,E+09	5,06796,E+09	5,95374,E+09	8,69290,E+09	7,12645,E+08	6,08565,E+09	5,25344,E+09	4,80802,E+09	4,65422,E+09	5,40679,E+09	4,70687,E+09	5,06361,E+09	5,32690,E+09	5,67785,E+09	4,80016,E+09	7,09449,E+09	9,28915,E+09	7,65955,E+09	6,78230,E+09	8,61253,E+09	7,78567,E+09	ABHD17B
ENSG00000107371	2,80774,E+09	2,91465,E+09	3,19628,E+09	2,98368,E+09	3,62685,E+09	3,15460,E+09	2,87307,E+09	3,54071,E+08	3,02592,E+08	3,82295,E+09	3,93879,E+09	4,07980,E+09	4,21955,E+09	4,03558,E+08	4,03567,E+09	4,18909,E+09	3,23353,E+09	2,63482,E+09	2,64178,E+09	2,34742,E+09	3,16050,E+09	2,90451,E+09	3,28226,E+09	2,71790,E+09	EXOSC3
ENSG00000107443	3,10651,E+09	2,55397,E+09	2,92435,E+09	2,97635,E+09	4,53232,E+09	2,25336,E+09	2,99458,E+09	3,17224,E+09	2,58237,E+09	4,98351,E+09	4,93710,E+09	5,73519,E+09	6,78178,E+09	5,65468,E+09	7,18394,E+09	5,21615,E+09	2,91353,E+09	2,52577,E+09	2,71751,E+09	2,22690,E+09	2,54889,E+09	2,16600,E+09	3,30547,E+09	2,78653,E+09	CCNJ
ENSG00000107485	0,00000,E+00	0,00000,E+00	2,42685,E+09	0,00000,E+00	9,06464,E+09	1,10459,E+09	4,30875,E+09	2,21835,E+09	3,79760,E+09	1,63531,E+09	2,33947,E+08	3,07779,E+09	1,23115,E+09	1,24384,E+09	2,87221,E+09	1,32896,E+09	9,84302,E-01	3,59114,E+09	4,45494,E+09	2,06194,E+09	2,57464,E+09	0,00000,E+00	2,28753,E+08	1,94156,E+09	GATA3
ENSG00000107518	6,84220,E+09	4,91876,E+09	1,04355,E+09	1,03284,E+09	1,56571,E+09	1,98826,E+09	7,10943,E+09	5,15766,E+09	2,08868,E+09	3,57724,E+09	2,09746,E+09	1,87670,E+09	3,18047,E+09	6,69758,E+09	1,70205,E+09	9,96716,E+09	5,01994,E+09	4,30937,E+09	1,04691,E+09	1,31964,E+09	6,43660,E+09	2,18788,E+09	7,77759,E+09	5,53346,E+09	ATRNL1
ENSG00000107537	2,32006,E+09	2,08102,E+09	1,94148,E+09	1,82135,E+09	2,75235,E+09	2,19813,E+09	1,60501,E+09	1,94072,E+09	2,55388,E+09	2,92312,E+09	3,07358,E+09	3,32551,E+09	5,03745,E+09	4,17164,E+09	2,42543,E+09	3,03445,E+09	2,27374,E+09	1,96316,E+09	1,62605,E+09	1,80420,E+09	2,70324,E+08	2,26445,E+09	1,81858,E+09	2,23154,E+08	PHYH
ENSG00000107554	4,93582,E+09	2,95655,E+09	3,34039,E+09	1,72819,E+09	7,94697,E+09	1,93110,E+09	1,85040,E+09	1,56543,E+09	3,42594,E+09	7,61656,E+09	7,89290,E+09	7,33039,E+08	6,03447,E+09	5,26440,E+08	6,83747,E+09	5,96070,E+09	3,46582,E+08	4,84336,E+09	3,24976,E+09	2,00139,E+09	2,83882,E+09	2,52790,E+09	2,21686,E+09	1,87354,E+09	DNMBP
ENSG00000107560	5,93706,E+08	5,07938,E+09	7,64579,E+09	5,76323,E+09	1,14705,E+09	5,45479,E+09	8,11574,E+08	5,95156,E+09	6,21467,E+09	1,00351,E+09	1,08417,E+09	1,09076,E+08	1,33660,E+09	1,08424,E+09	1,28056,E+09	1,31054,E+09	5,13510,E+09	5,67209,E+09	6,56825,E+09	7,85538,E+09	6,46994,E+09	4,85905,E+09	9,34603,E+09	6,47589,E+09	RAB11FIP2
ENSG00000107669	6,40359,E+08	6,22782,E+09	6,62785,E+09	5,58843,E+09	7,98397,E+08	6,28511,E+09	7,38110,E+09	6,33888,E+09	7,00656,E+09	7,37720,E+09	7,95776,E+08	7,64650,E+09	9,43778,E+09	9,00375,E+08	8,94184,E+09	8,61861,E+09	6,82535,E+09	6,24056,E+09	6,58250,E+09	5,53796,E+09	7,11887,E+09	6,03854,E+09	7,84816,E+09	5,61966,E+09	ATE1
ENSG00000107672	1,62797,E+08	2,34701,E+09	1,99827,E+09	1,98316,E+08	3,42363,E+09	2,38613,E+09	1,78027,E+09	2,26588,E+09	2,17298,E+09	3,25682,E+09	4,03858,E+09	4,45153,E+09	3,98061,E+09	3,39941,E+09	4,68033,E+09	3,96649,E+09	1,75796,E+09	2,03450,E+09	1,74221,E+09	2,18731,E+09	2,23697,E+09	2,49844,E+09	2,10452,E+09	1,69634,E+09	NSMCE4A
ENSG00000107679	1,17889,E+09	9,61457,E+09	1,49131,E+09	1,13941,E+09	5,63648,E+07	1,02722,E+09	1,44290,E+09	1,12747,E+08	1,23887,E+09	5,49873,E+09	5,76801,E+09	5,29162,E+09	9,12588,E+09	5,43471,E+09	6,11654,E+09	6,07997,E+09	8,59286,E+09	9,87444,E+09	1,42778,E+08	1,28348,E+09	1,26641,E+09	1,11143,E+09	1,56811,E+09	1,09874,E+08	PLEKHA1
ENSG00000107731	3,72075,E+09	1,46650,E+09	4,45323,E+09	3,09851,E+09	5,92978,E+09	1,19737,E+09	2,86393,E+09	2,25225,E+08	3,25835,E+09	5,53337,E+09	6,52486,E+09	6,60491,E+08	5,07746,E+09	5,36042,E+07	7,15559,E+09	5,57817,E+09	1,62115,E+09	2,33065,E+09	4,73778,E+09	2,25062,E+09	2,87072,E+09	1,15857,E+09	2,27195,E+09	2,92283,E+09	UNC5B
ENSG00000107742	6,29167,E+09	5,67550,E+09	6,06712,E+08	2,22116,E+09	6,59247,E+09	1,10459,E+09	4,30875,E+09	3,32753,E+09	2,84820,E+08	2,32010,E+09	1,45209,E+09	1,27616,E+09	5,12978,E+09	1,14816,E+09	5,31892,E+09	1,10746,E+08	9,84302,E-01	1,19705,E+09	3,34120,E+08	3,09291,E+09	3,86196,E+09	0,00000,E+00	2,28753,E+08	2,91234,E+09	SPOCK2
ENSG00000107745	1,18913,E+09	1,06321,E+08	1,25589,E+09	1,05838,E+09	8,15818,E+09	1,13883,E+09	1,43589,E+08	1,29995,E+08	1,32064,E+09	8,23788,E+08	7,97034,E+09	7,82959,E+09	8,00246,E+09	1,02090,E+08	6,91438,E+08	9,53525,E+09	1,14476,E+08	8,83409,E+09	1,34403,E+09	1,13407,E+09	1,30405,E+09	1,24546,E+09	1,61559,E+09	1,27755,E+09	MICU1
ENSG00000107796	4,26667,E+09	4,99074,E+09	8,43683,E+09	7,94654,E+09	7,59138,E+09	7,67934,E+09	1,36625,E+09	1,06603,E+08	5,40159,E+09	5,82257,E+09	4,25865,E+09	4,65999,E+09	6,87518,E+09	9,79742,E+09	1,29674,E+07	1,84863,E+09	3,33241,E+09	1,88606,E+09	8,18469,E+09	1,06779,E+09	6,90617,E+09	6,58550,E+09	1,37110,E+09	1,06770,E+09	ACTA2
ENSG00000107798	1,11756,E+08	1,23064,E+09	9,86442,E+09	1,57924,E+09	5,48823,E+09	1,45259,E+09	1,88400,E+09	2,25273,E+09	9,45601,E+09	5,69293,E+09	5,44533,E+08	4,71427,E+09	7,29455,E+09	5,60684,E+09	4,11684,E+09	5,90278,E+09	1,77371,E+09	6,64361,E+09	1,19949,E+09	1,28197,E+08	1,09165,E+09	1,13879,E+09	2,44378,E+09	1,65227,E+09	LIPA
ENSG00000107815	2,38918,E+09	1,54184,E+09	1,99002,E+09	1,29938,E+09	3,41160,E+09	1,30342,E+09	1,31417,E+09	1,29773,E+09	1,86082,E+09	2,70848,E+09	3,54148,E+09	3,16787,E+09	2,66749,E+09	2,92780,E+09	3,87217,E+09	2,48072,E+09	1,77174,E+09	1,79557,E+09	1,68174,E+08	1,49511,E+09	1,36456,E+09	1,40024,E+09	1,55552,E+09	1,33968,E+09	TWNK
ENSG00000107816	1,71999,E+09	2,18034,E+09	1,56271,E+09	1,72029,E+09	2,79576,E+08	2,03012,E+08	1,35604,E+09	1,66291,E+09	1,71771,E+09	2,87997,E+09	2,99761,E+09	3,05902,E+09	2,56270,E+09	3,09356,E+09	1,86671,E+09	2,18915,E+09	2,02443,E+09	1,67801,E+09	1,60773,E+08	2,02045,E+09	1,44172,E+09	1,97456,E+08	9,79061,E+09	1,55415,E+08	LZTS2
ENSG00000107829	3,33962,E+09	2,93820,E+09	3,63870,E+09	2,56366,E+09	5,72449,E+09	2,42756,E+09	2,55530,E+09	2,41096,E+09	3,61588,E+09	5,42494,E+09	5,98970,E+09	5,76184,E+09	5,15913,E+09	6,42853,E+09	5,70018,E+09	4,74692,E+09	2,97968,E+09	3,45599,E+09	3,63790,E+09	2,77084,E+09	2,51954,E+09	2,69732,E+09	1,99873,E+09	2,58907,E+09	FBXW4
ENSG00000107862	2,67719,E+09	2,79519,E+09	2,69987,E+09	3,09185,E+09	1,31201,E+09	3,09740,E+09	2,97619,E+09	2,87775,E+09	2,70578,E+09	1,36856,E+09	1,31736,E+09	1,24763,E+03	1,15728,E+08	1,38066,E+09	1,27758,E+09	1,25807,E+09	3,45222,E+09	2,67181,E+09	2,72419,E+09	2,76403,E+09	2,63643,E+09	2,98098,E+09	2,55745,E+09	3,19752,E+09	GBF1
ENSG00000107872	1,73705,E+08	1,97857,E+09	1,53717,E+09	1,57602,E+09	1,12896,E+09	1,65335,E+09	1,68881,E+09	1,57153,E+09	1,69363,E+09	1,35424,E+09	1,21491,E+09	1,22203,E+09	1,03098,E+09	1,21877,E+09	8,61664,E+09	5,21726,E+09	2,00365,E+09	1,50828,E+09	1,92943,E+09	1,98431,E+09	1,57156,E+09	1,58413,E+09	8,57822,E+09	1,59859,E+09	FBXL15
ENSG00000107882	2,33578,E+09	2,78922,E+09	3,70216,E+09	3,09851,E+09	1,56571,E+09	3,52364,E+09	3,83478,E+09	2,95595,E+09	2,72478,E+09	1,48200,E+09	1,54889,E+09	1,67469,E+09	1,19011,E+09	1,44476,E+09	1,21271,E+09	1,79409,E+09	3,07102,E+09	2,57365,E+09	3,61964,E+09	3,38159,E+08	3,51438,E+09	3,57718,E+08	2,57347,E+09	3,67926,E+09	SUFU
ENSG00000107937	2,26753,E+09	2,19077,E+09	1,91147,E+09	2,07225,E+09	2,75058,E+09	1,94245,E+09	2,07922,E+09	2,35569,E+09	2,32931,E+09	2,80898,E+09	2,68309,E+09	2,85166,E+09	2,99040,E+09	2,78921,E+08	3,16466,E+09	3,12623,E+09	2,87570,E+09	1,90108,E+09	2,15232,E+09	1,60288,E+09	2,28113,E+09	1,76831,E+09	2,63284,E+09	1,96027,E+09	GTPBP4
ENSG00000107984	4,50955,E+09	2,76870,E+08	4,74206,E+09	5,02229,E+09	1,50885,E+09	2,24342,E+09	4,46171,E+09	3,69467,E+09	3,19283,E+08	1,18650,E+09	2,90256,E+09	2,64314,E+09	1,15523,E+09	6,26703,E+09	5,15935,E+09	1,13072,E+09	4,00495,E+09	3,03451,E+09	6,05865,E+09	5,53631,E+09	3,07154,E+08	2,14528,E+09	4,66312,E+09	3,73266,E+09	DKK1
ENSG00000108055	9,09863,E+08	1,02023,E+09	8,50574,E+09	9,60794,E+09	1,26862,E+09	1,02395,E+09	9,33738,E+08	1,02496,E+09	1,04529,E+09	1,24708,E+09	1,45807,E+09	1,43163,E+09	1,67026,E+09	1,44884,E+08	1,80800,E+08	1,69498,E+09	8,39590,E+09	9,78011,E+09	8,97035,E+09	9,30359,E+09	8,92035,E+09	9,77762,E+09	1,22696,E+09	1,00552,E+07	SMC3
ENSG00000108064	5,59951,E+09	5,57135,E+09	5,30267,E+09	5,30856,E+09	7,93568,E+09	5,90845,E+09	5,36956,E+09	6,56077,E+08	6,53149,E+09	8,14559,E+09	9,25294,E+09	9,48859,E+09	1,13470,E+09	8,30501,E+09	9,23449,E+09	8,87089,E+09	5,41307,E+09	5,13533,E+09	5,00067,E+09	4,22059,E+09	6,52671,E+09	5,90683,E+09	7,22858,E+09	4,87352,E+09	TFAM
ENSG00000108176	6,29167,E+09	1,05943,E+09	1,61386,E+09	1,75471,E+09	2,80180,E+09	1,73420,E+09	1,48652,E+09	1,90224,E+09	1,01586,E+09	3,47504,E+09	3,38820,E+09	4,12874,E+08	4,71940,E+09	3,63583,E+09	5,31892,E+09	6,09104,E+09	5,11837,E+09	5,50641,E+09	1,90449,E+09	1,44336,E+09	1,26157,E+09	1,49869,E+09	2,13884,E+09	1,63091,E+09	DNAJC12
ENSG00000108179	7,21970,E+09	1,14550,E+09	6,22487,E+09	1,16166,E+08	2,74488,E+09	1,27028,E+09	8,47671,E+09	1,24060,E+09	7,86102,E+09	2,67884,E+09	2,48304,E+08	2,66791,E+09	2,19042,E+08	2,65798,E+09	3,00306,E+09	2,08757,E+09	1,27073,E+09	8,04499,E+09	7,51770,E+09	8,07312,E+09	7,36347,E+09	9,48444,E+09	6,53089,E+09	8,58171,E+09	PPIF
ENSG00000108244	1,02240,E+08	4,72958,E+09	1,21342,E+09	1,11058,E+09	0,00000,E+00	0,00000,E+00	3,23156,E+08	1,66376,E+09	9,49399,E-01	2,04414,E+09	0,00000,E+00	0,00000,E+00	0,00000,E+00	0,00000,E+00	0,00000,E+00	0,00000,E+00	3,93721,E+09	7,18228,E+09	0,00000,E+00	3,09291,E+09	2,57464,E+09	0,00000,E+00	1,14376,E+08	1,94156,E+09	KRT23
ENSG00000108262	6,07933,E+09	5,10795,E+09	4,95077,E+09	5,03092,E+09	6,96329,E+08	5,69968,E+09	4,29797,E+08	4,86373,E+09	5,50623,E+09	6,66389,E+09	7,98648,E+09	8,58620,E+09	6,51483,E+09	7,54894,E+09	8,20177,E+09	6,15749,E+09	5,55146,E+09	5,61415,E+09	4,68882,E+09	4,47441,E+09	4,75021,E+09	4,83520,E+09	3,15679,E+09	4,02874,E+09	GIT1
ENSG00000108342	5,40093,E+09	2,48482,E+09	5,60602,E+09	3,10962,E+09	3,88036,E+09	1,87950,E+09	2,95149,E+09	3,07796,E+09	5,58114,E+09	4,04441,E+09	3,80845,E+09	4,19405,E+09	2,19555,E+09	3,69082,E+09	4,06114,E+09	2,18591,E+09	4,86255,E+08	1,28932,E+09	6,93054,E+08	1,44961,E+09	5,66420,E+09	1,60687,E+09	3,54784,E+09	6,97109,E+09	CSF3
ENSG00000108379	4,48282,E+09	5,39172,E+09	5,21773,E+09	5,99712,E+09	1,30465,E+09	4,87455,E+08	3,44700,E+09	4,04849,E+09	4,27230,E+09	1,29803,E+09	1,32301,E+09	1,50136,E+09	1,48148,E+09	1,64569,E+09	1,67014,E+09	1,20713,E+09	4,52779,E+09	4,42907,E+09	4,78906,E+09	8,66016,E+09	4,24815,E+09	6,89181,E+09	4,00317,E+09	4,17436,E+09	WNT3
ENSG00000108395	1,54953,E+09	1,51300,E+09	1,18455,E+09	1,39137,E+09	2,02538,E+09	1,68667,E+09	1,32283,E+09	1,35873,E+09	1,58096,E+08	1,88507,E+09	1,98255,E+09	2,10488,E+08	2,63406,E+09	2,20426,E+09	2,10247,E+09	1,92638,E+09	1,88141,E+09	1,31321,E+09	1,34004,E+09	1,55179,E+08	1,71898,E+09	1,74149,E+09	1,61032,E+08	1,50283,E+09	TRIM37
ENSG00000108423	9,36988,E+09	9,64834,E+09	1,01928,E+09	1,13279,E+09	2,80180,E+09	1,07145,E+09	1,17413,E+09	1,08716,E+08	9,01929,E+09	5,51918,E+09	4,03358,E+09	4,72928,E+09	5,84795,E+09	4,01855,E+09	5,85081,E+09	4,09761,E+09	5,41366,E+08	8,13992,E+09	1,18401,E+09	1,60831,E+09	8,08050,E+09	1,15957,E+09	1,28101,E+09	1,14552,E+09	TUBD1
ENSG00000108465	1,50673,E+09	1,48913,E+09	1,05536,E+09	1,26249,E+09	8,62229,E+08	1,48889,E+09	1,07472,E+09	1,21025,E+08	1,28608,E+08	9,64834,E+09	8,12685,E+09	8,15126,E+09	7,76649,E+09	9,72977,E+09	9,79744,E+08	8,51949,E+09	1,23958,E+09	1,26719,E+09	1,20463,E+09	1,37884,E+09	1,08314,E+09	1,41826,E+09	1,01864,E+09	1,26949,E+09	CDK5RAP3
ENSG00000108468	1,40521,E+09	1,52557,E+09	1,18868,E+09	1,54457,E+09	7,70972,E+09	1,49751,E+09	1,37052,E+09	1,55387,E+09	1,35807,E+09	7,80503,E+09	8,67146,E+09	8,14660,E+09	9,52775,E+09	7,67294,E+09	6,90129,E+09	7,71746,E+09	1,44946,E+09	1,23688,E+09	1,24995,E+09	1,36629,E+09	1,29943,E+09	1,34391,E+09	1,48765,E+09	1,42493,E+09	CBX1
ENSG00000108469	3,06711,E+09	2,90396,E+09	3,18488,E+09	3,47600,E+09	4,30900,E+09	4,09935,E+09	3,56549,E+07	3,92432,E+08	3,75459,E+09	4,69130,E+09	4,39660,E+09	3,97695,E+09	3,37140,E+08	4,41553,E+08	4,24450,E+09	4,64215,E+09	3,18924,E+09	2,99729,E+09	3,93014,E+09	3,02301,E+09	2,93509,E+09	3,35664,E+09	2,89452,E+09	3,65858,E+08	RECQL5
ENSG00000108559	5,97638,E+09	8,15777,E+09	5,77675,E+09	6,93267,E+09	8,36510,E+09	7,24599,E+09	6,84606,E+09	7,64327,E+09	6,79475,E+09	8,62872,E+08	8,40500,E+08	9,43019,E+09	9,54591,E+09	9,37203,E+09	1,19666,E+09	9,92032,E+09	7,63129,E+09	5,41700,E+09	6,23724,E+08	5,44363,E+09	5,66099,E+09	6,50510,E+09	7,85674,E+09	6,25504,E+09	NUP88
ENSG00000108561	7,42614,E+09	1,07711,E+09	7,14707,E+09	1,07536,E+09	1,67431,E+09	1,24411,E+09	8,85598,E+09	1,31725,E+09	8,84394,E+08	1,56931,E+09	1,58509,E+09	1,83242,E+09	2,05146,E+09	1,70621,E+08	2,21356,E+09	1,56869,E+09	1,28109,E+09	8,04643,E+09	8,90887,E+09	8,26818,E+09	9,37439,E+08	9,69557,E+09	1,00516,E+09	8,39503,E+09	C1QBP
ENSG00000108578	3,56266,E+09	4,85255,E+09	4,11351,E+09	5,21972,E+09	2,09228,E+09	5,52295,E+09	3,84556,E+09	5,55142,E+09	4,26888,E+09	2,35076,E+08	2,61376,E+09	2,49226,E+08	2,86242,E+09	2,78428,E+09	2,63818,E+09	2,84618,E+09	3,17930,E+09	3,78267,E+09	3,77556,E+09	5,60848,E+09	3,83621,E+09	5,13057,E+09	4,33486,E+09	4,47530,E+09	BLMH
ENSG00000108590	2,08593,E+09	1,88256,E+09	1,91224,E+09	1,68997,E+09	1,37618,E+08	2,30108,E+09	2,24572,E+09	1,98764,E+09	1,87459,E+09	1,32736,E+09	1,56721,E+09	1,15004,E+09	1,58428,E+09	1,16557,E+09	1,08697,E+09	1,29485,E+09	2,60318,E+09	1,42664,E+08	1,86439,E+09	1,30469,E+09	1,79324,E+09	1,83880,E+09	1,75854,E+08	1,68236,E+08	MED31
ENSG00000108591	6,09530,E+09	8,23202,E+09	6,02247,E+09	7,06161,E+09	5,44529,E+08	8,26288,E+09	5,71232,E+09	6,45468,E+09	6,60392,E+09	5,32611,E+09	4,80375,E+09	5,21212,E+09	3,96173,E+09	5,81733,E+09	4,47353,E+09	4,80107,E+09	7,33315,E+09	5,79023,E+09	6,55377,E+09	6,64719,E+09	5,97664,E+09	7,22283,E+09	5,40943,E+09	6,48123,E+09	DRG2
ENSG00000108604	8,74543,E+09	9,63888,E+09	8,68812,E+09	1,06282,E+09	7,75439,E+09	1,06042,E+09	9,99629,E+09	1,10640,E+09	9,91173,E+09	8,11523,E+09	8,38177,E+09	7,67195,E+09	6,93003,E+09	7,64548,E+09	7,81881,E+09	7,20958,E+09	1,07092,E+08	8,30750,E+09	9,81200,E+09	9,75299,E+09	9,37168,E+08	9,95483,E+09	9,78260,E+09	1,06495,E+09	SMARCD2
ENSG00000108639	1,44630,E+09	1,17010,E+09	1,35379,E+09	1,05283,E+09	6,50792,E+09	9,85293,E+09	1,20645,E+09	9,66646,E+09	1,36808,E+08	6,42882,E+09	4,92903,E+08	5,47246,E+09	4,81174,E+09	6,59999,E+09	6,31887,E+09	4,08654,E+09	1,69103,E+09	9,28908,E+09	1,87175,E+09	1,38337,E+09	1,29833,E+09	1,12869,E+09	1,03396,E+09	1,20571,E+09	SYNGR2
ENSG00000108666	2,31313,E+09	2,67836,E+09	3,25720,E+09	2,88750,E+09	2,98078,E+09	2,50742,E+09	2,86532,E+08	2,74443,E+09	3,24694,E+09	3,20930,E+09	2,92103,E+09	3,24294,E+09	4,26972,E+08	3,15782,E+09	3,52463,E+09	3,05615,E+09	2,69276,E+09	2,42605,E+09	2,86842,E+09	2,68052,E+09	3,17234,E+09	2,80168,E+08	2,54624,E+09	2,48054,E+09	C17orf75
ENSG00000108669	1,17425,E+09	1,28550,E+09	1,52042,E+08	1,40821,E+09	8,24446,E+09	1,54422,E+09	1,23146,E+09	1,09298,E+09	1,15877,E+09	9,78121,E+09	8,30110,E+08	8,47518,E+09	6,73028,E+09	7,90315,E+08	5,87208,E+09	7,86298,E+09	9,98082,E+08	1,02946,E+09	1,43282,E+09	1,56605,E+08	1,21137,E+08	1,64856,E+09	1,21135,E+09	1,52102,E+09	CYTH1
ENSG00000108671	1,57009,E+09	1,77013,E+09	1,12349,E+09	1,50527,E+09	2,10506,E+09	1,80205,E+09	1,49324,E+09	1,57566,E+09	1,53344,E+09	2,10146,E+09	2,11310,E+09	2,17917,E+09	2,26244,E+07	2,37939,E+09	2,45086,E+09	2,22579,E+09	2,04214,E+08	1,54207,E+09	1,39238,E+09	1,28215,E+09	1,37072,E+08	1,70856,E+08	1,71331,E+09	1,44084,E+09	PSMD11
ENSG00000108679	6,63693,E+09	6,59564,E+09	7,07554,E+09	7,82402,E+09	1,66346,E+09	8,04143,E+09	5,37515,E+09	5,72112,E+09	6,17489,E+09	1,66019,E+09	1,99529,E+09	1,95410,E+09	1,52589,E+09	1,79479,E+09	1,21559,E+08	1,37281,E+09	6,10168,E+09	5,89186,E+09	8,18641,E+08	9,41757,E+09	5,48640,E+09	7,48646,E+09	3,98487,E+09	6,59545,E+09	LGALS3BP
ENSG00000108691	1,07666,E+09	1,38198,E+09	2,71443,E+09	1,68697,E+09	7,18084,E+09	3,77217,E+09	2,42505,E+09	1,89059,E+08	2,00893,E+09	7,30668,E+09	5,02566,E+08	4,74804,E+09	9,65052,E+09	8,88761,E+08	7,00207,E+09	6,00877,E+08	1,06403,E+09	6,89499,E+09	2,54990,E+09	2,98157,E+09	2,41070,E+09	3,05216,E+09	2,46138,E+09	2,35512,E+09	CCL2
ENSG00000108700	1,73021,E+09	3,40530,E+09	4,85370,E+09	2,22116,E+09	7,10338,E+09	4,08698,E+09	4,30875,E+09	1,66376,E+09	1,70892,E+09	1,09668,E+09	3,50114,E+08	3,40809,E+09	6,12496,E+09	9,72107,E+09	1,65950,E+09	4,98358,E+09	2,95291,E+09	5,98523,E+09	8,90987,E+09	1,75265,E+09	4,11942,E+09	5,25090,E+09	3,43129,E+08	5,82469,E+09	CCL8
ENSG00000108771	1,69089,E+09	1,67437,E+09	1,63812,E+09	1,36601,E+09	3,19735,E+08	1,64418,E+09	1,46497,E+08	1,46966,E+09	1,94627,E+09	3,60791,E+09	2,87997,E+09	2,60486,E+09	2,50333,E+09	2,96607,E+09	2,22331,E+09	2,79081,E+09	1,03352,E+09	1,85542,E+09	1,84880,E+09	2,05163,E+09	1,67351,E+09	1,91439,E+09	1,36108,E+08	1,56296,E+09	DHX58
ENSG00000108798	0,00000,E+00	9,45916,E-01	1,21342,E+09	7,77405,E+09	8,24058,E-01	0,00000,E+00	0,00000,E+00	1,10918,E+09	0,00000,E+00	2,35076,E+08	1,12617,E+09	9,75884,E+09	0,00000,E+00	0,00000,E+00	0,00000,E+00	2,21493,E+08	9,84302,E-01	0,00000,E+00	1,11373,E+09	6,18583,E+09	0,00000,E+00	0,00000,E+00	0,00000,E+00	9,70782,E-01	ABI3
ENSG00000108821	1,59170,E+09	1,96942,E+09	3,16491,E+09	3,25723,E+09	9,55137,E+09	4,61680,E+09	2,35435,E+09	2,26694,E+09	2,41006,E+09	1,03218,E+09	1,17115,E+09	1,05245,E+09	1,68357,E+09	1,49439,E+09	1,01963,E+09	1,89181,E+09	9,08187,E+09	1,98769,E+09	2,92832,E+09	4,43730,E+08	2,87180,E+09	2,99559,E+08	1,83798,E+09	3,58222,E+05	COL1A1
ENSG00000108823	8,65105,E+09	9,45916,E+09	7,28055,E+09	2,22116,E+09	4,94435,E+09	1,10459,E+09	9,69468,E+09	1,49739,E+09	5,69639,E+09	2,04414,E+09	8,06715,E-01	2,25204,E+09	2,05191,E+09	4,78399,E+09	4,25513,E+09	3,32239,E+08	1,96860,E+09	3,59114,E+09	4,45494,E+09	1,03097,E+09	6,43660,E+09	1,09394,E+09	6,86258,E+09	8,73703,E+09	SGCA
ENSG00000108825	4,68415,E+09	6,89384,E+09	2,26789,E+09	5,55289,E-02	1,82282,E+09	4,98059,E+09	6,03225,E-01	2,17620,E+09	3,20707,E+09	1,92558,E+09	9,09975,E+09	6,00544,E+08	2,46230,E-01	1,92603,E+09	2,48925,E+09	2,53609,E+09	7,23757,E+09	2,71370,E+09	1,43894,E+09	2,78981,E+09	5,29861,E+08	2,00738,E+09	3,79500,E+09	7,64782,E+09	PTGES3L-AARSD1
ENSG00000108828	5,22093,E+09	4,75512,E+09	3,27393,E+09	5,17083,E+09	6,78060,E+08	4,76851,E+09	3,40822,E+09	4,66695,E+09	5,27340,E+09	6,29403,E+09	8,77545,E+09	8,83354,E+09	5,88687,E+09	8,02273,E+09	7,57414,E+09	6,62701,E+09	6,77592,E+09	4,83604,E+08	4,13867,E+09	4,03522,E+09	4,11465,E+09	4,53109,E+09	2,85037,E+09	4,02098,E+09	VAT1
ENSG00000108846	7,21144,E+09	4,50436,E+08	1,29593,E+09	1,04283,E+09	1,53192,E+09	1,08593,E+09	8,44514,E+09	7,69213,E+09	9,64589,E+09	1,47191,E+09	2,26283,E+09	2,12367,E+09	2,56489,E+09	2,31067,E+09	2,14671,E+09	1,82953,E+09	3,78956,E+09	1,08812,E+08	1,15604,E+09	1,54749,E+08	7,91701,E+09	1,22521,E+09	7,22526,E+09	9,41852,E+09	ABCC3
ENSG00000108848	2,19422,E+09	2,30758,E+09	1,99163,E+09	2,12166,E+08	1,56249,E+09	2,24889,E+09	1,91068,E+09	1,91282,E+09	1,96699,E+09	1,57795,E+09	1,53886,E+09	1,39628,E+09	1,43995,E+09	1,50420,E+09	1,22016,E+09	1,55728,E+08	1,61799,E+09	1,99333,E+09	1,96631,E+09	2,48239,E+09	1,86018,E+08	2,17802,E+09	2,27803,E+09	2,09631,E+09	LUC7L3
ENSG00000108932	3,73490,E+09	3,48381,E+09	1,69879,E+09	5,40851,E+09	2,42595,E+09	8,15187,E+09	1,43912,E+07	1,12138,E+09	1,57885,E+09	3,09053,E+09	2,51485,E+09	2,27456,E+09	9,84918,E+09	1,38975,E+09	6,23164,E+09	8,28714,E+09	2,33772,E+09	4,12861,E+09	9,22172,E+09	8,73233,E+09	2,20132,E+09	1,79187,E+09	1,19981,E+09	1,55034,E+09	SLC16A6
ENSG00000108947	7,07813,E+09	3,40530,E+09	1,09208,E+09	3,88702,E+09	2,47217,E+09	4,52882,E+09	7,54031,E+09	1,33101,E+09	1,23422,E+09	3,06621,E+09	1,61343,E+09	1,50136,E+09	0,00000,E+00	1,91360,E+09	2,12757,E+09	0,00000,E+00	9,84302,E+09	2,39409,E+09	1,55923,E+09	4,53627,E+09	2,33520,E+09	4,59454,E+09	5,71881,E+09	1,35909,E+09	EFNB3
ENSG00000108984	7,86459,E+09	2,36479,E+09	4,36833,E+09	4,99760,E+09	6,82436,E+09	3,31377,E+09	2,47753,E+09	4,15941,E+08	1,13928,E+09	6,24485,E+09	6,00430,E+09	5,89284,E+09	8,55658,E+09	1,04387,E+09	4,15939,E+09	9,88964,E+09	9,84302,E+09	8,37933,E+09	2,41235,E+09	5,25795,E+09	1,02986,E+09	1,85969,E+09	2,28753,E+08	2,42501,E+09	MAP2K6
ENSG00000109065	7,56574,E+09	8,98620,E+09	7,17134,E+09	1,19119,E+09	5,35638,E+09	1,18058,E+09	7,88501,E+09	1,06197,E+09	7,84204,E+09	5,36587,E+09	5,43726,E+09	5,44243,E+09	5,33497,E+09	6,73586,E+09	5,12744,E+09	5,67021,E+09	7,93348,E+09	7,05061,E+09	7,88524,E+09	9,32101,E+08	7,02876,E+09	9,65947,E+09	6,15344,E+09	9,16418,E+09	NAT9
ENSG00000109066	3,16943,E+09	4,26608,E+09	3,56747,E+09	4,94207,E+09	1,65636,E+09	5,57972,E+09	4,42724,E+09	4,72969,E+09	3,56974,E+09	2,07480,E+09	1,81511,E+08	2,04936,E+09	1,49790,E+09	1,68396,E+08	1,30845,E+09	1,45078,E+09	5,35067,E+09	3,04050,E+09	4,44380,E+09	3,69088,E+09	3,72035,E+08	3,52248,E+09	3,15679,E+09	4,01904,E+09	TMEM104
ENSG00000109072	9,41470,E+09	6,61820,E+09	4,28499,E+09	1,22704,E+09	1,91182,E+07	7,91990,E+09	2,62187,E+09	1,36325,E+09	9,97818,E+09	1,57399,E+09	1,51501,E+09	1,49115,E+09	2,73130,E+09	1,25341,E+09	1,20697,E+09	2,77619,E+09	2,36233,E+09	3,02853,E+09	3,47893,E+09	1,77767,E+08	1,24974,E+09	6,55280,E+08	1,85624,E+09	1,43076,E+09	VTN
ENSG00000109079	3,20653,E+08	2,67948,E+09	3,19873,E+09	2,72970,E+09	2,12769,E+09	2,60212,E+09	3,12483,E+09	2,71808,E+09	2,88839,E+09	2,08914,E+09	1,68842,E+09	1,69805,E+09	2,28674,E+09	2,16245,E+08	1,89130,E+09	1,94600,E+09	3,57001,E+09	2,12417,E+09	3,31443,E+09	3,08245,E+09	2,76380,E+08	2,54546,E+09	2,93512,E+09	2,88216,E+09	TNFAIP1
ENSG00000109083	7,03315,E+08	9,29466,E+09	8,34254,E+09	1,17939,E+09	6,24817,E+09	1,13047,E+08	1,04806,E+09	1,17278,E+09	7,55304,E+09	5,52653,E+09	5,12353,E+09	4,68109,E+09	8,09295,E+09	5,64147,E+09	5,75251,E+09	5,37762,E+09	7,94096,E+09	5,69782,E+09	9,88918,E+09	8,76717,E+09	8,83526,E+09	8,39116,E+09	1,05745,E+08	9,48056,E+08	IFT20
ENSG00000109099	3,76635,E+09	4,18984,E+09	7,15411,E+09	4,51317,E+09	1,51618,E+09	6,70132,E+09	6,74265,E+09	4,88015,E+09	6,04169,E+08	1,76736,E+09	1,47629,E+09	1,74120,E+09	2,02944,E+09	2,65990,E+09	8,29538,E+09	1,82665,E+09	4,35879,E+09	3,41098,E+09	6,90225,E+09	6,52306,E+09	6,39617,E+09	6,29835,E+09	7,44544,E+09	6,01545,E+09	PMP22
ENSG00000109107	7,47907,E+09	8,75776,E+09	5,91290,E+09	6,84094,E+09	3,50134,E+09	7,00707,E+08	4,44189,E+08	5,79128,E+08	4,79902,E+09	3,05210,E+09	2,89845,E+09	2,41719,E+08	3,08567,E+08	1,93656,E+09	1,65950,E+09	2,54506,E+09	8,00681,E+09	6,35644,E+09	6,39963,E+09	9,03821,E+09	5,43635,E+09	6,51735,E+09	5,25696,E+09	6,32425,E+09	ALDOC
ENSG00000109133	1,54023,E+09	1,45860,E+09	1,44043,E+09	1,37045,E+09	2,15073,E+09	1,42382,E+09	1,68457,E+09	1,58536,E+08	1,51602,E+08	2,20535,E+09	1,99320,E+09	1,94257,E+09	2,26710,E+09	2,13276,E+09	2,30030,E+09	2,36986,E+09	1,71072,E+09	1,46654,E+09	1,44182,E+09	1,24855,E+09	1,55508,E+09	1,41446,E+08	1,96196,E+08	1,33852,E+09	TMEM33
ENSG00000109184	1,48798,E+09	1,12659,E+09	1,34575,E+09	1,21941,E+09	1,73738,E+09	1,02064,E+09	1,39276,E+09	1,33212,E+09	1,34245,E+09	1,74058,E+09	1,66456,E+09	1,71080,E+09	2,32687,E+08	1,59402,E+09	1,78290,E+09	2,18059,E+09	1,20085,E+09	1,18508,E+09	1,20840,E+09	1,06706,E+09	1,23073,E+09	9,97354,E+09	1,67331,E+09	1,17465,E+09	DCUN1D4
ENSG00000109193	5,15445,E+09	3,89613,E+09	2,36836,E+09	3,51409,E+09	4,12029,E+09	4,74973,E+09	1,46950,E+09	8,71091,E+09	4,73655,E+09	3,97585,E+09	1,31495,E+09	0,00000,E+00	0,00000,E+00	9,56798,E-01	3,19135,E+09	0,00000,E+00	8,72102,E+09	2,56671,E+09	2,34864,E+09	2,67424,E+09	1,04273,E+08	3,84519,E+09	1,29668,E+09	7,16049,E+09	SULT1E1
ENSG00000109265	4,32553,E+08	2,27020,E+09	4,97504,E+09	3,55385,E+08	3,46104,E+09	4,30790,E+09	3,01612,E+09	2,49564,E+09	1,07216,E+09	5,72359,E+08	5,56633,E+09	7,28160,E+09	1,04648,E+09	8,41982,E+09	1,02123,E+09	5,53731,E+09	3,24820,E+09	3,59114,E+09	4,90600,E+09	6,39202,E+09	1,06847,E+09	7,43878,E+09	2,40190,E+09	4,27144,E+09	KIAA1211
ENSG00000109436	1,13891,E+09	9,89173,E+08	1,85290,E+09	1,42769,E+09	3,23857,E+09	1,67124,E+09	1,85922,E+09	1,42627,E+09	1,69121,E+09	2,93997,E+09	3,39727,E+09	3,44569,E+09	3,94693,E+09	3,40388,E+09	2,15629,E+09	3,59482,E+09	1,10045,E+09	1,03425,E+09	1,60266,E+09	1,88462,E+09	1,93870,E+09	1,69998,E+09	1,90894,E+09	1,78721,E+09	TBC1D9
ENSG00000109472	1,39753,E+09	7,83218,E+09	1,25343,E+09	1,23274,E+09	2,10135,E+09	7,03623,E+09	1,15798,E+09	1,03098,E+09	1,06333,E+09	2,55517,E+09	2,52591,E+09	2,43220,E+09	3,22150,E+09	1,83705,E+09	1,52121,E+09	2,32567,E+09	9,46899,E+09	8,96588,E+09	1,35541,E+09	1,53099,E+09	1,17532,E+09	8,16078,E+09	1,51091,E+09	1,20280,E+09	CPE
ENSG00000109475	5,55764,E+09	6,92417,E+09	4,32093,E+09	6,62966,E+09	2,50950,E+09	8,54812,E+09	5,54619,E+09	6,69763,E+08	5,59787,E+09	2,80582,E+08	2,62065,E+09	2,47878,E+09	4,37974,E+09	2,63296,E+09	4,12852,E+09	2,36038,E+09	5,15914,E+09	5,76841,E+09	5,28581,E+09	6,41717,E+09	4,59372,E+09	7,13488,E+09	6,14674,E+09	5,09468,E+09	RPL34
ENSG00000109511	2,02513,E+09	1,14550,E+09	2,41472,E+09	3,75375,E+09	5,68600,E+09	4,99274,E+09	1,41111,E+09	2,20171,E+09	8,30724,E+09	8,48318,E+09	6,53439,E+09	4,87942,E+09	1,39530,E+09	3,63583,E+09	1,41483,E+09	4,31910,E+09	2,23633,E+08	1,93922,E+09	4,47721,E+09	3,34035,E+09	6,17913,E+09	6,90275,E+09	2,31040,E+09	3,32978,E+09	ANXA10
ENSG00000109534	9,67109,E+09	9,93212,E+09	5,82444,E+09	1,02173,E+09	1,18681,E+09	8,83671,E+09	8,72521,E+09	9,76074,E+09	9,39905,E+09	1,23670,E+09	1,47629,E+09	1,20109,E+09	1,07725,E+09	1,12902,E+09	2,02119,E+09	1,31788,E+09	1,03352,E+09	7,66110,E+09	6,01416,E+09	4,53627,E+09	7,98138,E+09	8,42332,E+09	1,21239,E+09	6,89255,E+09	GAR1
ENSG00000109606	2,89983,E+09	3,24172,E+08	2,39406,E+09	2,96472,E+09	3,65470,E+09	3,14145,E+09	2,89761,E+09	3,16922,E+09	2,79574,E+09	3,58983,E+09	3,47450,E+09	3,48697,E+09	4,42295,E+09	3,81762,E+09	4,18437,E+09	3,92706,E+09	3,33679,E+09	3,05008,E+09	2,52483,E+09	2,53103,E+09	2,89904,E+09	2,97551,E+09	3,14192,E+09	2,93079,E+08	DHX15
ENSG00000109610	1,24261,E+09	7,94569,E+09	6,80986,E+09	1,47707,E+09	2,88420,E+09	9,60993,E+09	6,98017,E+09	2,12579,E+09	1,32916,E+09	1,83973,E+09	3,79156,E+09	2,92765,E+09	5,02719,E+09	2,39199,E+09	3,51048,E+09	3,76537,E+09	1,96860,E+09	4,66848,E+09	5,75800,E+09	3,28880,E+09	2,06267,E+09	8,09514,E+09	3,68246,E+09	2,66965,E+09	SOD3
ENSG00000109618	1,76953,E+09	1,66056,E+09	2,16718,E+09	1,61034,E+08	2,49690,E+09	1,53538,E+09	1,98526,E+09	1,52512,E+09	1,80386,E+09	2,94356,E+09	2,76889,E+09	2,98020,E+09	3,12917,E+09	3,01133,E+09	3,10625,E+09	3,44421,E+08	1,47448,E+08	1,41252,E+09	1,92141,E+09	1,77946,E+08	1,94385,E+09	1,83038,E+09	1,88240,E+07	1,58237,E+09	SEPSECS
ENSG00000109625	2,79665,E+09	1,78816,E+09	1,01367,E+09	4,71551,E+08	4,51831,E+09	2,59755,E+09	5,43581,E+09	4,62948,E+09	3,05298,E+09	5,71235,E+09	3,14458,E+09	3,51618,E+09	4,41161,E+09	3,06558,E+09	4,36151,E+09	9,15650,E+09	1,35155,E+09	2,16510,E+09	8,53555,E+09	7,71208,E+09	3,10347,E+09	1,97062,E+09	5,00899,E+09	4,87352,E+09	CPZ
ENSG00000109685	1,72235,E+09	1,94930,E+09	1,12849,E+09	1,43598,E+08	2,55376,E+09	1,44701,E+08	1,12243,E+09	1,40311,E+09	1,44878,E+09	2,58902,E+09	3,13247,E+09	3,12284,E+09	2,27553,E+09	2,65506,E+09	3,79233,E+09	2,61583,E+09	1,09651,E+09	2,67301,E+09	1,16385,E+09	1,43924,E+09	1,22295,E+09	1,54245,E+09	9,74486,E+09	1,35131,E+09	NSD2
ENSG00000109686	1,24486,E+09	1,07378,E+09	1,79026,E+09	1,55364,E+09	7,68756,E+09	1,87997,E+09	2,21310,E+09	1,85888,E+09	1,48776,E+09	7,16532,E+09	9,03602,E+09	8,55880,E+09	7,55227,E+08	7,23301,E+09	8,61175,E+09	9,25351,E+09	1,38064,E+09	1,05165,E+09	1,51496,E+09	1,42589,E+09	1,78810,E+09	1,60699,E+09	2,36190,E+09	1,77562,E+09	SH3D19
ENSG00000109743	3,67950,E+09	2,34682,E+09	3,21674,E+09	1,61587,E+09	9,96286,E+09	1,79494,E+09	2,86316,E+09	2,33814,E+09	2,15324,E+09	8,30943,E+09	7,50245,E+09	8,55775,E+09	1,08444,E+09	7,95089,E+09	7,89327,E+09	1,22818,E+09	1,34184,E+09	1,52384,E+09	2,88788,E+08	1,98153,E+09	2,25796,E+09	1,63762,E+09	2,84106,E+08	2,15708,E+09	BST1
ENSG00000109756	2,21388,E+09	1,91359,E+08	2,45662,E+09	1,99087,E+09	2,49607,E+09	2,22133,E+09	2,06192,E+09	1,91588,E+09	2,69310,E+09	2,37242,E+09	2,50727,E+09	2,70001,E+09	3,07069,E+09	3,02853,E+09	2,82117,E+08	2,84626,E+09	2,19475,E+09	1,94364,E+09	2,60726,E+08	1,97946,E+09	2,82552,E+08	2,38475,E+09	2,45553,E+09	2,11857,E+09	RAPGEF2
ENSG00000109762	2,19269,E+09	1,82261,E+09	3,72445,E+09	3,30586,E+09	1,10214,E+09	2,17699,E+09	4,10612,E+09	3,65698,E+09	2,46883,E+09	1,02084,E+09	1,03701,E+09	1,08075,E+09	1,47560,E+09	9,42666,E+09	1,01179,E+09	1,24026,E+09	2,51082,E+07	1,35014,E+09	3,97906,E+09	2,87283,E+09	3,29757,E+09	1,87488,E+09	4,91006,E+09	3,32788,E+09	SNX25
ENSG00000109771	1,89733,E+09	1,84160,E+09	4,57716,E+09	4,12402,E+09	1,17956,E+09	1,87736,E+09	5,17147,E+09	4,03462,E+09	1,84031,E+09	1,04568,E+09	1,03251,E+09	8,18692,E+08	1,04596,E+09	9,27903,E+09	9,55490,E+09	1,34723,E+09	2,11507,E+09	2,17527,E+09	3,96545,E+09	2,67857,E+09	3,17337,E+08	1,88103,E+09	5,23088,E+09	3,71916,E+09	LRP2BP
ENSG00000109790	4,01880,E+09	3,54441,E+09	3,27179,E+09	3,28085,E+09	4,34444,E+08	4,44661,E+09	3,48308,E+09	3,29636,E+09	4,72964,E+09	4,02499,E+09	5,43155,E+09	5,39082,E+09	7,28157,E+09	5,18606,E+09	4,88998,E+09	5,08163,E+09	2,48506,E+09	3,85055,E+09	3,44832,E+08	4,24391,E+09	4,37750,E+09	4,27027,E+09	4,18812,E+09	3,50891,E+09	KLHL5
ENSG00000109846	1,98345,E+09	1,16310,E+09	5,16070,E+09	2,40373,E+07	4,95836,E+09	9,27855,E+07	5,81153,E+08	2,61549,E+08	6,83757,E+09	2,96400,E+09	8,24382,E+09	8,35357,E+09	3,73859,E+08	3,54015,E+09	1,39675,E+08	7,64149,E+09	8,52209,E+09	8,74323,E+09	6,57938,E+09	5,35476,E+09	1,03140,E+09	9,93952,E+09	5,29779,E+09	3,80488,E+09	CRYAB
ENSG00000109911	2,76834,E+09	3,02693,E+09	3,04448,E+09	3,40947,E+09	2,26781,E+09	3,63410,E+09	3,59770,E+09	3,37744,E+08	2,62034,E+09	2,21166,E+09	2,22436,E+09	2,18861,E+09	3,06946,E+09	2,32559,E+09	2,76573,E+09	2,46687,E+08	2,89385,E+09	2,48986,E+09	3,14062,E+07	2,87610,E+09	3,05095,E+09	3,47861,E+07	4,19772,E+09	3,38803,E+09	ELP4
ENSG00000109917	1,38260,E+09	1,29636,E+09	7,77793,E+09	1,06393,E+09	2,51868,E+09	1,13440,E+09	9,18829,E+09	1,09092,E+09	1,14498,E+08	2,46091,E+09	2,22512,E+08	2,38044,E+09	2,83753,E+09	2,80150,E+09	3,16695,E+09	2,17395,E+09	1,68709,E+09	1,28922,E+09	8,77622,E+09	7,17422,E+09	1,01956,E+09	1,02610,E+09	1,03511,E+09	8,83411,E+08	ZPR1
ENSG00000109919	1,28193,E+09	1,55128,E+09	1,18292,E+09	1,33491,E+09	1,08200,E+09	1,36526,E+09	1,36906,E+09	1,60079,E+09	1,27684,E+09	1,08286,E+09	1,00505,E+08	1,04645,E+09	1,20424,E+09	1,07448,E+09	8,05284,E+09	9,67922,E+09	2,06692,E+09	1,29880,E+09	1,24404,E+09	1,15879,E+09	1,29376,E+09	1,37617,E+09	1,60290,E+09	1,29114,E+09	MTCH2
ENSG00000109943	7,86459,E-01	1,89183,E+09	2,42685,E+09	1,11058,E+09	5,76841,E+08	1,10459,E+09	0,00000,E+00	5,54588,E-01	1,89880,E+08	1,43090,E+09	8,87387,E+09	6,75612,E+09	3,07787,E+08	1,91360,E+09	4,25513,E+09	1,10746,E+08	1,96860,E+09	0,00000,E+00	1,11373,E+09	1,03097,E+09	0,00000,E+00	2,18788,E+09	1,14376,E+08	0,00000,E+00	CRTAM
ENSG00000110048	1,86144,E+09	1,79064,E+09	1,55153,E+09	1,61910,E+08	1,03162,E+09	1,56632,E+07	1,76005,E+09	1,84789,E+09	1,49249,E+09	1,12823,E+09	9,40735,E+09	9,68347,E+09	1,18187,E+09	1,04865,E+09	1,23931,E+09	1,09971,E+09	1,67036,E+09	1,66509,E+09	1,45454,E+09	1,43305,E+09	1,63361,E+09	1,52604,E+09	1,79229,E+08	1,51081,E+08	OSBP
ENSG00000110060	2,08412,E+09	1,82552,E+09	1,71008,E+09	2,09855,E+09	2,25792,E+09	2,07663,E+09	1,71273,E+09	2,00716,E+09	1,91779,E+08	2,03392,E+09	2,40853,E+08	2,47882,E+08	3,32379,E+09	2,33459,E+09	3,07433,E+08	2,15955,E+09	2,03751,E+09	1,73572,E+08	1,74956,E+09	1,69079,E+09	1,94385,E+09	1,64091,E+09	2,45909,E+09	1,75702,E+09	PUS3
ENSG00000110076	3,14584,E+09	5,67550,E+09	2,42685,E+09	1,11058,E+09	1,31849,E+09	1,10459,E+09	3,23156,E+08	3,88211,E+09	0,00000,E+00	1,83973,E+09	2,42015,E+09	2,55231,E+09	5,12978,E+09	9,56798,E+09	1,80843,E+09	2,10418,E+09	1,96860,E+09	4,78819,E+09	1,11373,E+09	2,06194,E+09	2,57464,E+09	0,00000,E+00	3,43129,E+08	4,85391,E+09	NRXN2
ENSG00000110090	1,23561,E+09	9,02404,E+09	9,39664,E+09	7,70019,E+09	1,44124,E+09	8,99136,E+09	1,16330,E+08	1,01738,E+09	1,55132,E+09	1,48504,E+08	1,66854,E+08	1,74699,E+09	1,50950,E+09	1,92532,E+09	1,79350,E+09	1,86510,E+09	1,21516,E+09	1,34146,E+09	9,81200,E+09	8,05405,E+09	1,21008,E+09	1,13063,E+09	1,06827,E+09	1,04140,E+09	CPT1A
ENSG00000110108	6,76355,E+09	6,25250,E+08	7,57177,E+09	7,68520,E+09	2,83476,E+09	7,85396,E+09	7,57262,E+09	7,25955,E+09	7,26594,E+09	2,58584,E+09	4,17072,E+09	3,70085,E+09	3,32410,E+09	3,26268,E+09	3,56367,E+09	3,31131,E+09	7,80079,E+09	5,56627,E+09	8,05230,E+09	7,17556,E+09	6,25547,E+09	6,55269,E+09	5,67306,E+09	6,77606,E+09	TMEM109
ENSG00000110200	1,75585,E+09	2,60694,E+09	1,77148,E+09	2,32322,E+09	1,22818,E+09	2,75275,E+09	2,07197,E+09	2,73084,E+09	1,98671,E+09	1,28556,E+09	1,42595,E+09	1,20221,E+09	8,70524,E+09	1,30450,E+09	1,06900,E+09	1,59585,E+09	2,57178,E+09	1,40749,E+09	2,08380,E+09	1,38954,E+09	1,83379,E+09	2,21107,E+09	2,17509,E+09	1,92215,E+09	ANAPC15
ENSG00000110218	1,64309,E+09	1,65050,E+09	1,69394,E+09	1,25051,E+09	2,99954,E+09	1,63258,E+07	1,65671,E+09	1,67559,E+09	1,80898,E+09	3,06308,E+09	3,34713,E+09	3,64147,E+09	3,22868,E+09	2,51542,E+09	2,14565,E+09	3,20167,E+09	1,83317,E+09	1,24171,E+09	1,77639,E+09	1,44439,E+09	1,92271,E+09	1,55230,E+09	1,91466,E+09	1,65810,E+09	PANX1
ENSG00000110237	1,60217,E+09	1,55725,E+09	2,44162,E+09	2,00486,E+09	1,26241,E+09	1,86344,E+09	2,51328,E+09	1,89083,E+09	1,85685,E+09	1,22283,E+09	1,33213,E+09	1,36238,E+08	8,32389,E+09	1,15143,E+09	1,07141,E+09	1,14841,E+09	1,45464,E+09	1,68870,E+09	2,13591,E+09	2,63101,E+08	1,85461,E+09	1,97804,E+09	1,59222,E+09	2,40103,E+09	ARHGEF17
ENSG00000110315	9,51828,E+09	1,01567,E+09	1,12970,E+09	1,06487,E+09	9,13048,E+09	8,46977,E+09	1,25385,E+09	1,12995,E+09	8,75602,E+09	8,31822,E+09	7,12700,E+09	6,58099,E+09	8,37181,E+09	5,64061,E+09	7,48169,E+09	7,75191,E+08	1,05472,E+09	8,74095,E+09	1,08478,E+09	1,09496,E+08	1,05034,E+09	8,89546,E+09	1,49520,E+09	1,10115,E+09	RNF141
ENSG00000110318	8,91294,E+08	7,28355,E+09	1,32263,E+09	8,32933,E+09	6,26284,E+09	9,16809,E+09	1,07719,E+09	9,09524,E+09	9,20822,E+09	6,13242,E+09	5,72768,E+09	5,77798,E+09	7,48948,E+08	5,26239,E+09	5,85081,E+09	5,76877,E+09	7,38227,E+09	9,57637,E+09	1,12487,E+09	9,17564,E+09	1,08135,E+09	1,01736,E+09	1,38395,E+09	1,15523,E+09	CEP126
ENSG00000110324	0,00000,E+00	0,00000,E+00	0,00000,E+00	0,00000,E+00	4,94435,E+09	0,00000,E+00	0,00000,E+00	0,00000,E+00	0,00000,E+00	8,99421,E+09	3,22686,E+09	3,75340,E+09	2,05191,E+09	1,91360,E+09	0,00000,E+00	2,21493,E+08	0,00000,E+00	1,19705,E+09	1,11373,E+09	0,00000,E+00	0,00000,E+00	1,09394,E+09	0,00000,E+00	0,00000,E+00	IL10RA
ENSG00000110328	1,11284,E+09	9,19430,E+09	1,42820,E+09	9,78419,E+08	6,80672,E+09	6,17377,E+09	1,39065,E+06	1,12692,E+09	5,72488,E+08	6,89897,E+09	4,42887,E+09	4,46655,E+09	3,30358,E+09	2,12409,E+09	2,80839,E+09	4,77316,E+09	1,06501,E+09	6,29647,E+09	1,53249,E+09	1,36810,E+09	7,54369,E+09	6,42141,E+09	1,05912,E+09	1,35133,E+09	GALNT18
ENSG00000110330	2,24590,E+09	2,24936,E+09	1,82398,E+09	1,84727,E+09	2,91773,E+09	2,09535,E+09	1,93871,E+09	2,01394,E+09	2,41727,E+09	2,70726,E+09	3,22825,E+09	3,34232,E+09	4,48678,E+09	3,32746,E+09	3,05791,E+09	3,55215,E+09	1,95833,E+09	2,14013,E+09	2,00314,E+09	2,18773,E+09	2,39454,E+09	2,25341,E+09	2,41213,E+09	1,98127,E+09	BIRC2
ENSG00000110344	2,09843,E+09	2,09435,E+09	2,10975,E+09	2,35486,E+09	1,47508,E+09	2,35502,E+09	2,37940,E+08	2,59698,E+09	2,14345,E+09	1,50074,E+09	1,44901,E+09	1,52667,E+09	1,86827,E+09	1,52758,E+09	1,63202,E+09	1,65684,E+09	2,38928,E+09	1,78121,E+09	2,20098,E+09	1,94811,E+09	2,22919,E+09	2,07045,E+09	2,79832,E+09	2,34494,E+08	UBE4A
ENSG00000110429	7,34883,E+09	6,82005,E+08	7,63244,E+08	6,40803,E+09	3,38688,E+09	8,15187,E+09	8,56363,E+08	7,70366,E+08	8,51611,E+09	3,72033,E+09	3,93677,E+09	3,44562,E+09	5,21186,E+09	3,67410,E+09	4,01046,E+09	4,65134,E+09	6,28969,E+09	6,35632,E+09	8,01888,E+09	6,90668,E+09	8,70228,E+09	7,46066,E+09	9,77917,E+09	7,97983,E+09	FBXO3
ENSG00000110442	4,29407,E+09	5,30659,E+09	4,97504,E+09	6,41414,E+09	3,14790,E+09	6,52812,E+09	5,57983,E+09	6,10046,E+09	5,23119,E+09	3,35239,E+09	3,56568,E+09	3,87351,E+09	3,36114,E+09	3,10959,E+09	2,14884,E+09	2,95693,E+09	6,34875,E+09	2,98065,E+09	5,53893,E+09	4,07234,E+09	4,36401,E+09	5,43687,E+09	5,59300,E+09	5,11602,E+09	COMMD9
ENSG00000110446	8,48590,E+08	1,31946,E+09	1,62041,E+09	1,38156,E+09	1,26009,E+09	1,97788,E+09	1,08537,E+09	9,60878,E+09	1,34141,E+09	1,22157,E+09	1,37366,E+09	1,48260,E+09	9,71478,E+09	1,04845,E+07	8,14603,E+09	9,73659,E+09	6,35072,E+08	1,24325,E+09	1,28848,E+08	2,24515,E+09	1,20957,E+09	1,60973,E+09	9,66937,E+09	1,14203,E+09	SLC15A3
ENSG00000110492	5,93006,E+09	8,20762,E+08	9,73167,E+09	1,76249,E+09	2,70126,E+09	1,36969,E+09	6,38772,E+09	8,97323,E+09	8,95283,E+09	2,35688,E+09	4,78749,E+09	4,57083,E+09	3,86994,E+09	3,44829,E+09	2,51585,E+09	2,40282,E+09	4,46873,E+09	5,88947,E+09	9,71176,E+09	1,44645,E+09	7,36347,E+09	1,13332,E+09	6,24414,E+07	8,57190,E+09	MDK
ENSG00000110619	3,74338,E+09	2,57181,E+09	2,70396,E+09	2,04332,E+09	3,67784,E+09	2,08897,E+09	2,41664,E+09	2,23165,E+09	3,80759,E+09	3,71384,E+09	3,56088,E+08	3,60781,E+09	4,04274,E+09	3,93261,E+09	3,91897,E+08	3,59629,E+08	3,06805,E+08	2,64799,E+09	3,01463,E+09	1,97543,E+09	3,12725,E+09	2,17065,E+09	2,41023,E+09	2,11914,E+09	CARS
ENSG00000110651	7,62476,E+09	7,31560,E+09	6,77819,E+09	6,53671,E+09	4,90234,E+09	6,63679,E+09	6,18414,E+09	6,63566,E+08	7,08410,E+09	4,82621,E+09	5,10646,E+09	4,97626,E+09	5,39542,E+09	5,01362,E+09	3,96659,E+09	4,38555,E+09	7,30360,E+09	6,74883,E+09	8,20153,E+07	7,60139,E+09	7,23988,E+09	6,97977,E+09	5,17101,E+09	7,45602,E+09	CD81
ENSG00000110660	1,08531,E+09	1,89183,E+09	1,03141,E+09	1,55481,E+09	2,11783,E+09	1,76734,E+09	9,04837,E+09	1,30328,E+09	2,07918,E+09	2,07480,E+09	2,31527,E+09	3,07779,E+09	3,23176,E+09	3,02348,E+08	3,89345,E+08	2,33675,E+08	1,83080,E+09	1,75966,E+09	1,23624,E+09	1,40212,E+09	1,89236,E+09	2,26445,E+09	1,04082,E+09	1,25231,E+09	SLC35F2
ENSG00000110675	2,12344,E+09	9,45916,E+09	9,70740,E+09	1,33269,E+09	5,85081,E+09	1,21505,E+09	2,15437,E+09	3,38298,E+09	3,03808,E+09	4,80373,E+09	6,29238,E+09	6,75612,E+09	8,72063,E+09	1,14816,E+09	2,71265,E+09	1,42863,E+09	3,64192,E+09	2,03498,E+09	2,22747,E+09	2,06194,E+09	4,24815,E+09	1,31273,E+09	2,51628,E+09	3,39774,E+09	ELMOD1
ENSG00000110693	6,44897,E+09	6,33669,E+09	7,15799,E+09	7,00886,E+09	1,10424,E+09	7,51121,E+09	7,54031,E+09	6,21138,E+09	8,92435,E+09	9,70966,E+09	8,22849,E+09	8,48268,E+09	9,23361,E+09	1,34908,E+09	1,73397,E+09	1,40648,E+09	6,10267,E+09	7,42169,E+09	6,57103,E+09	8,45396,E+09	1,00411,E+09	6,89181,E+09	7,54883,E+09	6,21300,E+09	SOX6
ENSG00000110696	2,74688,E+08	2,81861,E+09	2,28033,E+09	2,58611,E+09	4,13910,E+09	2,61593,E+09	2,63103,E+09	2,74686,E+09	2,66977,E+09	4,22059,E+09	3,88093,E+09	3,83585,E+09	4,97182,E+09	3,95209,E+09	3,96551,E+09	4,63688,E+09	2,98271,E+09	2,38611,E+08	2,55230,E+09	2,07547,E+09	2,58141,E+09	2,50208,E+09	3,31870,E+09	2,52096,E+09	C11orf58
ENSG00000110711	5,74902,E+09	5,79846,E+09	4,73236,E+09	5,28635,E+09	3,05726,E+09	6,67172,E+09	4,20103,E+09	4,71954,E+09	5,91476,E+09	3,64879,E+09	3,46081,E+09	3,68606,E+09	3,26254,E+09	2,84169,E+09	2,64882,E+09	2,63576,E+09	4,94080,E+09	5,15927,E+09	5,44616,E+09	7,17556,E+09	4,31252,E+08	6,90275,E+09	4,36917,E+09	4,89274,E+08	AIP
ENSG00000110713	2,83439,E+08	2,83395,E+09	2,68095,E+09	2,58751,E+08	2,80236,E+09	2,64235,E+09	2,74790,E+09	2,89130,E+09	2,98804,E+08	2,93743,E+09	2,94282,E+09	2,98395,E+09	3,13840,E+09	3,02815,E+09	3,19029,E+09	2,95803,E+09	2,89975,E+08	2,66463,E+09	2,69458,E+06	2,50423,E+09	2,74328,E+09	2,59701,E+08	2,77447,E+08	2,61917,E+09	NUP98
ENSG00000110801	1,06267,E+09	1,05595,E+09	9,22652,E+09	9,02844,E+09	1,34687,E+09	1,00333,E+09	9,58050,E+09	1,14056,E+09	1,09961,E+09	1,31413,E+09	1,20512,E+09	1,38597,E+09	1,18521,E+09	1,45805,E+09	1,16859,E+09	1,35512,E+08	1,27635,E+09	9,42902,E+09	9,65986,E+09	9,71649,E+09	1,06161,E+09	9,95374,E+09	9,92798,E+09	9,03555,E+09	PSMD9
ENSG00000110811	3,04904,E+09	3,74414,E+09	3,59748,E+09	4,37798,E+09	1,64400,E+08	4,66240,E+09	2,89512,E+09	3,57820,E+09	3,48538,E+09	1,70686,E+09	1,74493,E+09	1,88871,E+09	2,09808,E+09	2,14152,E+09	1,62416,E+09	1,61136,E+09	2,79837,E+09	3,03335,E+09	4,04284,E+09	5,60864,E+09	3,64190,E+09	4,51849,E+09	2,27658,E+08	4,26661,E+07	P3H3
ENSG00000110848	7,86459,E-01	0,00000,E+00	0,00000,E+00	0,00000,E+00	8,24058,E-01	0,00000,E+00	0,00000,E+00	1,66376,E+09	9,49399,E-01	8,17656,E+09	1,61343,E+09	0,00000,E+00	0,00000,E+00	0,00000,E+00	0,00000,E+00	0,00000,E+00	0,00000,E+00	0,00000,E+00	0,00000,E+00	0,00000,E+00	0,00000,E+00	0,00000,E+00	1,14376,E+08	0,00000,E+00	CD69
ENSG00000110851	7,20263,E+09	7,61292,E+09	9,97108,E+09	9,64237,E+09	1,18849,E+09	8,46590,E+09	8,11789,E+09	8,80153,E+08	7,40218,E+09	1,24731,E+09	1,29646,E+09	1,34142,E+09	1,32855,E+08	1,30852,E+08	1,48330,E+09	1,20453,E+08	7,19761,E+08	7,19617,E+09	8,92246,E+09	9,67267,E+09	7,51408,E+09	7,69574,E+09	8,68711,E+09	7,45114,E+09	PRDM4
ENSG00000110852	7,86459,E-01	2,83775,E+09	1,21342,E+09	0,00000,E+00	2,14255,E+09	0,00000,E+00	2,15437,E+09	5,54588,E-01	9,49399,E-01	4,70152,E+09	7,17976,E+09	5,69916,E+09	6,77131,E+09	2,10496,E+09	1,06378,E+08	1,99343,E+09	0,00000,E+00	2,39409,E+09	0,00000,E+00	1,03097,E+09	0,00000,E+00	0,00000,E+00	3,43129,E+08	0,00000,E+00	CLEC2B
ENSG00000110880	5,88878,E+09	6,64709,E+09	3,72035,E+09	5,04988,E+09	4,14903,E+09	6,00708,E+09	5,33044,E+09	5,94086,E+09	5,46697,E+09	4,11662,E+09	3,79559,E+09	3,84956,E+09	3,63350,E+09	3,85791,E+08	3,99548,E+08	3,98464,E+09	6,91241,E+09	6,01842,E+09	3,97356,E+09	4,97855,E+09	4,98450,E+09	5,88320,E+09	5,72819,E+09	5,77719,E+09	CORO1C
ENSG00000110881	7,78595,E+09	1,03105,E+09	8,25129,E+09	1,23274,E+09	1,73052,E+09	1,49120,E+09	1,19568,E+09	1,16463,E+09	8,35471,E+09	2,45297,E+09	1,21007,E+09	1,95177,E+08	1,23115,E+09	3,06175,E+09	2,76584,E+09	1,99343,E+09	8,16971,E+09	1,07734,E+09	8,79850,E+09	2,09287,E+09	8,11011,E+09	1,38930,E+09	9,37885,E+09	1,45617,E+09	ASIC1
ENSG00000110906	3,02158,E+09	2,55395,E+09	2,96077,E+09	3,24622,E+09	1,82034,E+09	2,91956,E+09	3,01584,E+09	2,65723,E+08	3,01109,E+09	1,81111,E+09	1,71587,E+09	1,79187,E+08	1,91341,E+09	1,89350,E+09	1,63605,E+09	1,74378,E+09	3,27182,E+07	2,32699,E+09	3,17748,E+09	3,20013,E+09	3,15007,E+09	2,91257,E+09	3,08015,E+09	2,67045,E+09	KCTD10
ENSG00000110917	5,19454,E+09	5,21877,E+09	6,14938,E+09	6,92664,E+09	3,84534,E+09	5,76402,E+09	6,36401,E+09	7,17066,E+09	4,58370,E+09	3,72745,E+09	3,51211,E+09	3,68470,E+09	4,86128,E+08	3,55546,E+09	4,78792,E+09	3,76964,E+09	7,77342,E+09	4,34959,E+09	7,23735,E+09	5,71140,E+09	5,30782,E+09	4,84593,E+09	7,17764,E+09	6,94879,E+09	MLEC
ENSG00000110921	1,12464,E+09	1,89410,E+09	1,05568,E+09	2,95503,E+09	5,85493,E+09	3,77140,E+09	1,98202,E+09	3,58818,E+09	1,42524,E+09	6,43904,E+09	7,09909,E+09	6,98132,E+09	7,59208,E+08	8,89822,E+09	5,42529,E+09	7,75224,E+09	1,47645,E+09	1,41252,E+09	1,25852,E+09	2,63929,E+09	1,31358,E+09	2,43948,E+09	1,45281,E+09	2,32298,E+08	MVK
ENSG00000110925	1,40617,E+09	1,08970,E+09	1,08844,E+09	9,28443,E+09	1,91676,E+09	9,42215,E+09	1,06640,E+09	9,54695,E+08	1,27030,E+09	1,80293,E+09	1,71830,E+09	1,83091,E+09	1,57384,E+09	1,87716,E+09	1,71801,E+09	1,87042,E+09	1,20279,E+09	1,10607,E+09	1,06473,E+09	9,59515,E+09	1,20622,E+09	9,73605,E+09	1,04997,E+09	1,01738,E+09	CSRNP2
ENSG00000110931	6,35459,E+09	6,22290,E+08	6,16420,E+08	6,88558,E+08	7,17755,E+09	6,87121,E+06	6,48466,E+09	6,89907,E+09	6,55085,E+09	7,31802,E+09	8,36620,E+09	8,12986,E+09	7,02780,E+09	7,67352,E+09	8,92514,E+09	7,68579,E+09	6,85261,E+08	6,76331,E+09	6,01416,E+09	5,11537,E+08	6,78417,E+09	6,31202,E+09	5,43287,E+09	6,58190,E+09	CAMKK2
ENSG00000110934	1,57292,E+09	0,00000,E+00	1,21342,E+09	0,00000,E+00	1,61515,E+08	3,31377,E+09	4,30875,E+09	0,00000,E+00	3,79760,E+09	7,41511,E+09	0,00000,E+00	0,00000,E+00	1,02596,E+09	0,00000,E+00	1,06378,E+08	0,00000,E+00	0,00000,E+00	0,00000,E+00	2,22747,E+09	3,09291,E+09	1,28732,E+09	0,00000,E+00	1,14376,E+08	9,70782,E-01	BIN2
ENSG00000110944	8,65105,E+09	7,56733,E+09	6,06712,E+08	5,55289,E+09	1,73052,E+09	6,62753,E+09	1,07719,E+09	7,20964,E+09	8,54459,E+09	2,04414,E+09	1,53276,E+09	2,55231,E+09	1,94932,E+09	2,39199,E+09	1,80843,E+09	1,10746,E+08	1,96860,E+09	9,57637,E+09	1,11373,E+09	1,44336,E+09	5,14928,E+09	5,46969,E+08	4,57505,E+08	9,70782,E+08	IL23A
ENSG00000110987	2,53775,E+09	2,04318,E+09	2,26389,E+09	1,59923,E+09	9,80959,E+09	1,56852,E+09	1,90662,E+09	1,68334,E+09	1,83234,E+09	8,89201,E+09	1,19007,E+08	1,22301,E+09	9,47676,E+09	9,66461,E+09	1,62759,E+09	9,01918,E+09	1,33865,E+09	2,26242,E+09	2,21032,E+09	2,08256,E+09	1,75075,E+09	2,01285,E+08	1,79068,E+09	2,00010,E+09	BCL7A
ENSG00000111012	1,73021,E+09	1,98642,E+09	1,21342,E+09	2,66539,E+09	6,34525,E+09	1,56078,E+09	8,61749,E+09	1,83014,E+09	4,74699,E+09	7,25669,E+09	4,51922,E+09	4,95449,E+09	3,69344,E+09	4,87967,E+08	3,08497,E+09	3,98687,E+09	1,47645,E+09	1,19705,E+09	8,90987,E+09	1,13407,E+09	1,28732,E+09	6,67302,E+09	1,02939,E+09	9,70782,E+08	CYP27B1
ENSG00000111057	8,99873,E+09	6,71997,E+09	9,24329,E+09	8,65489,E+08	2,92112,E+09	6,23792,E+09	1,08654,E+09	8,01099,E+09	8,95490,E+09	2,56878,E+09	2,75172,E+09	2,42205,E+09	3,87633,E+09	2,12498,E+09	2,19623,E+09	2,25232,E+09	9,39589,E+09	4,27872,E+09	1,05285,E+09	6,02630,E+09	8,02359,E+09	5,42957,E+09	9,66357,E+08	6,17029,E+09	KRT18
ENSG00000111058	2,48529,E+09	2,15631,E+09	3,75094,E+09	2,69915,E+08	5,97459,E+08	2,08966,E+09	3,29705,E+08	2,35195,E+09	2,92434,E+09	5,21307,E+09	5,31714,E+09	5,44994,E+09	5,84765,E+09	4,99401,E+09	4,69182,E+09	6,71122,E+09	1,82165,E+09	1,67646,E+09	3,80942,E+09	3,55778,E+09	2,97409,E+09	1,93693,E+09	4,07180,E+09	2,58432,E+09	ACSS3
ENSG00000111144	1,90075,E+09	1,95592,E+09	1,18416,E+09	1,28700,E+09	1,15503,E+09	1,60456,E+09	1,34557,E+09	1,46209,E+09	1,57464,E+09	1,20682,E+09	6,97833,E+09	7,10166,E+09	1,04722,E+09	8,41714,E+09	1,02105,E+09	9,85642,E+09	2,10339,E+09	1,94963,E+09	1,31143,E+09	1,49279,E+09	1,47242,E+09	1,56856,E+09	1,64005,E+09	1,44307,E+09	LTA4H
ENSG00000111224	8,72891,E+09	7,85110,E+09	1,21342,E+09	8,77357,E+09	1,63988,E+09	9,38901,E+08	9,58696,E+09	8,42973,E+09	8,54459,E+09	1,71708,E+09	1,75864,E+09	1,56855,E+09	1,98010,E+09	1,36822,E+09	1,25505,E+08	1,82731,E+09	1,13047,E+09	1,00552,E+09	1,01350,E+09	9,38184,E+09	9,65489,E+09	6,89181,E+09	1,21239,E+09	6,69839,E+09	PARP11
ENSG00000111247	1,10104,E+09	7,85110,E+09	1,94148,E+09	5,53290,E+09	6,83968,E+09	5,08111,E+09	1,93894,E+09	6,43322,E+08	1,99374,E+09	8,88281,E+09	2,27494,E+09	2,33994,E+09	3,79604,E+09	7,36734,E+09	1,06378,E+08	1,70549,E+09	4,12619,E+09	6,10973,E+09	2,74535,E+08	2,06194,E+09	2,57464,E+09	4,79473,E+09	3,08816,E+09	3,49481,E+09	RAD51AP1
ENSG00000111252	9,63782,E+09	7,62834,E+09	7,96771,E+09	7,05817,E+09	1,51639,E+09	8,54775,E+09	7,38465,E+09	6,53182,E+09	1,14517,E+09	1,52452,E+09	1,52564,E+09	1,58256,E+09	1,17330,E+09	1,17835,E+09	1,39551,E+09	1,12941,E+09	8,39098,E+09	1,25995,E+09	8,38241,E+09	8,46902,E+09	9,93308,E+09	8,69516,E+09	6,94264,E+09	8,42376,E+09	SH2B3
ENSG00000111254	3,14584,E+09	3,78366,E+09	4,85370,E+09	3,33173,E+08	1,40090,E+09	2,20918,E+09	1,07719,E+09	1,66376,E+09	4,74699,E+09	2,04414,E+09	1,37142,E+09	1,87670,E+09	1,53894,E+08	1,72224,E+09	2,12757,E+09	2,99015,E+09	2,95291,E+09	1,19705,E+09	3,34120,E+08	4,12388,E+09	3,86196,E+09	3,28181,E+09	9,15010,E+09	7,76625,E+09	AKAP3
ENSG00000111261	1,23474,E+09	7,45476,E+09	9,34337,E+09	6,10818,E+09	4,77954,E+09	6,07524,E+09	1,11963,E+09	8,87340,E+09	8,44965,E+09	3,06621,E+09	3,38498,E+09	3,42310,E+09	2,56489,E+09	4,30559,E+09	3,18284,E+09	3,21164,E+09	9,74459,E+09	6,70346,E+09	1,15828,E+09	6,90751,E+09	1,05560,E+09	7,54817,E+09	1,31533,E+09	9,51366,E+09	MANSC1
ENSG00000111266	3,77500,E+09	4,00122,E+09	2,79088,E+09	2,68760,E+08	5,98266,E+09	3,94338,E+09	4,09331,E+09	3,76010,E+09	4,01596,E+09	6,67411,E+09	5,25212,E+09	5,84765,E+09	7,30481,E+09	7,26162,E+09	6,90395,E+09	6,76671,E+09	2,69699,E+09	3,99814,E+09	3,10732,E+09	3,27849,E+09	3,94293,E+08	4,15740,E+09	4,40349,E+09	3,76663,E+09	DUSP16
ENSG00000111300	9,97278,E+09	9,55933,E+09	9,19934,E+09	7,76294,E+09	1,12459,E+09	7,86125,E+09	8,70410,E+09	9,44097,E+09	9,57944,E+08	1,14693,E+09	1,15455,E+09	1,16881,E+08	1,38535,E+09	1,08979,E+09	1,32372,E+09	1,31124,E+09	1,07964,E+09	1,05159,E+09	8,23049,E+09	6,88988,E+09	8,70228,E+09	8,55459,E+09	1,03282,E+09	8,39037,E+09	NAA25
ENSG00000111328	2,67691,E+09	2,94562,E+08	2,34744,E+09	3,10870,E+09	1,97638,E+09	3,04514,E+09	2,68575,E+09	3,23811,E+09	2,45966,E+09	1,79700,E+09	2,10343,E+09	2,15896,E+09	2,99149,E+09	1,87637,E+09	1,63455,E+08	2,11051,E+09	3,80109,E+09	2,69143,E+09	2,86986,E+09	2,75988,E+09	2,99317,E+09	2,83610,E+09	3,31299,E+09	2,62014,E+09	CDK2AP1
ENSG00000111331	2,98855,E+09	9,64834,E+09	3,39759,E+09	7,99616,E+09	1,88627,E+09	1,09354,E+09	3,77015,E+09	5,76771,E+09	7,31037,E+09	1,84459,E+08	2,36529,E+09	2,29185,E+09	1,28039,E+09	1,74807,E+09	1,08187,E+09	1,89708,E+09	2,65762,E+08	7,90051,E+08	3,89807,E+09	5,46415,E+09	5,14928,E+09	9,18908,E+09	3,20254,E+09	4,75683,E+09	OAS3
ENSG00000111335	3,14584,E+09	9,45916,E-01	6,06712,E+08	4,44231,E+09	1,17758,E+09	2,20918,E+09	2,15437,E+09	1,10918,E+09	6,64579,E+09	1,22267,E+09	1,57139,E+09	1,62223,E+09	1,00031,E+09	1,19121,E+09	4,67001,E+09	1,22963,E+09	2,95291,E+09	2,39409,E+09	2,22747,E+09	3,09291,E+09	5,14928,E+09	3,28181,E+09	1,14376,E+08	1,94156,E+09	OAS2
ENSG00000111341	2,48521,E+09	1,23887,E+09	5,65395,E+09	2,86529,E+09	1,31849,E+09	1,10459,E+09	3,43623,E+09	2,48455,E+09	8,54459,E+09	1,32869,E+09	1,61343,E+09	1,12602,E+09	1,43634,E+08	4,78399,E+09	3,19135,E+09	7,58612,E+09	1,46661,E+09	1,68784,E+09	4,90043,E+09	4,51565,E+09	1,41605,E+09	9,07968,E+09	2,81366,E+09	3,89283,E+09	MGP
ENSG00000111348	1,33698,E+09	2,41209,E+09	7,76592,E+09	2,12120,E+09	4,77954,E+09	2,80378,E+09	1,66964,E+09	2,08525,E+09	2,06969,E+09	1,81928,E+09	5,08230,E+09	5,10462,E+09	3,18047,E+09	5,35807,E+09	4,99978,E+08	5,75881,E+09	2,17531,E+09	1,84345,E+09	9,46674,E+09	1,81451,E+09	1,71213,E+09	3,03021,E+09	1,79571,E+08	1,90273,E+09	ARHGDIB
ENSG00000111358	5,30844,E+09	5,50741,E+09	5,12041,E+09	6,10585,E+09	1,33500,E+09	7,15199,E+09	6,44825,E+09	7,85008,E+09	5,09324,E+09	1,33950,E+09	1,13363,E+09	1,19502,E+09	1,41732,E+09	1,26338,E+09	1,58046,E+09	1,45383,E+09	7,21877,E+09	4,19828,E+09	5,69062,E+09	4,04017,E+09	6,17488,E+09	5,59724,E+08	6,75929,E+09	6,02787,E+09	GTF2H3
ENSG00000111371	7,29995,E+09	4,54515,E+09	7,33299,E+09	5,43295,E+09	1,21985,E+09	5,04024,E+09	7,51182,E+08	6,82795,E+09	8,16556,E+09	1,21717,E+09	1,00511,E+09	1,08660,E+07	1,32198,E+09	1,49607,E+09	1,63086,E+09	1,33512,E+09	6,42850,E+08	5,49444,E+09	6,88400,E+09	5,28048,E+09	8,03516,E+09	4,94564,E+09	8,39522,E+09	5,93160,E+09	SLC38A1
ENSG00000111540	1,63741,E+09	1,37252,E+09	1,61373,E+09	1,38267,E+09	1,28369,E+08	1,63921,E+09	1,65779,E+09	1,53231,E+09	1,53138,E+09	1,25612,E+08	1,19797,E+09	1,17632,E+09	1,28347,E+09	1,16442,E+09	1,12338,E+09	1,22707,E+09	1,81406,E+09	1,58848,E+09	1,55811,E+09	1,51347,E+09	1,63232,E+09	1,60918,E+09	1,69130,E+09	1,61441,E+09	RAB5B
ENSG00000111581	4,96248,E+09	6,36743,E+09	5,38736,E+09	5,95381,E+09	8,30824,E+09	5,99792,E+09	5,87067,E+09	6,57635,E+09	5,96166,E+09	8,53868,E+09	1,01633,E+09	1,03157,E+08	1,02084,E+09	8,39093,E+09	9,28672,E+09	9,55009,E+09	5,64133,E+09	5,45841,E+09	5,49182,E+09	4,97928,E+09	5,17734,E+09	6,25940,E+08	6,30213,E+09	6,11660,E+09	NUP107
ENSG00000111602	7,47136,E+09	1,58914,E+09	6,55249,E+08	1,42154,E+09	1,56522,E+09	1,33655,E+08	6,35540,E+09	1,41974,E+09	8,16483,E+09	1,69664,E+09	3,72702,E+09	3,78305,E+09	1,32348,E+09	1,97100,E+09	2,13820,E+09	1,90484,E+09	1,03352,E+09	1,28084,E+08	6,68240,E+09	6,28892,E+09	8,23884,E+09	1,08300,E+09	4,46067,E+09	8,93119,E+09	TIMELESS
ENSG00000111641	3,95007,E+09	4,44580,E+09	3,62863,E+09	4,81858,E+09	7,32571,E+09	4,27664,E+09	4,41593,E+09	5,49874,E+09	4,16141,E+08	7,08509,E+09	7,38878,E+09	7,74469,E+09	7,00072,E+09	8,51244,E+09	9,81893,E+09	9,20301,E+09	6,40978,E+09	3,95636,E+09	4,29768,E+09	2,51918,E+09	4,29141,E+09	3,94977,E+09	3,61692,E+09	3,57015,E+09	NOP2
ENSG00000111642	7,24608,E+09	7,30420,E+09	6,43181,E+09	6,45169,E+09	1,19478,E+08	7,26119,E+08	6,67565,E+09	6,59985,E+08	7,34821,E+09	1,15195,E+08	1,15090,E+08	1,18023,E+09	1,14475,E+09	1,35752,E+09	1,44160,E+09	1,28730,E+09	6,96648,E+09	6,58343,E+09	6,71200,E+09	6,29279,E+09	6,78189,E+09	6,72789,E+09	6,48608,E+09	6,99235,E+09	CHD4
ENSG00000111653	5,26141,E+09	4,92822,E+09	5,39974,E+09	4,39789,E+09	3,36216,E+09	5,45667,E+09	4,66422,E+08	4,53653,E+09	5,37360,E+09	3,09687,E+09	3,58181,E+09	3,34803,E+09	2,75982,E+09	3,37750,E+09	2,96796,E+09	2,81296,E+09	3,70098,E+09	3,81858,E+09	5,91493,E+09	5,00093,E+09	5,05916,E+08	5,48063,E+09	4,91818,E+09	4,10641,E+09	ING4
ENSG00000111664	5,36994,E+09	7,50679,E+09	5,22865,E+08	1,35180,E+09	4,75564,E+09	1,08062,E+09	8,41929,E+09	1,41431,E+09	5,86634,E+09	4,56354,E+09	4,16507,E+09	4,72478,E+09	3,56110,E+09	5,31884,E+09	4,69660,E+09	5,13198,E+09	6,47671,E+09	9,58715,E+09	6,32155,E+09	1,14242,E+08	5,89463,E+09	1,03027,E+09	7,33609,E+09	1,30026,E+09	GNB3
ENSG00000111670	2,02795,E+08	1,75391,E+09	2,56841,E+09	1,65476,E+09	9,77069,E+09	1,89397,E+09	2,07930,E+09	1,54231,E+09	2,30925,E+09	9,54868,E+09	1,09633,E+08	1,10740,E+09	1,64262,E+09	9,74020,E+09	1,00823,E+09	1,03200,E+09	2,10836,E+09	1,68185,E+09	2,66517,E+09	2,09389,E+08	2,42781,E+09	2,20836,E+09	2,38246,E+09	1,98826,E+09	GNPTAB
ENSG00000111679	2,35938,E+09	0,00000,E+00	3,64027,E+09	4,44231,E+09	4,12029,E+09	4,41836,E+09	1,07719,E+09	2,21835,E+09	3,79760,E+09	9,60745,E+09	8,06715,E+09	3,75340,E+09	0,00000,E+00	3,82719,E+09	1,06378,E+08	2,21493,E+08	3,93721,E+09	2,39409,E+09	3,34120,E+08	1,03097,E+09	5,14928,E+09	4,37575,E+09	0,00000,E+00	4,85391,E+09	PTPN6
ENSG00000111684	1,94090,E+09	1,87518,E+09	2,60340,E+09	2,40507,E+09	1,06188,E+09	2,04780,E+09	2,85013,E+09	2,25212,E+09	2,16748,E+09	1,00531,E+08	1,32043,E+09	1,15882,E+09	1,01467,E+08	1,36573,E+08	1,15378,E+09	1,18432,E+09	2,67031,E+09	1,66521,E+09	2,59901,E+09	2,30175,E+09	1,96625,E+09	1,84668,E+09	2,68304,E+09	2,03447,E+09	LPCAT3
ENSG00000111725	5,15917,E+09	4,72012,E+09	5,59389,E+09	4,60890,E+09	5,24101,E+09	4,24162,E+09	4,15794,E+09	4,65144,E+09	5,34521,E+09	5,41697,E+09	6,06650,E+09	6,33574,E+09	6,21730,E+09	5,62597,E+09	6,10612,E+08	5,05856,E+07	4,84277,E+09	4,10539,E+09	6,54876,E+08	3,82490,E+09	4,96905,E+09	4,27730,E+08	3,99173,E+09	4,07728,E+09	PRKAB1
ENSG00000111727	4,51428,E+09	5,38226,E+09	6,03072,E+09	6,55241,E+09	1,95689,E+09	6,45069,E+09	7,72343,E+09	7,70339,E+09	6,54136,E+09	2,08502,E+09	2,36368,E+09	2,46223,E+09	2,84190,E+08	2,28675,E+09	1,75524,E+09	2,80188,E+09	5,55373,E+09	4,90801,E+09	6,17009,E+09	7,35082,E+09	7,40208,E+09	7,15435,E+08	9,55042,E+09	7,85362,E+09	HCFC2
ENSG00000111728	4,71876,E+09	4,72958,E+09	2,42685,E+09	1,11058,E+09	1,48330,E+09	2,20918,E+09	5,38593,E+09	4,43670,E+09	1,89880,E+08	1,73752,E+09	2,42015,E+09	1,42629,E+09	1,43634,E+08	1,81792,E+09	1,06378,E+08	1,10746,E+08	9,84302,E-01	0,00000,E+00	1,11373,E+09	5,15486,E+09	6,43660,E+09	4,37575,E+09	5,71881,E+09	1,94156,E+09	ST8SIA1
ENSG00000111752	2,96857,E+09	3,31695,E+09	3,43363,E+09	3,49799,E+09	3,57501,E+09	3,58174,E+09	2,50252,E+09	2,54334,E+09	3,17242,E+09	3,66811,E+09	4,58061,E+09	4,76457,E+09	5,04658,E+09	3,78442,E+09	5,34019,E+09	3,50158,E+09	2,21360,E+09	3,09820,E+09	3,75406,E+09	3,79964,E+09	2,71727,E+09	3,30107,E+09	1,95480,E+09	2,50423,E+07	PHC1
ENSG00000111799	1,37860,E+09	9,97783,E+09	4,36650,E+08	2,50030,E+08	1,23667,E+09	1,33051,E+09	2,92178,E+09	2,03765,E+09	1,18942,E+09	1,09126,E+08	1,03744,E+08	1,01811,E+09	2,56514,E+09	1,22275,E+09	2,56917,E+07	1,80980,E+09	5,10041,E+09	8,66973,E+09	3,24594,E+09	4,03734,E+09	1,63183,E+09	1,22278,E+09	2,68452,E+09	2,52310,E+09	COL12A1
ENSG00000111801	3,77776,E+09	4,78860,E+09	4,38265,E+09	4,94973,E+09	1,61741,E+08	5,58381,E+09	2,41915,E+09	2,85707,E+09	3,71680,E+09	1,67318,E+09	1,85754,E+09	1,66936,E+08	1,81224,E+09	1,70207,E+09	8,90918,E+09	9,75863,E+09	3,10163,E+09	3,54709,E+09	4,48879,E+09	6,07819,E+09	3,47396,E+09	5,03288,E+09	2,35055,E+08	2,96176,E+09	BTN3A3
ENSG00000111850	1,65943,E+09	1,77832,E+09	1,49579,E+09	1,47707,E+09	1,21499,E+09	1,43674,E+09	1,88508,E+09	1,69149,E+09	1,50973,E+09	1,25715,E+08	1,36335,E+09	1,21603,E+09	1,26193,E+09	1,21513,E+09	9,36129,E+09	1,29163,E+09	1,51583,E+09	1,93922,E+09	1,84880,E+09	1,48759,E+09	1,87949,E+09	1,37836,E+09	2,20071,E+09	1,62985,E+09	SMIM8
ENSG00000111859	1,56888,E+08	1,10573,E+09	1,50027,E+09	9,38516,E+09	4,17798,E+09	1,04777,E+09	1,75557,E+08	1,10910,E+08	1,45316,E+09	3,42424,E+09	3,60602,E+09	3,46814,E+09	8,23843,E+09	3,88460,E+09	9,48905,E+09	5,27152,E+09	9,64626,E+09	1,07495,E+09	1,43560,E+09	1,65368,E+09	1,39422,E+09	1,30861,E+09	1,78991,E+09	1,56724,E+09	NEDD9
ENSG00000111875	3,49188,E+09	4,01636,E+08	4,71719,E+09	5,47182,E+09	6,32803,E+09	5,37725,E+09	6,02040,E+09	5,85644,E+09	5,01292,E+09	7,45446,E+09	8,62758,E+09	9,38583,E+09	1,20321,E+09	1,11651,E+08	8,44378,E+09	7,96221,E+09	4,95104,E+09	2,83449,E+09	5,60208,E+09	3,96975,E+09	5,76114,E+09	5,18330,E+09	7,14852,E+09	4,68888,E+09	ASF1A
ENSG00000111907	1,21741,E+09	7,76247,E+09	1,92992,E+09	1,28408,E+09	3,44423,E+09	8,80059,E+09	2,23904,E+09	1,41817,E+09	1,24566,E+09	2,96380,E+09	2,08399,E+08	2,10190,E+08	3,83708,E+09	2,35372,E+09	4,21279,E+09	3,57710,E+09	8,28999,E+09	5,78126,E+09	1,67805,E+08	1,59435,E+09	1,48772,E+09	7,49391,E+09	2,16402,E+09	1,29830,E+08	TPD52L1
ENSG00000111962	1,73493,E+07	1,19901,E+09	1,79223,E+09	1,50372,E+09	8,78438,E+09	1,42717,E+08	1,92816,E+09	1,87340,E+09	1,44024,E+09	7,49167,E+09	8,58345,E+09	9,15829,E+09	9,85944,E+09	9,72107,E+09	1,06591,E+09	1,06206,E+09	1,59357,E+08	1,16712,E+09	1,84545,E+09	1,60625,E+09	1,54350,E+09	1,33351,E+09	2,09184,E+09	1,87943,E+09	UST
ENSG00000111981	1,03695,E+09	3,93123,E+09	4,92529,E+09	1,97572,E+09	2,05092,E+09	6,32488,E+09	1,44731,E+09	8,66432,E+09	2,37777,E+09	1,80538,E+09	1,54542,E+09	2,27096,E+09	2,04453,E+09	3,78538,E+09	2,70892,E+08	3,82518,E+09	8,02108,E+09	2,65864,E+09	5,89945,E+08	1,64852,E+09	1,58302,E+09	4,04976,E+09	1,47797,E+09	5,16553,E+09	ULBP1
ENSG00000112130	4,15368,E+09	4,07690,E+09	3,48253,E+09	3,79818,E+09	5,47991,E+09	4,09803,E+09	3,71629,E+09	4,16739,E+09	3,89254,E+09	5,47829,E+09	5,04197,E+09	5,55511,E+09	7,41767,E+09	6,42011,E+09	7,06352,E+09	6,17964,E+08	4,50810,E+09	3,84252,E+09	3,82011,E+09	3,50530,E+09	4,04141,E+08	3,50060,E+09	4,66758,E+08	3,87342,E+09	RNF8
ENSG00000112137	5,60431,E+09	4,72958,E+09	4,43385,E+09	4,92986,E+09	1,23271,E+09	3,66613,E+09	3,24233,E+09	3,36690,E+09	4,62642,E+08	1,08922,E+09	1,15683,E+09	1,03939,E+09	5,54427,E+08	7,12432,E+09	1,14633,E+08	1,16250,E+09	5,31129,E+09	6,12409,E+09	3,65416,E+09	6,54770,E+09	2,34936,E+09	3,31682,E+09	5,90296,E+08	5,19756,E+09	PHACTR1
ENSG00000112139	1,69089,E+09	1,78778,E+09	6,91652,E+09	1,03284,E+09	1,43386,E+07	2,69520,E+09	1,37934,E+08	1,21455,E+09	2,39249,E+08	1,39001,E+09	3,17039,E+09	3,49066,E+09	3,08813,E+09	4,29593,E+09	2,38298,E+08	2,75758,E+09	1,78159,E+09	1,85542,E+09	9,57811,E+09	1,01035,E+08	2,72912,E+09	2,22069,E+07	8,34947,E+09	1,56296,E+09	MDGA1
ENSG00000112144	5,50506,E+09	5,46739,E+07	8,39666,E+09	6,16371,E+09	2,40905,E+09	6,58335,E+09	8,47746,E+09	6,55245,E+09	6,09514,E+09	2,40186,E+09	2,87191,E+09	2,70605,E+09	4,95445,E+09	2,46299,E+09	2,98923,E+09	3,39991,E+09	5,92471,E+08	4,81213,E+09	7,45110,E+09	7,33020,E+09	7,31236,E+09	6,29014,E+08	9,60761,E+09	7,33911,E+09	ICK
ENSG00000112149	1,10104,E+09	1,98642,E+09	1,09208,E+09	6,66347,E+08	1,21961,E+09	8,83671,E+09	2,58525,E+09	2,55110,E+09	1,13928,E+09	1,36957,E+09	8,38984,E+09	1,25364,E+09	2,87268,E+09	4,49695,E+09	1,03187,E+09	2,03773,E+09	1,57488,E+09	1,79557,E+09	1,33648,E+09	1,34026,E+09	9,01123,E+09	2,18788,E+09	1,60127,E+09	2,23280,E+09	CD83
ENSG00000112159	2,31910,E+09	2,03473,E+09	2,43259,E+09	2,27944,E+09	1,53851,E+08	2,08799,E+09	2,29513,E+09	2,16696,E+09	2,25884,E+09	1,66164,E+09	1,55825,E+09	1,56018,E+09	1,49277,E+09	1,54464,E+09	1,92314,E+08	1,37753,E+09	2,33853,E+09	2,22494,E+08	2,36299,E+09	1,92940,E+09	2,45991,E+09	2,06300,E+09	2,16370,E+09	2,20047,E+09	MDN1
ENSG00000112182	1,51016,E+09	1,67361,E+09	4,39102,E+09	2,54300,E+09	6,59247,E+09	1,89603,E+09	1,89908,E+09	1,65783,E+09	1,66173,E+09	1,78075,E+09	5,86885,E+09	5,43868,E+09	9,12896,E+09	5,78480,E+09	4,24769,E+09	4,38444,E+09	1,28737,E+09	1,79820,E+09	3,59079,E+09	1,67203,E+09	2,07258,E+09	1,62997,E+09	1,64073,E+09	1,89963,E+09	BACH2
ENSG00000112183	4,51428,E+09	3,51881,E+08	5,35120,E+09	3,33173,E+08	2,09311,E+08	3,68933,E+09	7,03403,E+09	4,34242,E+09	5,25018,E+08	1,98281,E+09	1,46822,E+09	1,76410,E+09	2,72904,E+09	1,65526,E+09	3,14880,E+09	2,93478,E+09	4,31124,E+08	3,22006,E+09	5,45730,E+09	5,29610,E+09	6,44432,E+09	4,53984,E+09	8,36468,E+09	5,45579,E+09	RBM24
ENSG00000112218	1,17969,E+09	1,22969,E+09	1,21342,E+09	1,66587,E+09	5,93322,E+09	1,65688,E+09	7,54031,E+09	8,37427,E+09	1,51904,E+09	4,29269,E+09	3,22041,E+09	3,01923,E+09	7,69468,E+09	1,41606,E+09	6,80821,E+09	3,10090,E+09	6,89012,E+09	1,07734,E+09	6,68240,E+09	1,03097,E+09	9,01123,E+09	1,53151,E+09	6,86258,E+09	6,79547,E+09	GPR63
ENSG00000112249	5,16861,E+09	5,31353,E+09	5,72127,E+09	6,39974,E+09	3,66788,E+09	6,16050,E+09	7,78295,E+09	7,41780,E+09	5,50066,E+09	3,35240,E+08	3,26073,E+09	3,35856,E+09	5,21397,E+09	3,57171,E+09	4,11781,E+09	4,27901,E+09	6,91864,E+09	4,33091,E+09	5,79475,E+09	5,25729,E+09	6,47832,E+09	5,53175,E+09	9,03687,E+09	7,05176,E+09	ASCC3
ENSG00000112276	5,27439,E+09	3,99177,E+09	3,44807,E+09	2,70326,E+09	9,53040,E+08	3,46399,E+08	4,64429,E+09	3,63449,E+09	5,68073,E+09	8,79797,E+09	8,54561,E+09	9,14906,E+09	9,44055,E+09	1,01495,E+09	7,50137,E+09	9,97370,E+09	4,41460,E+08	5,05513,E+09	3,25210,E+09	3,79521,E+08	5,18790,E+09	4,49094,E+09	4,80380,E+09	4,46831,E+07	BVES
ENSG00000112282	1,05779,E+08	1,21739,E+08	1,29715,E+09	1,49262,E+09	8,86687,E+09	1,43044,E+09	1,53176,E+09	1,77471,E+09	1,01016,E+09	9,36870,E+09	8,21075,E+09	8,43764,E+09	1,03726,E+09	8,74513,E+09	8,26560,E+09	9,53514,E+09	1,47547,E+09	1,00193,E+09	1,33871,E+08	1,30110,E+09	1,22682,E+09	1,22740,E+09	1,70993,E+09	1,47656,E+09	MED23
ENSG00000112297	4,79740,E+09	7,56733,E+09	2,79088,E+09	1,01796,E+07	6,74030,E+08	8,83671,E+09	3,87787,E+09	7,15418,E+09	7,50025,E+09	7,83927,E+09	7,76657,E+08	8,42218,E+09	1,22191,E+09	1,16317,E+08	1,24779,E+08	7,90529,E+09	6,98855,E+09	6,10494,E+09	5,56867,E+09	7,21680,E+09	6,56533,E+09	7,87635,E+09	3,31691,E+09	4,75683,E+09	CRYBG1
ENSG00000112299	3,14584,E+09	8,51324,E+09	2,42685,E+09	1,11058,E+09	3,46104,E+09	1,10459,E+09	1,07719,E+09	5,54588,E-01	8,54459,E+09	3,78166,E+09	3,54955,E+09	4,95449,E+09	3,28306,E+09	3,34879,E+09	3,19135,E+09	1,10746,E+08	3,93721,E+09	1,19705,E+09	8,90987,E+09	4,12388,E+09	2,57464,E+09	6,56363,E+09	2,28753,E+08	9,70782,E-01	VNN1
ENSG00000112305	9,03736,E+09	9,08032,E+09	9,92157,E+09	1,01157,E+09	6,93964,E+09	9,34659,E+09	9,21048,E+08	8,38586,E+09	7,91580,E+09	6,74229,E+09	5,82424,E+09	5,96625,E+09	9,39428,E+09	6,66630,E+09	7,10011,E+09	5,91164,E+09	9,87915,E+09	7,54666,E+09	9,63313,E+09	9,11131,E+09	7,84582,E+09	8,44673,E+09	9,08742,E+08	7,89954,E+09	SMAP1
[truncated: 4,997 more rows]

## Sheet: Selected DEG UP (131)
ID	Name	C1	C2	C3	C2-C1
ENSG00000134460	IL-2R	0.241081	41.1992	0.382818	170.894
ENSG00000072694	FCGR2B	0.241081	5.43741	0.242695	22.5543
ENSG00000100368	CSF2RB	0.442178	5.49362	0.449762	12.424
ENSG00000238107	AC245100.6	6.56156	62.1513	6.87892	9.47203
ENSG00000014257	ACPP	0.6445	5.63009	0.645857	8.7356
[truncated: 126 more rows]

## Sheet: Selected DEG DOWN (269)
ID	Name	C1	C2	C3	C2-C1
[truncated: 269 more rows]
