# Supplementary material for: Integrated Analysis of Transcriptome and Secretome From Umbilical Cord Mesenchymal Stromal Cells Reveal New Mechanisms for the Modulation of Inflammation and Immune Activation
Source: Front Immunol. 2020 Sep 30;11:575488. doi: 10.3389/fimmu.2020.575488 (PMC7561386; doi:10.3389/fimmu.2020.575488)
Supplement: Supplementary file 5 [file Table_2.XLSX]

## Sheet: GOs_Genes_down
GO ID	GO Term	Genes
GO:0009101	glycoprotein biosynthetic process	ENSG00000136542/ENSG00000143641/ENSG00000136213/ENSG00000228474/ENSG00000178234/ENSG00000131873/ENSG00000116406/ENSG00000173852/ENSG00000156162/ENSG00000187446/ENSG00000164574/ENSG00000167130/ENSG00000151348/ENSG00000198856/ENSG00000138336/ENSG00000110328/ENSG00000173950/ENSG00000182858/ENSG00000017427/ENSG00000165240/ENSG00000185900/ENSG00000163389/ENSG00000064225/ENSG00000198108/ENSG00000162694…
GO:0009100	glycoprotein metabolic process	ENSG00000136542/ENSG00000143641/ENSG00000136213/ENSG00000228474/ENSG00000178234/ENSG00000131873/ENSG00000116406/ENSG00000173852/ENSG00000156162/ENSG00000187446/ENSG00000164574/ENSG00000167130/ENSG00000151348/ENSG00000198856/ENSG00000138336/ENSG00000110328/ENSG00000204308/ENSG00000173950/ENSG00000182858/ENSG00000017427/ENSG00000165240/ENSG00000185900/ENSG00000163389/ENSG00000064225/ENSG00000198108…
GO:0070085	glycosylation	ENSG00000136542/ENSG00000143641/ENSG00000228474/ENSG00000133103/ENSG00000178234/ENSG00000116406/ENSG00000173852/ENSG00000156162/ENSG00000187446/ENSG00000164574/ENSG00000167130/ENSG00000151348/ENSG00000198856/ENSG00000138336/ENSG00000110328/ENSG00000173950/ENSG00000182858/ENSG00000185900/ENSG00000163389/ENSG00000064225/ENSG00000162694/ENSG00000134910/ENSG00000129562/ENSG00000102595/ENSG00000113532…
GO:0006486	protein glycosylation	ENSG00000136542/ENSG00000143641/ENSG00000228474/ENSG00000178234/ENSG00000116406/ENSG00000173852/ENSG00000156162/ENSG00000187446/ENSG00000164574/ENSG00000167130/ENSG00000151348/ENSG00000198856/ENSG00000138336/ENSG00000110328/ENSG00000173950/ENSG00000182858/ENSG00000185900/ENSG00000163389/ENSG00000064225/ENSG00000162694/ENSG00000134910/ENSG00000129562/ENSG00000102595/ENSG00000113532/ENSG00000117411…
GO:0043413	macromolecule glycosylation	ENSG00000136542/ENSG00000143641/ENSG00000228474/ENSG00000178234/ENSG00000116406/ENSG00000173852/ENSG00000156162/ENSG00000187446/ENSG00000164574/ENSG00000167130/ENSG00000151348/ENSG00000198856/ENSG00000138336/ENSG00000110328/ENSG00000173950/ENSG00000182858/ENSG00000185900/ENSG00000163389/ENSG00000064225/ENSG00000162694/ENSG00000134910/ENSG00000129562/ENSG00000102595/ENSG00000113532/ENSG00000117411…
GO:0006888	ER to Golgi vesicle-mediated transport	ENSG00000100196/ENSG00000136240/ENSG00000107862/ENSG00000133103/ENSG00000137642/ENSG00000105438/ENSG00000150961/ENSG00000113615/ENSG00000157020/ENSG00000166557/ENSG00000100934/ENSG00000138674/ENSG00000125991/ENSG00000184840/ENSG00000158560/ENSG00000174851/ENSG00000183087/ENSG00000167110/ENSG00000095139/ENSG00000168434/ENSG00000134594/ENSG00000086598/ENSG00000103227/ENSG00000075826/ENSG00000085788…
GO:0006487	protein N-linked glycosylation	ENSG00000228474/ENSG00000167130/ENSG00000198856/ENSG00000182858/ENSG00000134910/ENSG00000129562/ENSG00000102595/ENSG00000033011/ENSG00000088035/ENSG00000115275/ENSG00000102158/ENSG00000184787/ENSG00000118705/ENSG00000214160/ENSG00000172339/ENSG00000244038/ENSG00000167508/ENSG00000120697/ENSG00000117682/ENSG00000114745/ENSG00000163902/ENSG00000159063/ENSG00000131446/ENSG00000101901/ENSG00000163527…
GO:0048193	Golgi vesicle transport	ENSG00000100196/ENSG00000136240/ENSG00000090615/ENSG00000107862/ENSG00000133103/ENSG00000137642/ENSG00000105438/ENSG00000150961/ENSG00000113615/ENSG00000157020/ENSG00000166557/ENSG00000100934/ENSG00000138674/ENSG00000141258/ENSG00000157916/ENSG00000134243/ENSG00000125991/ENSG00000184840/ENSG00000158560/ENSG00000174851/ENSG00000183087/ENSG00000167110/ENSG00000095139/ENSG00000168434/ENSG00000134594…
GO:0030198	extracellular matrix organization	ENSG00000188153/ENSG00000038295/ENSG00000113140/ENSG00000138448/ENSG00000168542/ENSG00000141696/ENSG00000122707/ENSG00000115232/ENSG00000148848/ENSG00000164692/ENSG00000091136/ENSG00000166086/ENSG00000108821/ENSG00000157613/ENSG00000165240/ENSG00000075618/ENSG00000166147/ENSG00000197614/ENSG00000156140/ENSG00000187498/ENSG00000134871/ENSG00000130635/ENSG00000087116/ENSG00000166482/ENSG00000115204…
GO:0007156	homophilic cell adhesion via plasma membrane adhesion molecules	ENSG00000143341/ENSG00000138650/ENSG00000253873/ENSG00000067445/ENSG00000134757/ENSG00000040731/ENSG00000113361/ENSG00000262209/ENSG00000081853/ENSG00000140937/ENSG00000129116/ENSG00000253731/ENSG00000156642/ENSG00000139880/ENSG00000185008/ENSG00000150093/ENSG00000253953/ENSG00000187372/ENSG00000204956/ENSG00000113212/ENSG00000172270/ENSG00000248383/ENSG00000255408/ENSG00000171603/ENSG00000081138…
GO:0043062	extracellular structure organization	ENSG00000188153/ENSG00000038295/ENSG00000113140/ENSG00000138448/ENSG00000168542/ENSG00000141696/ENSG00000122707/ENSG00000115232/ENSG00000148848/ENSG00000164692/ENSG00000091136/ENSG00000166086/ENSG00000108821/ENSG00000157613/ENSG00000165240/ENSG00000075618/ENSG00000166147/ENSG00000197614/ENSG00000156140/ENSG00000187498/ENSG00000134871/ENSG00000130635/ENSG00000087116/ENSG00000166482/ENSG00000115204…
GO:0006790	sulfur compound metabolic process	ENSG00000109193/ENSG00000136213/ENSG00000157306/ENSG00000124370/ENSG00000131873/ENSG00000169902/ENSG00000173599/ENSG00000099797/ENSG00000182551/ENSG00000170899/ENSG00000145882/ENSG00000139531/ENSG00000064225/ENSG00000198108/ENSG00000131473/ENSG00000196104/ENSG00000033100/ENSG00000157593/ENSG00000155229/ENSG00000197594/ENSG00000165996/ENSG00000084207/ENSG00000213366/ENSG00000117411/ENSG00000174684…
GO:0018279	protein N-linked glycosylation via asparagine	ENSG00000228474/ENSG00000198856/ENSG00000134910/ENSG00000129562/ENSG00000102595/ENSG00000102158/ENSG00000184787/ENSG00000118705/ENSG00000244038/ENSG00000120697/ENSG00000163902/ENSG00000163527/ENSG00000136731/ENSG00000162298
GO:0018196	peptidyl-asparagine modification	ENSG00000228474/ENSG00000198856/ENSG00000134910/ENSG00000129562/ENSG00000102595/ENSG00000102158/ENSG00000184787/ENSG00000118705/ENSG00000244038/ENSG00000120697/ENSG00000163902/ENSG00000163527/ENSG00000136731/ENSG00000162298
GO:0006024	glycosaminoglycan biosynthetic process	ENSG00000136542/ENSG00000136213/ENSG00000131873/ENSG00000151348/ENSG00000169439/ENSG00000114770/ENSG00000064225/ENSG00000198108/ENSG00000033100/ENSG00000138798/ENSG00000117411/ENSG00000174684/ENSG00000038427/ENSG00000111962/ENSG00000116704/ENSG00000103044/ENSG00000157766/ENSG00000155893/ENSG00000142798/ENSG00000147257/ENSG00000183196/ENSG00000182197/ENSG00000158850/ENSG00000063660/ENSG00000076716…
GO:0006023	aminoglycan biosynthetic process	ENSG00000136542/ENSG00000136213/ENSG00000131873/ENSG00000151348/ENSG00000169439/ENSG00000114770/ENSG00000064225/ENSG00000198108/ENSG00000033100/ENSG00000138798/ENSG00000117411/ENSG00000174684/ENSG00000038427/ENSG00000111962/ENSG00000116704/ENSG00000103044/ENSG00000157766/ENSG00000155893/ENSG00000142798/ENSG00000147257/ENSG00000183196/ENSG00000182197/ENSG00000158850/ENSG00000063660/ENSG00000076716…
GO:0030203	glycosaminoglycan metabolic process	ENSG00000136542/ENSG00000136213/ENSG00000131873/ENSG00000187446/ENSG00000151348/ENSG00000169439/ENSG00000114770/ENSG00000165102/ENSG00000064225/ENSG00000198108/ENSG00000196104/ENSG00000033100/ENSG00000138798/ENSG00000117411/ENSG00000174684/ENSG00000068001/ENSG00000038427/ENSG00000111962/ENSG00000116704/ENSG00000019991/ENSG00000103044/ENSG00000179163/ENSG00000157766/ENSG00000162267/ENSG00000155893…
GO:0006490	oligosaccharide-lipid intermediate biosynthetic process	ENSG00000167130/ENSG00000182858/ENSG00000033011/ENSG00000088035/ENSG00000214160/ENSG00000172339/ENSG00000167508/ENSG00000117682/ENSG00000159063/ENSG00000101901/ENSG00000253710
GO:0098742	cell-cell adhesion via plasma-membrane adhesion molecules	ENSG00000143341/ENSG00000138650/ENSG00000253873/ENSG00000067445/ENSG00000134757/ENSG00000040731/ENSG00000149256/ENSG00000113361/ENSG00000262209/ENSG00000081853/ENSG00000140937/ENSG00000129116/ENSG00000253731/ENSG00000156642/ENSG00000139880/ENSG00000185008/ENSG00000150093/ENSG00000253953/ENSG00000187372/ENSG00000204956/ENSG00000113212/ENSG00000172270/ENSG00000248383/ENSG00000255408/ENSG00000171603…
GO:0006022	aminoglycan metabolic process	ENSG00000136542/ENSG00000136213/ENSG00000131873/ENSG00000187446/ENSG00000151348/ENSG00000169439/ENSG00000114770/ENSG00000165102/ENSG00000064225/ENSG00000198108/ENSG00000196104/ENSG00000033100/ENSG00000138798/ENSG00000117411/ENSG00000174684/ENSG00000068001/ENSG00000038427/ENSG00000111962/ENSG00000116704/ENSG00000019991/ENSG00000103044/ENSG00000179163/ENSG00000157766/ENSG00000162267/ENSG00000155893…
GO:0006029	proteoglycan metabolic process	ENSG00000136213/ENSG00000131873/ENSG00000151348/ENSG00000017427/ENSG00000198108/ENSG00000196104/ENSG00000162694/ENSG00000033100/ENSG00000196562/ENSG00000060718/ENSG00000038427/ENSG00000111962/ENSG00000151388/ENSG00000116704/ENSG00000170891/ENSG00000157766/ENSG00000155893/ENSG00000182197/ENSG00000063660/ENSG00000027847/ENSG00000169105/ENSG00000103489/ENSG00000153936/ENSG00000164100
GO:0006488	dolichol-linked oligosaccharide biosynthetic process	ENSG00000167130/ENSG00000182858/ENSG00000033011/ENSG00000088035/ENSG00000214160/ENSG00000172339/ENSG00000167508/ENSG00000117682/ENSG00000159063/ENSG00000101901
GO:0051668	localization within membrane	ENSG00000163913/ENSG00000159082/ENSG00000150961/ENSG00000113615/ENSG00000157020/ENSG00000100934/ENSG00000115232/ENSG00000138674/ENSG00000157916/ENSG00000173402/ENSG00000132563/ENSG00000156642/ENSG00000164418/ENSG00000117899/ENSG00000154096/ENSG00000106976/ENSG00000075826/ENSG00000213463/ENSG00000171603/ENSG00000105605/ENSG00000075711/ENSG00000125266/ENSG00000131378/ENSG00000170558/ENSG00000069248…
GO:0044272	sulfur compound biosynthetic process	ENSG00000136213/ENSG00000131873/ENSG00000099797/ENSG00000182551/ENSG00000170899/ENSG00000064225/ENSG00000198108/ENSG00000131473/ENSG00000033100/ENSG00000157593/ENSG00000165996/ENSG00000084207/ENSG00000213366/ENSG00000117411/ENSG00000174684/ENSG00000134202/ENSG00000038427/ENSG00000085871/ENSG00000100075/ENSG00000111962/ENSG00000099194/ENSG00000116704/ENSG00000172840/ENSG00000221988/ENSG00000157766…
GO:0097502	mannosylation	ENSG00000173852/ENSG00000156162/ENSG00000182858/ENSG00000174684/ENSG00000033011/ENSG00000214160/ENSG00000119227/ENSG00000178904/ENSG00000132581/ENSG00000130714/ENSG00000159063/ENSG00000179085/ENSG00000253710
GO:0048194	Golgi vesicle budding	ENSG00000107862/ENSG00000150961/ENSG00000113615/ENSG00000157020/ENSG00000100934/ENSG00000138674/ENSG00000184840/ENSG00000167110/ENSG00000086598/ENSG00000075826/ENSG00000163558/ENSG00000143457/ENSG00000114745/ENSG00000162236/ENSG00000073969/ENSG00000174871/ENSG00000167632/ENSG00000074695/ENSG00000170043/ENSG00000176986/ENSG00000181029/ENSG00000174903
GO:0006890	retrograde vesicle-mediated transport, Golgi to ER	ENSG00000100196/ENSG00000136240/ENSG00000107862/ENSG00000105438/ENSG00000166557/ENSG00000157916/ENSG00000125991/ENSG00000184840/ENSG00000095139/ENSG00000168434/ENSG00000086598/ENSG00000005243/ENSG00000004059/ENSG00000143457/ENSG00000142186/ENSG00000101199/ENSG00000073969/ENSG00000177951/ENSG00000100151/ENSG00000134970/ENSG00000168374/ENSG00000174903/ENSG00000135249/ENSG00000103051
GO:0016126	sterol biosynthetic process	ENSG00000172893/ENSG00000170271/ENSG00000131473/ENSG00000113578/ENSG00000133935/ENSG00000052802/ENSG00000132196/ENSG00000198911/ENSG00000100243/ENSG00000116133/ENSG00000099194/ENSG00000167508/ENSG00000173409/ENSG00000140943/ENSG00000149809/ENSG00000110921/ENSG00000104549/ENSG00000147475/ENSG00000169710/ENSG00000159348/ENSG00000163344/ENSG00000067064
GO:0090181	regulation of cholesterol metabolic process	ENSG00000172893/ENSG00000120915/ENSG00000157978/ENSG00000113578/ENSG00000198911/ENSG00000103227/ENSG00000099194/ENSG00000167508/ENSG00000173409/ENSG00000140943/ENSG00000149809/ENSG00000110921/ENSG00000104549/ENSG00000147475/ENSG00000111664/ENSG00000169710/ENSG00000115361/ENSG00000163344/ENSG00000067064
GO:0006605	protein targeting	ENSG00000137463/ENSG00000137642/ENSG00000187446/ENSG00000163479/ENSG00000120915/ENSG00000221983/ENSG00000134262/ENSG00000100321/ENSG00000005469/ENSG00000173156/ENSG00000115204/ENSG00000148303/ENSG00000087008/ENSG00000125691/ENSG00000163812/ENSG00000101473/ENSG00000188706/ENSG00000152056/ENSG00000198911/ENSG00000166263/ENSG00000214253/ENSG00000170296/ENSG00000097033/ENSG00000122406/ENSG00000089163…
GO:0016125	sterol metabolic process	ENSG00000172893/ENSG00000170271/ENSG00000137642/ENSG00000120915/ENSG00000131473/ENSG00000157978/ENSG00000113578/ENSG00000133935/ENSG00000052802/ENSG00000073060/ENSG00000182372/ENSG00000132196/ENSG00000198911/ENSG00000100243/ENSG00000116133/ENSG00000103227/ENSG00000099194/ENSG00000107798/ENSG00000167508/ENSG00000115677/ENSG00000121691/ENSG00000119655/ENSG00000169174/ENSG00000173409/ENSG00000140943…
GO:0030166	proteoglycan biosynthetic process	ENSG00000136213/ENSG00000131873/ENSG00000151348/ENSG00000017427/ENSG00000198108/ENSG00000162694/ENSG00000033100/ENSG00000038427/ENSG00000111962/ENSG00000116704/ENSG00000170891/ENSG00000157766/ENSG00000155893/ENSG00000182197/ENSG00000169105/ENSG00000103489/ENSG00000153936/ENSG00000164100
GO:0062012	regulation of small molecule metabolic process	ENSG00000172893/ENSG00000125648/ENSG00000150907/ENSG00000120915/ENSG00000017427/ENSG00000143437/ENSG00000157404/ENSG00000165240/ENSG00000164211/ENSG00000112695/ENSG00000167775/ENSG00000157978/ENSG00000113578/ENSG00000197594/ENSG00000138798/ENSG00000142784/ENSG00000095637/ENSG00000114166/ENSG00000102468/ENSG00000006831/ENSG00000138039/ENSG00000198911/ENSG00000089163/ENSG00000103227/ENSG00000099194…
GO:0006900	vesicle budding from membrane	ENSG00000107862/ENSG00000150961/ENSG00000113615/ENSG00000157020/ENSG00000100934/ENSG00000137942/ENSG00000138674/ENSG00000184840/ENSG00000167110/ENSG00000086598/ENSG00000106976/ENSG00000075826/ENSG00000163558/ENSG00000143457/ENSG00000114745/ENSG00000162236/ENSG00000161203/ENSG00000073969/ENSG00000174871/ENSG00000167632/ENSG00000074695/ENSG00000170043/ENSG00000176986/ENSG00000181029/ENSG00000174903
GO:1902652	secondary alcohol metabolic process	ENSG00000172893/ENSG00000137642/ENSG00000120915/ENSG00000131473/ENSG00000157978/ENSG00000113578/ENSG00000133935/ENSG00000052802/ENSG00000073060/ENSG00000182372/ENSG00000132196/ENSG00000198911/ENSG00000100243/ENSG00000116133/ENSG00000103227/ENSG00000099194/ENSG00000167508/ENSG00000115677/ENSG00000121691/ENSG00000119655/ENSG00000169174/ENSG00000173409/ENSG00000140943/ENSG00000149809/ENSG00000110921…
GO:0050808	synapse organization	ENSG00000174482/ENSG00000188153/ENSG00000158301/ENSG00000113140/ENSG00000131089/ENSG00000129968/ENSG00000163110/ENSG00000187498/ENSG00000157916/ENSG00000198722/ENSG00000273749/ENSG00000167552/ENSG00000173402/ENSG00000136279/ENSG00000077264/ENSG00000126970/ENSG00000121753/ENSG00000115183/ENSG00000156642/ENSG00000149970/ENSG00000165995/ENSG00000085733/ENSG00000117899/ENSG00000185008/ENSG00000180914…
GO:0008203	cholesterol metabolic process	ENSG00000172893/ENSG00000137642/ENSG00000120915/ENSG00000131473/ENSG00000157978/ENSG00000113578/ENSG00000052802/ENSG00000073060/ENSG00000182372/ENSG00000132196/ENSG00000198911/ENSG00000100243/ENSG00000116133/ENSG00000103227/ENSG00000099194/ENSG00000167508/ENSG00000115677/ENSG00000121691/ENSG00000119655/ENSG00000169174/ENSG00000173409/ENSG00000140943/ENSG00000149809/ENSG00000110921/ENSG00000104549…
GO:0001503	ossification	ENSG00000111341/ENSG00000131873/ENSG00000113140/ENSG00000107882/ENSG00000152580/ENSG00000151348/ENSG00000162337/ENSG00000164050/ENSG00000017427/ENSG00000168646/ENSG00000108821/ENSG00000157613/ENSG00000018408/ENSG00000105472/ENSG00000134243/ENSG00000197594/ENSG00000070404/ENSG00000164932/ENSG00000164828/ENSG00000140937/ENSG00000072062/ENSG00000060718/ENSG00000174306/ENSG00000102678/ENSG00000038427…
GO:0007528	neuromuscular junction development	ENSG00000188153/ENSG00000187498/ENSG00000157916/ENSG00000198722/ENSG00000126970/ENSG00000165995/ENSG00000117899/ENSG00000167535/ENSG00000141736/ENSG00000151150/ENSG00000134569/ENSG00000152818/ENSG00000172037/ENSG00000206561/ENSG00000182389
GO:0009144	purine nucleoside triphosphate metabolic process	ENSG00000109107/ENSG00000125648/ENSG00000017427/ENSG00000079739/ENSG00000204389/ENSG00000143437/ENSG00000169020/ENSG00000165240/ENSG00000112695/ENSG00000166136/ENSG00000131495/ENSG00000197594/ENSG00000154269/ENSG00000267855/ENSG00000102468/ENSG00000165264/ENSG00000170906/ENSG00000165434/ENSG00000114956/ENSG00000164405/ENSG00000168653/ENSG00000198804/ENSG00000106992/ENSG00000159199/ENSG00000184076…
GO:0006066	alcohol metabolic process	ENSG00000172893/ENSG00000109193/ENSG00000135636/ENSG00000053371/ENSG00000159082/ENSG00000137642/ENSG00000072042/ENSG00000068383/ENSG00000143772/ENSG00000120915/ENSG00000017427/ENSG00000073737/ENSG00000131473/ENSG00000157978/ENSG00000113578/ENSG00000133935/ENSG00000175066/ENSG00000079931/ENSG00000052802/ENSG00000073060/ENSG00000138039/ENSG00000182372/ENSG00000132196/ENSG00000198911/ENSG00000272325…
GO:0001101	response to acid chemical	ENSG00000148218/ENSG00000240583/ENSG00000159082/ENSG00000149311/ENSG00000113140/ENSG00000150907/ENSG00000168542/ENSG00000119866/ENSG00000164692/ENSG00000239282/ENSG00000170962/ENSG00000108821/ENSG00000165240/ENSG00000274070/ENSG00000114200/ENSG00000080546/ENSG00000187498/ENSG00000122420/ENSG00000155760/ENSG00000084207/ENSG00000239521/ENSG00000125384/ENSG00000170430/ENSG00000126903/ENSG00000214253…
GO:1902653	secondary alcohol biosynthetic process	ENSG00000172893/ENSG00000131473/ENSG00000113578/ENSG00000133935/ENSG00000052802/ENSG00000132196/ENSG00000198911/ENSG00000100243/ENSG00000116133/ENSG00000099194/ENSG00000167508/ENSG00000173409/ENSG00000140943/ENSG00000149809/ENSG00000110921/ENSG00000104549/ENSG00000147475/ENSG00000169710/ENSG00000163344/ENSG00000067064
GO:0032386	regulation of intracellular transport	ENSG00000137642/ENSG00000187446/ENSG00000107882/ENSG00000100934/ENSG00000175220/ENSG00000017427/ENSG00000157978/ENSG00000094914/ENSG00000198722/ENSG00000100427/ENSG00000186318/ENSG00000132563/ENSG00000079841/ENSG00000102468/ENSG00000072062/ENSG00000165995/ENSG00000183087/ENSG00000068001/ENSG00000107331/ENSG00000198911/ENSG00000184787/ENSG00000214253/ENSG00000097033/ENSG00000101337/ENSG00000198825…
GO:0015980	energy derivation by oxidation of organic compounds	ENSG00000125648/ENSG00000017427/ENSG00000079739/ENSG00000162688/ENSG00000166136/ENSG00000131495/ENSG00000182054/ENSG00000197594/ENSG00000267855/ENSG00000102893/ENSG00000095637/ENSG00000165264/ENSG00000100412/ENSG00000170906/ENSG00000165434/ENSG00000100504/ENSG00000164405/ENSG00000168653/ENSG00000198804/ENSG00000087460/ENSG00000135324/ENSG00000184076/ENSG00000125356/ENSG00000143252/ENSG00000173660…
GO:0042775	mitochondrial ATP synthesis coupled electron transport	ENSG00000166136/ENSG00000131495/ENSG00000267855/ENSG00000165264/ENSG00000170906/ENSG00000164405/ENSG00000168653/ENSG00000198804/ENSG00000184076/ENSG00000125356/ENSG00000143252/ENSG00000173660/ENSG00000233954/ENSG00000116288/ENSG00000189043/ENSG00000198712/ENSG00000156467/ENSG00000147684/ENSG00000127184/ENSG00000128609/ENSG00000198786/ENSG00000065518/ENSG00000145335
GO:0034976	response to endoplasmic reticulum stress	ENSG00000100196/ENSG00000106080/ENSG00000116406/ENSG00000204308/ENSG00000128228/ENSG00000157020/ENSG00000143222/ENSG00000138674/ENSG00000139173/ENSG00000204389/ENSG00000179218/ENSG00000157613/ENSG00000130939/ENSG00000162694/ENSG00000102595/ENSG00000065485/ENSG00000174851/ENSG00000090520/ENSG00000081307/ENSG00000139324/ENSG00000184787/ENSG00000124702/ENSG00000120868/ENSG00000074842/ENSG00000101294…
GO:0045333	cellular respiration	ENSG00000125648/ENSG00000166136/ENSG00000131495/ENSG00000182054/ENSG00000267855/ENSG00000165264/ENSG00000100412/ENSG00000170906/ENSG00000164405/ENSG00000168653/ENSG00000198804/ENSG00000184076/ENSG00000125356/ENSG00000143252/ENSG00000173660/ENSG00000112992/ENSG00000138399/ENSG00000233954/ENSG00000119508/ENSG00000121691/ENSG00000115840/ENSG00000116288/ENSG00000189043/ENSG00000198712/ENSG00000156467…
GO:0006901	vesicle coating	ENSG00000107862/ENSG00000150961/ENSG00000113615/ENSG00000157020/ENSG00000100934/ENSG00000138674/ENSG00000184840/ENSG00000167110/ENSG00000086598/ENSG00000114745/ENSG00000162236/ENSG00000073969/ENSG00000174871/ENSG00000167632/ENSG00000074695/ENSG00000170043/ENSG00000176986/ENSG00000181029/ENSG00000174903
GO:0042773	ATP synthesis coupled electron transport	ENSG00000166136/ENSG00000131495/ENSG00000267855/ENSG00000165264/ENSG00000170906/ENSG00000164405/ENSG00000168653/ENSG00000198804/ENSG00000184076/ENSG00000125356/ENSG00000143252/ENSG00000173660/ENSG00000233954/ENSG00000116288/ENSG00000189043/ENSG00000198712/ENSG00000156467/ENSG00000147684/ENSG00000127184/ENSG00000128609/ENSG00000198786/ENSG00000065518/ENSG00000145335
GO:0034332	adherens junction organization	ENSG00000214274/ENSG00000198561/ENSG00000035403/ENSG00000064042/ENSG00000173156/ENSG00000140575/ENSG00000040731/ENSG00000113361/ENSG00000140937/ENSG00000095637/ENSG00000085733/ENSG00000166974/ENSG00000139880/ENSG00000154096/ENSG00000057294/ENSG00000137801/ENSG00000173801/ENSG00000081138/ENSG00000144824/ENSG00000170558/ENSG00000149930/ENSG00000143951/ENSG00000084636/ENSG00000112679/ENSG00000141376…
GO:0031589	cell-substrate adhesion	ENSG00000035403/ENSG00000138448/ENSG00000168542/ENSG00000115232/ENSG00000091136/ENSG00000166086/ENSG00000152377/ENSG00000164176/ENSG00000108821/ENSG00000179218/ENSG00000064042/ENSG00000091879/ENSG00000173156/ENSG00000140575/ENSG00000169750/ENSG00000173402/ENSG00000155760/ENSG00000168615/ENSG00000091986/ENSG00000087303/ENSG00000095637/ENSG00000183087/ENSG00000085733/ENSG00000150093/ENSG00000151388…
GO:0006091	generation of precursor metabolites and energy	ENSG00000109107/ENSG00000053371/ENSG00000157306/ENSG00000125648/ENSG00000017427/ENSG00000079739/ENSG00000162688/ENSG00000143437/ENSG00000159423/ENSG00000169020/ENSG00000165240/ENSG00000112695/ENSG00000151729/ENSG00000005469/ENSG00000166136/ENSG00000131495/ENSG00000182054/ENSG00000197594/ENSG00000025423/ENSG00000267855/ENSG00000102893/ENSG00000095637/ENSG00000102468/ENSG00000165264/ENSG00000100412…
GO:0008202	steroid metabolic process	ENSG00000172893/ENSG00000203857/ENSG00000109193/ENSG00000170271/ENSG00000137642/ENSG00000130703/ENSG00000120915/ENSG00000157404/ENSG00000164211/ENSG00000073737/ENSG00000131473/ENSG00000110048/ENSG00000157978/ENSG00000113578/ENSG00000133935/ENSG00000025423/ENSG00000052802/ENSG00000198189/ENSG00000073060/ENSG00000101473/ENSG00000182372/ENSG00000132196/ENSG00000198911/ENSG00000100243/ENSG00000185630…
GO:0033865	nucleoside bisphosphate metabolic process	ENSG00000109193/ENSG00000124370/ENSG00000169902/ENSG00000099797/ENSG00000131473/ENSG00000005469/ENSG00000157593/ENSG00000197594/ENSG00000165996/ENSG00000101473/ENSG00000100075/ENSG00000008311/ENSG00000173597/ENSG00000099194/ENSG00000167508/ENSG00000128294/ENSG00000172840/ENSG00000221988/ENSG00000012660/ENSG00000158669/ENSG00000155368/ENSG00000162813/ENSG00000110921/ENSG00000169710/ENSG00000168291…
GO:0033875	ribonucleoside bisphosphate metabolic process	ENSG00000109193/ENSG00000124370/ENSG00000169902/ENSG00000099797/ENSG00000131473/ENSG00000005469/ENSG00000157593/ENSG00000197594/ENSG00000165996/ENSG00000101473/ENSG00000100075/ENSG00000008311/ENSG00000173597/ENSG00000099194/ENSG00000167508/ENSG00000128294/ENSG00000172840/ENSG00000221988/ENSG00000012660/ENSG00000158669/ENSG00000155368/ENSG00000162813/ENSG00000110921/ENSG00000169710/ENSG00000168291…
GO:0034032	purine nucleoside bisphosphate metabolic process	ENSG00000109193/ENSG00000124370/ENSG00000169902/ENSG00000099797/ENSG00000131473/ENSG00000005469/ENSG00000157593/ENSG00000197594/ENSG00000165996/ENSG00000101473/ENSG00000100075/ENSG00000008311/ENSG00000173597/ENSG00000099194/ENSG00000167508/ENSG00000128294/ENSG00000172840/ENSG00000221988/ENSG00000012660/ENSG00000158669/ENSG00000155368/ENSG00000162813/ENSG00000110921/ENSG00000169710/ENSG00000168291…
GO:0009205	purine ribonucleoside triphosphate metabolic process	ENSG00000109107/ENSG00000125648/ENSG00000017427/ENSG00000079739/ENSG00000204389/ENSG00000143437/ENSG00000169020/ENSG00000165240/ENSG00000112695/ENSG00000166136/ENSG00000131495/ENSG00000197594/ENSG00000154269/ENSG00000267855/ENSG00000102468/ENSG00000165264/ENSG00000170906/ENSG00000165434/ENSG00000164405/ENSG00000168653/ENSG00000198804/ENSG00000106992/ENSG00000159199/ENSG00000184076/ENSG00000125356…
GO:0010256	endomembrane system organization	ENSG00000135636/ENSG00000159082/ENSG00000107862/ENSG00000143515/ENSG00000111540/ENSG00000166557/ENSG00000100934/ENSG00000137942/ENSG00000006453/ENSG00000144320/ENSG00000100321/ENSG00000130635/ENSG00000072415/ENSG00000127914/ENSG00000184840/ENSG00000164828/ENSG00000174989/ENSG00000132563/ENSG00000124920/ENSG00000167110/ENSG00000182093/ENSG00000097033/ENSG00000168434/ENSG00000108639/ENSG00000134343…
GO:0010171	body morphogenesis	ENSG00000163913/ENSG00000070018/ENSG00000108821/ENSG00000064309/ENSG00000173402/ENSG00000157216/ENSG00000087460/ENSG00000181541/ENSG00000119699/ENSG00000107679/ENSG00000144824/ENSG00000107984/ENSG00000147257/ENSG00000115839/ENSG00000179295
GO:0022904	respiratory electron transport chain	ENSG00000166136/ENSG00000131495/ENSG00000267855/ENSG00000165264/ENSG00000170906/ENSG00000164405/ENSG00000168653/ENSG00000198804/ENSG00000184076/ENSG00000125356/ENSG00000143252/ENSG00000173660/ENSG00000233954/ENSG00000115840/ENSG00000116288/ENSG00000189043/ENSG00000198712/ENSG00000156467/ENSG00000147684/ENSG00000127184/ENSG00000128609/ENSG00000198786/ENSG00000065518/ENSG00000171503/ENSG00000145335
GO:0006695	cholesterol biosynthetic process	ENSG00000172893/ENSG00000131473/ENSG00000113578/ENSG00000052802/ENSG00000132196/ENSG00000198911/ENSG00000100243/ENSG00000116133/ENSG00000099194/ENSG00000167508/ENSG00000173409/ENSG00000140943/ENSG00000149809/ENSG00000110921/ENSG00000104549/ENSG00000147475/ENSG00000169710/ENSG00000163344/ENSG00000067064
GO:0048199	vesicle targeting, to, from or within Golgi	ENSG00000107862/ENSG00000150961/ENSG00000113615/ENSG00000157020/ENSG00000100934/ENSG00000138674/ENSG00000184840/ENSG00000167110/ENSG00000086598/ENSG00000114745/ENSG00000162236/ENSG00000073969/ENSG00000174871/ENSG00000167632/ENSG00000074695/ENSG00000170043/ENSG00000176986/ENSG00000181029/ENSG00000174903
GO:0001759	organ induction	ENSG00000113578/ENSG00000185008/ENSG00000005073/ENSG00000125378/ENSG00000105989/ENSG00000107984/ENSG00000164056/ENSG00000166225/ENSG00000134245
GO:0030199	collagen fibril organization	ENSG00000168542/ENSG00000141696/ENSG00000164692/ENSG00000108821/ENSG00000165240/ENSG00000156140/ENSG00000130635/ENSG00000087116/ENSG00000111799/ENSG00000060718/ENSG00000083444/ENSG00000138131/ENSG00000106799/ENSG00000122884/ENSG00000157766/ENSG00000204262/ENSG00000138080/ENSG00000187955
GO:0006119	oxidative phosphorylation	ENSG00000125648/ENSG00000169020/ENSG00000165240/ENSG00000112695/ENSG00000166136/ENSG00000131495/ENSG00000267855/ENSG00000165264/ENSG00000170906/ENSG00000164405/ENSG00000168653/ENSG00000198804/ENSG00000184076/ENSG00000125356/ENSG00000143252/ENSG00000173660/ENSG00000233954/ENSG00000116288/ENSG00000189043/ENSG00000198712/ENSG00000156467/ENSG00000147684/ENSG00000127184/ENSG00000241468/ENSG00000128609…
GO:0009199	ribonucleoside triphosphate metabolic process	ENSG00000109107/ENSG00000125648/ENSG00000017427/ENSG00000079739/ENSG00000204389/ENSG00000143437/ENSG00000169020/ENSG00000165240/ENSG00000112695/ENSG00000166136/ENSG00000131495/ENSG00000197594/ENSG00000154269/ENSG00000267855/ENSG00000102468/ENSG00000165264/ENSG00000170906/ENSG00000165434/ENSG00000164405/ENSG00000168653/ENSG00000198804/ENSG00000106992/ENSG00000159199/ENSG00000184076/ENSG00000125356…
GO:0016339	calcium-dependent cell-cell adhesion via plasma membrane cell adhesion molecules	ENSG00000040731/ENSG00000113361/ENSG00000140937/ENSG00000139880/ENSG00000253953/ENSG00000187372/ENSG00000081138/ENSG00000120327/ENSG00000120324/ENSG00000170558/ENSG00000177839/ENSG00000272674/ENSG00000113205/ENSG00000240184
GO:1903510	mucopolysaccharide metabolic process	ENSG00000136213/ENSG00000131873/ENSG00000187446/ENSG00000114770/ENSG00000064225/ENSG00000198108/ENSG00000196104/ENSG00000033100/ENSG00000138798/ENSG00000117411/ENSG00000174684/ENSG00000068001/ENSG00000038427/ENSG00000111962/ENSG00000116704/ENSG00000019991/ENSG00000103044/ENSG00000157766/ENSG00000162267/ENSG00000183196/ENSG00000158850/ENSG00000169105/ENSG00000103489/ENSG00000164100
GO:1902600	proton transmembrane transport	ENSG00000119899/ENSG00000187446/ENSG00000169020/ENSG00000165240/ENSG00000112695/ENSG00000150403/ENSG00000151229/ENSG00000138495/ENSG00000076351/ENSG00000198804/ENSG00000033627/ENSG00000159199/ENSG00000205542/ENSG00000188991/ENSG00000163406/ENSG00000112992/ENSG00000071553/ENSG00000116288/ENSG00000126267/ENSG00000145740/ENSG00000189043/ENSG00000167700/ENSG00000198712/ENSG00000146411/ENSG00000127184…
GO:0090110	cargo loading into COPII-coated vesicle	ENSG00000150961/ENSG00000113615/ENSG00000157020/ENSG00000100934/ENSG00000138674/ENSG00000075826/ENSG00000176986
GO:0010092	specification of animal organ identity	ENSG00000082014/ENSG00000168646/ENSG00000113578/ENSG00000185008/ENSG00000005073/ENSG00000125378/ENSG00000105989/ENSG00000107984/ENSG00000164056/ENSG00000166225/ENSG00000134245
GO:0006612	protein targeting to membrane	ENSG00000187446/ENSG00000163479/ENSG00000221983/ENSG00000148303/ENSG00000125691/ENSG00000163812/ENSG00000188706/ENSG00000214253/ENSG00000122406/ENSG00000167535/ENSG00000198242/ENSG00000198420/ENSG00000172809/ENSG00000142534/ENSG00000163558/ENSG00000114391/ENSG00000141736/ENSG00000283175/ENSG00000166441/ENSG00000109475/ENSG00000116237/ENSG00000115268/ENSG00000177600/ENSG00000116251/ENSG00000151150…
GO:0009141	nucleoside triphosphate metabolic process	ENSG00000109107/ENSG00000125648/ENSG00000017427/ENSG00000079739/ENSG00000204389/ENSG00000143437/ENSG00000169020/ENSG00000165240/ENSG00000112695/ENSG00000166136/ENSG00000131495/ENSG00000197594/ENSG00000154269/ENSG00000267855/ENSG00000102468/ENSG00000165264/ENSG00000170906/ENSG00000165434/ENSG00000114956/ENSG00000164405/ENSG00000168653/ENSG00000198804/ENSG00000106992/ENSG00000159199/ENSG00000184076…
GO:0016050	vesicle organization	ENSG00000135636/ENSG00000159082/ENSG00000107862/ENSG00000150961/ENSG00000111540/ENSG00000113615/ENSG00000157020/ENSG00000100934/ENSG00000137942/ENSG00000138674/ENSG00000127419/ENSG00000179218/ENSG00000134243/ENSG00000198722/ENSG00000184840/ENSG00000167110/ENSG00000104915/ENSG00000136111/ENSG00000102189/ENSG00000086598/ENSG00000104341/ENSG00000106976/ENSG00000075826/ENSG00000173456/ENSG00000135919…
GO:0046034	ATP metabolic process	ENSG00000109107/ENSG00000125648/ENSG00000017427/ENSG00000079739/ENSG00000204389/ENSG00000143437/ENSG00000169020/ENSG00000165240/ENSG00000112695/ENSG00000166136/ENSG00000131495/ENSG00000197594/ENSG00000154269/ENSG00000267855/ENSG00000102468/ENSG00000165264/ENSG00000170906/ENSG00000165434/ENSG00000164405/ENSG00000168653/ENSG00000198804/ENSG00000106992/ENSG00000159199/ENSG00000184076/ENSG00000125356…
GO:0090114	COPII-coated vesicle budding	ENSG00000150961/ENSG00000113615/ENSG00000157020/ENSG00000100934/ENSG00000138674/ENSG00000167110/ENSG00000086598/ENSG00000075826/ENSG00000114745/ENSG00000162236/ENSG00000073969/ENSG00000174871/ENSG00000167632/ENSG00000074695/ENSG00000170043/ENSG00000176986/ENSG00000181029/ENSG00000174903
GO:0046165	alcohol biosynthetic process	ENSG00000172893/ENSG00000143772/ENSG00000131473/ENSG00000113578/ENSG00000133935/ENSG00000079931/ENSG00000052802/ENSG00000138039/ENSG00000132196/ENSG00000198911/ENSG00000100243/ENSG00000116133/ENSG00000099194/ENSG00000167508/ENSG00000117682/ENSG00000173409/ENSG00000116288/ENSG00000140943/ENSG00000149809/ENSG00000110921/ENSG00000104549/ENSG00000147475/ENSG00000169710/ENSG00000153162/ENSG00000171631…
GO:0048207	vesicle targeting, rough ER to cis-Golgi	ENSG00000150961/ENSG00000113615/ENSG00000157020/ENSG00000100934/ENSG00000138674/ENSG00000167110/ENSG00000086598/ENSG00000114745/ENSG00000162236/ENSG00000073969/ENSG00000174871/ENSG00000167632/ENSG00000074695/ENSG00000170043/ENSG00000176986/ENSG00000181029/ENSG00000174903
GO:0048208	COPII vesicle coating	ENSG00000150961/ENSG00000113615/ENSG00000157020/ENSG00000100934/ENSG00000138674/ENSG00000167110/ENSG00000086598/ENSG00000114745/ENSG00000162236/ENSG00000073969/ENSG00000174871/ENSG00000167632/ENSG00000074695/ENSG00000170043/ENSG00000176986/ENSG00000181029/ENSG00000174903
GO:0006694	steroid biosynthetic process	ENSG00000172893/ENSG00000203857/ENSG00000170271/ENSG00000130703/ENSG00000164211/ENSG00000131473/ENSG00000110048/ENSG00000113578/ENSG00000133935/ENSG00000025423/ENSG00000052802/ENSG00000198189/ENSG00000073060/ENSG00000101473/ENSG00000132196/ENSG00000198911/ENSG00000100243/ENSG00000185630/ENSG00000116171/ENSG00000168306/ENSG00000116133/ENSG00000099194/ENSG00000167508/ENSG00000086696/ENSG00000173409…
GO:0034330	cell junction organization	ENSG00000214274/ENSG00000198561/ENSG00000035403/ENSG00000072163/ENSG00000064042/ENSG00000075618/ENSG00000173156/ENSG00000140575/ENSG00000040731/ENSG00000113361/ENSG00000072415/ENSG00000079308/ENSG00000140937/ENSG00000095637/ENSG00000072062/ENSG00000085733/ENSG00000166974/ENSG00000139880/ENSG00000075624/ENSG00000166333/ENSG00000154096/ENSG00000057294/ENSG00000137801/ENSG00000173801/ENSG00000119699…
GO:0009167	purine ribonucleoside monophosphate metabolic process	ENSG00000109107/ENSG00000125648/ENSG00000081026/ENSG00000017427/ENSG00000079739/ENSG00000204389/ENSG00000143437/ENSG00000169020/ENSG00000165240/ENSG00000112695/ENSG00000166136/ENSG00000131495/ENSG00000197594/ENSG00000154269/ENSG00000267855/ENSG00000116337/ENSG00000102468/ENSG00000165264/ENSG00000170906/ENSG00000165434/ENSG00000272325/ENSG00000164405/ENSG00000168653/ENSG00000198804/ENSG00000106992…
GO:1903829	positive regulation of cellular protein localization	ENSG00000137642/ENSG00000187446/ENSG00000159023/ENSG00000129968/ENSG00000017427/ENSG00000140575/ENSG00000157916/ENSG00000095637/ENSG00000166997/ENSG00000156642/ENSG00000072062/ENSG00000183087/ENSG00000068001/ENSG00000198911/ENSG00000117899/ENSG00000123384/ENSG00000214253/ENSG00000097033/ENSG00000150093/ENSG00000169251/ENSG00000101337/ENSG00000167535/ENSG00000198420/ENSG00000173801/ENSG00000018189…
GO:0009126	purine nucleoside monophosphate metabolic process	ENSG00000109107/ENSG00000125648/ENSG00000081026/ENSG00000017427/ENSG00000079739/ENSG00000204389/ENSG00000143437/ENSG00000169020/ENSG00000165240/ENSG00000112695/ENSG00000166136/ENSG00000131495/ENSG00000197594/ENSG00000154269/ENSG00000267855/ENSG00000116337/ENSG00000102468/ENSG00000165264/ENSG00000170906/ENSG00000165434/ENSG00000272325/ENSG00000164405/ENSG00000168653/ENSG00000198804/ENSG00000106992…
GO:0032366	intracellular sterol transport	ENSG00000070018/ENSG00000164211/ENSG00000110048/ENSG00000157978/ENSG00000107331/ENSG00000116171/ENSG00000119655/ENSG00000169174/ENSG00000173409
GO:0032367	intracellular cholesterol transport	ENSG00000070018/ENSG00000164211/ENSG00000110048/ENSG00000157978/ENSG00000107331/ENSG00000116171/ENSG00000119655/ENSG00000169174/ENSG00000173409
GO:0016197	endosomal transport	ENSG00000107862/ENSG00000137642/ENSG00000129493/ENSG00000221983/ENSG00000175220/ENSG00000099992/ENSG00000141258/ENSG00000254585/ENSG00000134243/ENSG00000142910/ENSG00000151502/ENSG00000102805/ENSG00000107185/ENSG00000104915/ENSG00000198825/ENSG00000102189/ENSG00000104341/ENSG00000013016/ENSG00000008869/ENSG00000151458/ENSG00000107036/ENSG00000198774/ENSG00000213625/ENSG00000177096/ENSG00000162236…
GO:1901617	organic hydroxy compound biosynthetic process	ENSG00000172893/ENSG00000170271/ENSG00000143772/ENSG00000130703/ENSG00000164211/ENSG00000131473/ENSG00000110048/ENSG00000113578/ENSG00000133935/ENSG00000079931/ENSG00000052802/ENSG00000101473/ENSG00000138039/ENSG00000132196/ENSG00000198911/ENSG00000100243/ENSG00000116171/ENSG00000168306/ENSG00000116133/ENSG00000099194/ENSG00000167508/ENSG00000117682/ENSG00000164107/ENSG00000107165/ENSG00000173409…
GO:0007160	cell-matrix adhesion	ENSG00000035403/ENSG00000138448/ENSG00000168542/ENSG00000115232/ENSG00000166086/ENSG00000064042/ENSG00000173156/ENSG00000140575/ENSG00000173402/ENSG00000168615/ENSG00000087303/ENSG00000095637/ENSG00000085733/ENSG00000150093/ENSG00000151388/ENSG00000166333/ENSG00000154096/ENSG00000137801/ENSG00000173801/ENSG00000109743/ENSG00000204580/ENSG00000082781/ENSG00000144824/ENSG00000198542/ENSG00000185043…
GO:0003012	muscle system process	ENSG00000130176/ENSG00000135636/ENSG00000035403/ENSG00000106631/ENSG00000150907/ENSG00000117152/ENSG00000092841/ENSG00000017427/ENSG00000148660/ENSG00000157404/ENSG00000163110/ENSG00000198467/ENSG00000004776/ENSG00000116741/ENSG00000107796/ENSG00000141052/ENSG00000133392/ENSG00000163431/ENSG00000213366/ENSG00000095637/ENSG00000102468/ENSG00000163017/ENSG00000196562/ENSG00000072062/ENSG00000165995…
GO:0072001	renal system development	ENSG00000179222/ENSG00000135414/ENSG00000074181/ENSG00000170962/ENSG00000091879/ENSG00000166147/ENSG00000187498/ENSG00000140575/ENSG00000018408/ENSG00000113578/ENSG00000115204/ENSG00000164619/ENSG00000107796/ENSG00000070404/ENSG00000141052/ENSG00000196562/ENSG00000132906/ENSG00000068001/ENSG00000185008/ENSG00000117318/ENSG00000120868/ENSG00000185630/ENSG00000005073/ENSG00000109083/ENSG00000166333…
GO:0009161	ribonucleoside monophosphate metabolic process	ENSG00000109107/ENSG00000125648/ENSG00000081026/ENSG00000017427/ENSG00000079739/ENSG00000204389/ENSG00000143437/ENSG00000169020/ENSG00000165240/ENSG00000112695/ENSG00000166136/ENSG00000131495/ENSG00000197594/ENSG00000154269/ENSG00000267855/ENSG00000116337/ENSG00000102468/ENSG00000165264/ENSG00000170906/ENSG00000165434/ENSG00000272325/ENSG00000164405/ENSG00000168653/ENSG00000198804/ENSG00000147224…
GO:0001822	kidney development	ENSG00000179222/ENSG00000135414/ENSG00000074181/ENSG00000170962/ENSG00000091879/ENSG00000166147/ENSG00000140575/ENSG00000018408/ENSG00000113578/ENSG00000115204/ENSG00000164619/ENSG00000107796/ENSG00000070404/ENSG00000196562/ENSG00000132906/ENSG00000068001/ENSG00000185008/ENSG00000117318/ENSG00000120868/ENSG00000185630/ENSG00000005073/ENSG00000109083/ENSG00000166333/ENSG00000125378/ENSG00000138175…
GO:0006613	cotranslational protein targeting to membrane	ENSG00000163479/ENSG00000221983/ENSG00000148303/ENSG00000125691/ENSG00000122406/ENSG00000198242/ENSG00000172809/ENSG00000142534/ENSG00000114391/ENSG00000283175/ENSG00000166441/ENSG00000109475/ENSG00000115268/ENSG00000177600/ENSG00000116251/ENSG00000067167/ENSG00000124783/ENSG00000138326/ENSG00000118181/ENSG00000174599/ENSG00000233927/ENSG00000174748/ENSG00000142676/ENSG00000131469
GO:0070972	protein localization to endoplasmic reticulum	ENSG00000100196/ENSG00000136240/ENSG00000107862/ENSG00000105438/ENSG00000221983/ENSG00000157916/ENSG00000148303/ENSG00000125691/ENSG00000122406/ENSG00000198242/ENSG00000172809/ENSG00000142534/ENSG00000114391/ENSG00000283175/ENSG00000166441/ENSG00000109475/ENSG00000115268/ENSG00000177600/ENSG00000116251/ENSG00000067167/ENSG00000138326/ENSG00000118181/ENSG00000197858/ENSG00000174599/ENSG00000233927…
GO:0043954	cellular component maintenance	ENSG00000144320/ENSG00000141052/ENSG00000115183/ENSG00000085733/ENSG00000057294/ENSG00000087053/ENSG00000075711/ENSG00000095397/ENSG00000100151/ENSG00000107362/ENSG00000105649/ENSG00000169992/ENSG00000166689/ENSG00000140443
GO:0072659	protein localization to plasma membrane	ENSG00000070018/ENSG00000157978/ENSG00000157916/ENSG00000072415/ENSG00000099282/ENSG00000095637/ENSG00000166997/ENSG00000165995/ENSG00000183087/ENSG00000123384/ENSG00000150093/ENSG00000075624/ENSG00000086598/ENSG00000109083/ENSG00000167535/ENSG00000172270/ENSG00000013016/ENSG00000057294/ENSG00000135324/ENSG00000173801/ENSG00000111057/ENSG00000068724/ENSG00000163558/ENSG00000143457/ENSG00000075711…
GO:0060393	regulation of pathway-restricted SMAD protein phosphorylation	ENSG00000135414/ENSG00000156466/ENSG00000164619/ENSG00000125378/ENSG00000124225/ENSG00000119699/ENSG00000106799/ENSG00000138379/ENSG00000109762/ENSG00000107984/ENSG00000138080/ENSG00000121989/ENSG00000153162/ENSG00000168675/ENSG00000010704/ENSG00000123999
GO:0018208	peptidyl-proline modification	ENSG00000106080/ENSG00000079150/ENSG00000117385/ENSG00000166794/ENSG00000168938/ENSG00000149380/ENSG00000114857/ENSG00000134285/ENSG00000170275/ENSG00000141756/ENSG00000122884/ENSG00000110811/ENSG00000173486/ENSG00000185624
GO:0006903	vesicle targeting	ENSG00000107862/ENSG00000150961/ENSG00000113615/ENSG00000157020/ENSG00000100934/ENSG00000138674/ENSG00000184840/ENSG00000167110/ENSG00000086598/ENSG00000114745/ENSG00000162236/ENSG00000073969/ENSG00000174871/ENSG00000092531/ENSG00000167632/ENSG00000074695/ENSG00000170043/ENSG00000176986/ENSG00000181029/ENSG00000174903
GO:0002062	chondrocyte differentiation	ENSG00000131873/ENSG00000156466/ENSG00000168646/ENSG00000144320/ENSG00000111799/ENSG00000006747/ENSG00000196562/ENSG00000060718/ENSG00000102678/ENSG00000005073/ENSG00000151388/ENSG00000125378/ENSG00000106799/ENSG00000170891/ENSG00000172071/ENSG00000068885/ENSG00000157766/ENSG00000115380/ENSG00000153162/ENSG00000187955/ENSG00000134245/ENSG00000197043/ENSG00000132561
GO:0036498	IRE1-mediated unfolded protein response	ENSG00000100196/ENSG00000106080/ENSG00000138674/ENSG00000162694/ENSG00000065485/ENSG00000174851/ENSG00000090520/ENSG00000124702/ENSG00000074842/ENSG00000144867/ENSG00000158008/ENSG00000044090/ENSG00000101199/ENSG00000124783/ENSG00000162298
GO:0022900	electron transport chain	ENSG00000053371/ENSG00000159423/ENSG00000112695/ENSG00000166136/ENSG00000131495/ENSG00000025423/ENSG00000267855/ENSG00000165264/ENSG00000170906/ENSG00000164405/ENSG00000168653/ENSG00000198804/ENSG00000184076/ENSG00000125356/ENSG00000143252/ENSG00000173660/ENSG00000105379/ENSG00000233954/ENSG00000117448/ENSG00000115840/ENSG00000116288/ENSG00000126267/ENSG00000189043/ENSG00000198712/ENSG00000156467…
GO:0010559	regulation of glycoprotein biosynthetic process	ENSG00000187446/ENSG00000017427/ENSG00000125967/ENSG00000101473/ENSG00000167110/ENSG00000135916/ENSG00000130714/ENSG00000155893/ENSG00000182621/ENSG00000177076/ENSG00000132329
GO:0006898	receptor-mediated endocytosis	ENSG00000159082/ENSG00000070018/ENSG00000137642/ENSG00000113140/ENSG00000137338/ENSG00000132465/ENSG00000072274/ENSG00000140600/ENSG00000164099/ENSG00000115232/ENSG00000137942/ENSG00000106483/ENSG00000179218/ENSG00000157978/ENSG00000197594/ENSG00000138798/ENSG00000142910/ENSG00000137486/ENSG00000154269/ENSG00000136279/ENSG00000127241/ENSG00000073060/ENSG00000085733/ENSG00000123384/ENSG00000150093…
GO:0043112	receptor metabolic process	ENSG00000159082/ENSG00000138448/ENSG00000072274/ENSG00000113615/ENSG00000106483/ENSG00000157978/ENSG00000138798/ENSG00000137486/ENSG00000123384/ENSG00000097033/ENSG00000150093/ENSG00000163956/ENSG00000198825/ENSG00000013016/ENSG00000106976/ENSG00000087053/ENSG00000198932/ENSG00000110651/ENSG00000105605/ENSG00000109762/ENSG00000078747/ENSG00000177096/ENSG00000125266/ENSG00000185652/ENSG00000169174…
GO:0006637	acyl-CoA metabolic process	ENSG00000124370/ENSG00000099797/ENSG00000131473/ENSG00000165996/ENSG00000101473/ENSG00000100075/ENSG00000008311/ENSG00000099194/ENSG00000167508/ENSG00000172840/ENSG00000221988/ENSG00000012660/ENSG00000158669/ENSG00000155368/ENSG00000110921/ENSG00000169710/ENSG00000168291/ENSG00000159445/ENSG00000145284/ENSG00000119689/ENSG00000163344/ENSG00000145335
GO:0035383	thioester metabolic process	ENSG00000124370/ENSG00000099797/ENSG00000131473/ENSG00000165996/ENSG00000101473/ENSG00000100075/ENSG00000008311/ENSG00000099194/ENSG00000167508/ENSG00000172840/ENSG00000221988/ENSG00000012660/ENSG00000158669/ENSG00000155368/ENSG00000110921/ENSG00000169710/ENSG00000168291/ENSG00000159445/ENSG00000145284/ENSG00000119689/ENSG00000163344/ENSG00000145335
GO:0007030	Golgi organization	ENSG00000107862/ENSG00000143515/ENSG00000166557/ENSG00000100934/ENSG00000127914/ENSG00000184840/ENSG00000174989/ENSG00000167110/ENSG00000168434/ENSG00000086598/ENSG00000013016/ENSG00000166685/ENSG00000143457/ENSG00000081923/ENSG00000137460/ENSG00000114745/ENSG00000162236/ENSG00000044090/ENSG00000141376/ENSG00000062716/ENSG00000134970/ENSG00000074695/ENSG00000261247/ENSG00000137502/ENSG00000183629…
GO:0035987	endodermal cell differentiation	ENSG00000138448/ENSG00000115232/ENSG00000091136/ENSG00000134871/ENSG00000130635/ENSG00000111799/ENSG00000060718/ENSG00000141448/ENSG00000082781/ENSG00000204262/ENSG00000107984/ENSG00000144810/ENSG00000109072
GO:1903020	positive regulation of glycoprotein metabolic process	ENSG00000187446/ENSG00000017427/ENSG00000167110/ENSG00000130714/ENSG00000155893/ENSG00000182621/ENSG00000132329/ENSG00000174903
GO:1903018	regulation of glycoprotein metabolic process	ENSG00000187446/ENSG00000017427/ENSG00000125967/ENSG00000101473/ENSG00000167110/ENSG00000135916/ENSG00000130714/ENSG00000155893/ENSG00000182621/ENSG00000177076/ENSG00000132329/ENSG00000174903
GO:0006936	muscle contraction	ENSG00000130176/ENSG00000135636/ENSG00000035403/ENSG00000106631/ENSG00000092841/ENSG00000157404/ENSG00000198467/ENSG00000004776/ENSG00000116741/ENSG00000107796/ENSG00000141052/ENSG00000133392/ENSG00000163431/ENSG00000213366/ENSG00000095637/ENSG00000102468/ENSG00000163017/ENSG00000196562/ENSG00000072062/ENSG00000165995/ENSG00000085733/ENSG00000138735/ENSG00000130005/ENSG00000198947/ENSG00000180914…
GO:0001655	urogenital system development	ENSG00000179222/ENSG00000135414/ENSG00000074181/ENSG00000170962/ENSG00000091879/ENSG00000166147/ENSG00000187498/ENSG00000140575/ENSG00000018408/ENSG00000113578/ENSG00000115204/ENSG00000164619/ENSG00000107796/ENSG00000070404/ENSG00000141052/ENSG00000196562/ENSG00000132906/ENSG00000068001/ENSG00000185008/ENSG00000117318/ENSG00000120868/ENSG00000185630/ENSG00000005073/ENSG00000109083/ENSG00000166333…
GO:0007369	gastrulation	ENSG00000070018/ENSG00000138448/ENSG00000126016/ENSG00000151348/ENSG00000162337/ENSG00000115232/ENSG00000091136/ENSG00000163389/ENSG00000134871/ENSG00000149256/ENSG00000130635/ENSG00000173402/ENSG00000155760/ENSG00000111799/ENSG00000072062/ENSG00000060718/ENSG00000186866/ENSG00000150093/ENSG00000005073/ENSG00000125378/ENSG00000141448/ENSG00000118707/ENSG00000082781/ENSG00000119508/ENSG00000144824…
GO:0010810	regulation of cell-substrate adhesion	ENSG00000152377/ENSG00000164176/ENSG00000108821/ENSG00000179218/ENSG00000064042/ENSG00000091879/ENSG00000173156/ENSG00000140575/ENSG00000169750/ENSG00000173402/ENSG00000155760/ENSG00000091986/ENSG00000166333/ENSG00000154096/ENSG00000137801/ENSG00000173801/ENSG00000109743/ENSG00000111859/ENSG00000204580/ENSG00000144824/ENSG00000185043/ENSG00000143951/ENSG00000138080/ENSG00000084636/ENSG00000102837…
GO:0045540	regulation of cholesterol biosynthetic process	ENSG00000172893/ENSG00000113578/ENSG00000198911/ENSG00000099194/ENSG00000167508/ENSG00000140943/ENSG00000149809/ENSG00000110921/ENSG00000104549/ENSG00000147475/ENSG00000169710/ENSG00000163344/ENSG00000067064
GO:0106118	regulation of sterol biosynthetic process	ENSG00000172893/ENSG00000113578/ENSG00000198911/ENSG00000099194/ENSG00000167508/ENSG00000140943/ENSG00000149809/ENSG00000110921/ENSG00000104549/ENSG00000147475/ENSG00000169710/ENSG00000163344/ENSG00000067064
GO:0060389	pathway-restricted SMAD protein phosphorylation	ENSG00000135414/ENSG00000156466/ENSG00000164619/ENSG00000125378/ENSG00000124225/ENSG00000119699/ENSG00000106799/ENSG00000138379/ENSG00000109762/ENSG00000107984/ENSG00000138080/ENSG00000121989/ENSG00000153162/ENSG00000168675/ENSG00000010704/ENSG00000123999
GO:0044282	small molecule catabolic process	ENSG00000109193/ENSG00000100116/ENSG00000109107/ENSG00000166816/ENSG00000163644/ENSG00000159082/ENSG00000124370/ENSG00000068383/ENSG00000187446/ENSG00000162337/ENSG00000079739/ENSG00000145882/ENSG00000159423/ENSG00000197217/ENSG00000083123/ENSG00000188266/ENSG00000198018/ENSG00000065154/ENSG00000005469/ENSG00000198130/ENSG00000175066/ENSG00000119711/ENSG00000087008/ENSG00000073060/ENSG00000116005…
GO:1990778	protein localization to cell periphery	ENSG00000070018/ENSG00000159023/ENSG00000157978/ENSG00000157916/ENSG00000072415/ENSG00000099282/ENSG00000173402/ENSG00000095637/ENSG00000166997/ENSG00000165995/ENSG00000183087/ENSG00000123384/ENSG00000150093/ENSG00000075624/ENSG00000086598/ENSG00000109083/ENSG00000167535/ENSG00000172270/ENSG00000013016/ENSG00000057294/ENSG00000135324/ENSG00000171603/ENSG00000173801/ENSG00000111057/ENSG00000068724…
GO:0009123	nucleoside monophosphate metabolic process	ENSG00000109107/ENSG00000125648/ENSG00000081026/ENSG00000017427/ENSG00000079739/ENSG00000204389/ENSG00000143437/ENSG00000169020/ENSG00000165240/ENSG00000112695/ENSG00000166136/ENSG00000131495/ENSG00000197594/ENSG00000154269/ENSG00000267855/ENSG00000116337/ENSG00000102468/ENSG00000165264/ENSG00000170906/ENSG00000165434/ENSG00000272325/ENSG00000114956/ENSG00000164405/ENSG00000168653/ENSG00000198804…
GO:0090150	establishment of protein localization to membrane	ENSG00000187446/ENSG00000163479/ENSG00000221983/ENSG00000148303/ENSG00000132563/ENSG00000125691/ENSG00000163812/ENSG00000188706/ENSG00000182093/ENSG00000214253/ENSG00000122406/ENSG00000100347/ENSG00000167535/ENSG00000198242/ENSG00000198420/ENSG00000172809/ENSG00000171603/ENSG00000111057/ENSG00000142534/ENSG00000163558/ENSG00000114391/ENSG00000141736/ENSG00000143457/ENSG00000283175/ENSG00000166441…
GO:0072350	tricarboxylic acid metabolic process	ENSG00000131473/ENSG00000182054/ENSG00000100412/ENSG00000089163/ENSG00000143252/ENSG00000112992/ENSG00000173757/ENSG00000168291/ENSG00000014641/ENSG00000119689/ENSG00000136381
GO:0045666	positive regulation of neuron differentiation	ENSG00000172260/ENSG00000158301/ENSG00000156466/ENSG00000140600/ENSG00000104435/ENSG00000164050/ENSG00000117385/ENSG00000143320/ENSG00000140575/ENSG00000064309/ENSG00000116741/ENSG00000273749/ENSG00000174989/ENSG00000077264/ENSG00000126970/ENSG00000035862/ENSG00000113657/ENSG00000158555/ENSG00000079841/ENSG00000156642/ENSG00000112902/ENSG00000185008/ENSG00000166333/ENSG00000130827/ENSG00000125378…
GO:0001933	negative regulation of protein phosphorylation	ENSG00000070018/ENSG00000137642/ENSG00000187446/ENSG00000150907/ENSG00000117152/ENSG00000162337/ENSG00000162999/ENSG00000085276/ENSG00000106211/ENSG00000068903/ENSG00000018408/ENSG00000116741/ENSG00000197594/ENSG00000135549/ENSG00000137486/ENSG00000141052/ENSG00000173402/ENSG00000155792/ENSG00000185420/ENSG00000084207/ENSG00000114166/ENSG00000068001/ENSG00000198947/ENSG00000198825/ENSG00000166333…
GO:0031623	receptor internalization	ENSG00000159082/ENSG00000072274/ENSG00000106483/ENSG00000157978/ENSG00000138798/ENSG00000137486/ENSG00000123384/ENSG00000150093/ENSG00000163956/ENSG00000106976/ENSG00000087053/ENSG00000110651/ENSG00000105605/ENSG00000125266/ENSG00000185652/ENSG00000169174/ENSG00000107984/ENSG00000161203/ENSG00000064989/ENSG00000100151/ENSG00000125388/ENSG00000132329/ENSG00000145335
GO:0008643	carbohydrate transport	ENSG00000240583/ENSG00000119899/ENSG00000125744/ENSG00000017427/ENSG00000162426/ENSG00000134243/ENSG00000197594/ENSG00000095637/ENSG00000137700/ENSG00000151229/ENSG00000006831/ENSG00000173214/ENSG00000166263/ENSG00000117620/ENSG00000022567/ENSG00000116704/ENSG00000163558/ENSG00000133460/ENSG00000119508/ENSG00000089057/ENSG00000120756/ENSG00000147257/ENSG00000146411/ENSG00000165272/ENSG00000159224…
GO:0033157	regulation of intracellular protein transport	ENSG00000137642/ENSG00000187446/ENSG00000107882/ENSG00000017427/ENSG00000072062/ENSG00000183087/ENSG00000068001/ENSG00000198911/ENSG00000184787/ENSG00000214253/ENSG00000097033/ENSG00000101337/ENSG00000089163/ENSG00000167535/ENSG00000198420/ENSG00000125378/ENSG00000173801/ENSG00000018189/ENSG00000112697/ENSG00000141736/ENSG00000068912/ENSG00000104904/ENSG00000213625/ENSG00000151150/ENSG00000130770…
GO:0010560	positive regulation of glycoprotein biosynthetic process	ENSG00000187446/ENSG00000017427/ENSG00000167110/ENSG00000130714/ENSG00000155893/ENSG00000182621/ENSG00000132329
GO:0008038	neuron recognition	ENSG00000129116/ENSG00000156642/ENSG00000112902/ENSG00000108947/ENSG00000185008/ENSG00000172270/ENSG00000154654/ENSG00000182580/ENSG00000134115/ENSG00000162614/ENSG00000044524/ENSG00000172020
GO:0035459	cargo loading into vesicle	ENSG00000150961/ENSG00000113615/ENSG00000157020/ENSG00000100934/ENSG00000138674/ENSG00000086598/ENSG00000075826/ENSG00000271079/ENSG00000176986
GO:0007015	actin filament organization	ENSG00000214274/ENSG00000158352/ENSG00000117152/ENSG00000006453/ENSG00000064042/ENSG00000075618/ENSG00000254585/ENSG00000154553/ENSG00000141298/ENSG00000173156/ENSG00000169750/ENSG00000198467/ENSG00000137486/ENSG00000273749/ENSG00000243156/ENSG00000136541/ENSG00000172830/ENSG00000077264/ENSG00000172403/ENSG00000163431/ENSG00000113657/ENSG00000126785/ENSG00000095637/ENSG00000006747/ENSG00000112902…
GO:0005788	endoplasmic reticulum lumen	ENSG00000134901/ENSG00000188153/ENSG00000178031/ENSG00000107862/ENSG00000106080/ENSG00000116406/ENSG00000128595/ENSG00000168542/ENSG00000140545/ENSG00000169439/ENSG00000128228/ENSG00000079150/ENSG00000164692/ENSG00000117385/ENSG00000091136/ENSG00000166794/ENSG00000149380/ENSG00000170962/ENSG00000108821/ENSG00000179218/ENSG00000164291/ENSG00000163389/ENSG00000166147/ENSG00000114200/ENSG00000187498…
GO:0062023	collagen-containing extracellular matrix	ENSG00000214274/ENSG00000143341/ENSG00000188153/ENSG00000111341/ENSG00000113140/ENSG00000168542/ENSG00000140545/ENSG00000169439/ENSG00000105290/ENSG00000164692/ENSG00000091136/ENSG00000186340/ENSG00000164176/ENSG00000108821/ENSG00000179218/ENSG00000166147/ENSG00000197614/ENSG00000156140/ENSG00000187498/ENSG00000134871/ENSG00000064309/ENSG00000130635/ENSG00000087116/ENSG00000166482/ENSG00000142910…
GO:0044420	extracellular matrix component	ENSG00000188153/ENSG00000168542/ENSG00000164692/ENSG00000091136/ENSG00000108821/ENSG00000166147/ENSG00000197614/ENSG00000187498/ENSG00000134871/ENSG00000130635/ENSG00000166482/ENSG00000111799/ENSG00000060718/ENSG00000157766/ENSG00000204262/ENSG00000138080/ENSG00000197565/ENSG00000135862/ENSG00000172037/ENSG00000144810/ENSG00000140092/ENSG00000187955/ENSG00000049323
GO:0005604	basement membrane	ENSG00000214274/ENSG00000143341/ENSG00000188153/ENSG00000113140/ENSG00000105290/ENSG00000091136/ENSG00000166147/ENSG00000187498/ENSG00000134871/ENSG00000130635/ENSG00000173402/ENSG00000091986/ENSG00000087303/ENSG00000102678/ENSG00000157766/ENSG00000075711/ENSG00000112769/ENSG00000142798/ENSG00000196569/ENSG00000197565/ENSG00000135862/ENSG00000172037/ENSG00000144810/ENSG00000129038/ENSG00000109072…
GO:0030055	cell-substrate junction	ENSG00000130176/ENSG00000035403/ENSG00000187446/ENSG00000138448/ENSG00000159176/ENSG00000076706/ENSG00000188352/ENSG00000002586/ENSG00000261150/ENSG00000072163/ENSG00000115232/ENSG00000166794/ENSG00000204389/ENSG00000106211/ENSG00000179218/ENSG00000140575/ENSG00000148303/ENSG00000273749/ENSG00000133030/ENSG00000173402/ENSG00000079308/ENSG00000172403/ENSG00000150764/ENSG00000168615/ENSG00000125691…
GO:0008250	oligosaccharyltransferase complex	ENSG00000228474/ENSG00000198856/ENSG00000134910/ENSG00000129562/ENSG00000102158/ENSG00000118705/ENSG00000244038/ENSG00000163902/ENSG00000163527
GO:0005925	focal adhesion	ENSG00000130176/ENSG00000035403/ENSG00000187446/ENSG00000138448/ENSG00000159176/ENSG00000076706/ENSG00000188352/ENSG00000002586/ENSG00000072163/ENSG00000115232/ENSG00000166794/ENSG00000204389/ENSG00000106211/ENSG00000179218/ENSG00000140575/ENSG00000148303/ENSG00000273749/ENSG00000133030/ENSG00000173402/ENSG00000079308/ENSG00000172403/ENSG00000150764/ENSG00000168615/ENSG00000125691/ENSG00000129116…
GO:0005924	cell-substrate adherens junction	ENSG00000130176/ENSG00000035403/ENSG00000187446/ENSG00000138448/ENSG00000159176/ENSG00000076706/ENSG00000188352/ENSG00000002586/ENSG00000072163/ENSG00000115232/ENSG00000166794/ENSG00000204389/ENSG00000106211/ENSG00000179218/ENSG00000140575/ENSG00000148303/ENSG00000273749/ENSG00000133030/ENSG00000173402/ENSG00000079308/ENSG00000172403/ENSG00000150764/ENSG00000168615/ENSG00000125691/ENSG00000129116…
GO:0031300	intrinsic component of organelle membrane	ENSG00000143641/ENSG00000136213/ENSG00000137463/ENSG00000160613/ENSG00000169902/ENSG00000129968/ENSG00000111540/ENSG00000092096/ENSG00000197217/ENSG00000151729/ENSG00000100321/ENSG00000157916/ENSG00000157593/ENSG00000125991/ENSG00000164828/ENSG00000174851/ENSG00000174684/ENSG00000188706/ENSG00000154978/ENSG00000104915/ENSG00000214253/ENSG00000117620/ENSG00000197912/ENSG00000213463/ENSG00000106603…
GO:0005795	Golgi stack	ENSG00000143641/ENSG00000090615/ENSG00000107862/ENSG00000137642/ENSG00000131873/ENSG00000130733/ENSG00000188092/ENSG00000166557/ENSG00000198108/ENSG00000125967/ENSG00000033100/ENSG00000134243/ENSG00000173905/ENSG00000127914/ENSG00000117411/ENSG00000196562/ENSG00000167110/ENSG00000086598/ENSG00000087253/ENSG00000143457/ENSG00000172728/ENSG00000144057/ENSG00000140943/ENSG00000073969/ENSG00000141429…
GO:0005913	cell-cell adherens junction	ENSG00000143341/ENSG00000198561/ENSG00000035403/ENSG00000006453/ENSG00000163110/ENSG00000040731/ENSG00000113361/ENSG00000072415/ENSG00000173402/ENSG00000140937/ENSG00000137699/ENSG00000095637/ENSG00000139880/ENSG00000180914/ENSG00000057294/ENSG00000173801/ENSG00000111057/ENSG00000196923/ENSG00000081138/ENSG00000154639/ENSG00000168952/ENSG00000102181/ENSG00000170558/ENSG00000116288/ENSG00000146950…
GO:0044455	mitochondrial membrane part	ENSG00000137463/ENSG00000169020/ENSG00000112695/ENSG00000151729/ENSG00000166136/ENSG00000131495/ENSG00000267855/ENSG00000165264/ENSG00000170906/ENSG00000119723/ENSG00000214253/ENSG00000164405/ENSG00000100347/ENSG00000168653/ENSG00000198804/ENSG00000197912/ENSG00000213463/ENSG00000159199/ENSG00000184076/ENSG00000106603/ENSG00000125356/ENSG00000143252/ENSG00000173660/ENSG00000174917/ENSG00000112992…
GO:0098800	inner mitochondrial membrane protein complex	ENSG00000169020/ENSG00000112695/ENSG00000166136/ENSG00000131495/ENSG00000267855/ENSG00000165264/ENSG00000170906/ENSG00000164405/ENSG00000168653/ENSG00000198804/ENSG00000197912/ENSG00000159199/ENSG00000184076/ENSG00000125356/ENSG00000143252/ENSG00000173660/ENSG00000174917/ENSG00000233954/ENSG00000156026/ENSG00000116288/ENSG00000169100/ENSG00000189043/ENSG00000198712/ENSG00000156467/ENSG00000147684…
GO:0098644	complex of collagen trimers	ENSG00000188153/ENSG00000168542/ENSG00000164692/ENSG00000108821/ENSG00000187498/ENSG00000134871/ENSG00000130635/ENSG00000060718/ENSG00000204262/ENSG00000197565/ENSG00000144810
GO:0031301	integral component of organelle membrane	ENSG00000143641/ENSG00000136213/ENSG00000137463/ENSG00000160613/ENSG00000169902/ENSG00000092096/ENSG00000197217/ENSG00000151729/ENSG00000100321/ENSG00000157916/ENSG00000157593/ENSG00000125991/ENSG00000164828/ENSG00000174851/ENSG00000174684/ENSG00000154978/ENSG00000104915/ENSG00000214253/ENSG00000117620/ENSG00000197912/ENSG00000213463/ENSG00000106603/ENSG00000171603/ENSG00000174917/ENSG00000156026…
GO:0005793	endoplasmic reticulum-Golgi intermediate compartment	ENSG00000107862/ENSG00000187446/ENSG00000105438/ENSG00000166557/ENSG00000179218/ENSG00000157916/ENSG00000125991/ENSG00000102595/ENSG00000184840/ENSG00000174851/ENSG00000167110/ENSG00000182372/ENSG00000163956/ENSG00000074842/ENSG00000086598/ENSG00000085788/ENSG00000005243/ENSG00000070081/ENSG00000071553/ENSG00000114745/ENSG00000142186/ENSG00000162236/ENSG00000174871/ENSG00000167645/ENSG00000062716…
GO:0070469	respiratory chain	ENSG00000112695/ENSG00000166136/ENSG00000131495/ENSG00000267855/ENSG00000165264/ENSG00000170906/ENSG00000164405/ENSG00000168653/ENSG00000198804/ENSG00000184076/ENSG00000125356/ENSG00000143252/ENSG00000173660/ENSG00000112992/ENSG00000233954/ENSG00000116288/ENSG00000126267/ENSG00000189043/ENSG00000198712/ENSG00000156467/ENSG00000147684/ENSG00000127184/ENSG00000128609/ENSG00000198695/ENSG00000198786…
GO:1990204	oxidoreductase complex	ENSG00000083123/ENSG00000166136/ENSG00000131495/ENSG00000267855/ENSG00000188747/ENSG00000165264/ENSG00000170906/ENSG00000164405/ENSG00000168653/ENSG00000137992/ENSG00000198804/ENSG00000184076/ENSG00000125356/ENSG00000143252/ENSG00000173660/ENSG00000122884/ENSG00000233954/ENSG00000116288/ENSG00000189043/ENSG00000156467/ENSG00000168291/ENSG00000147684/ENSG00000128609/ENSG00000185624/ENSG00000119689…
GO:0005746	mitochondrial respiratory chain	ENSG00000112695/ENSG00000166136/ENSG00000131495/ENSG00000267855/ENSG00000165264/ENSG00000170906/ENSG00000164405/ENSG00000168653/ENSG00000198804/ENSG00000184076/ENSG00000125356/ENSG00000143252/ENSG00000173660/ENSG00000112992/ENSG00000233954/ENSG00000116288/ENSG00000189043/ENSG00000198712/ENSG00000156467/ENSG00000147684/ENSG00000127184/ENSG00000128609/ENSG00000198786/ENSG00000065518/ENSG00000145335
GO:0031985	Golgi cisterna	ENSG00000143641/ENSG00000090615/ENSG00000137642/ENSG00000131873/ENSG00000130733/ENSG00000188092/ENSG00000166557/ENSG00000198108/ENSG00000125967/ENSG00000033100/ENSG00000134243/ENSG00000173905/ENSG00000117411/ENSG00000167110/ENSG00000086598/ENSG00000143457/ENSG00000172728/ENSG00000144057/ENSG00000141429/ENSG00000182272/ENSG00000176920/ENSG00000158850/ENSG00000027847/ENSG00000168824/ENSG00000103489…
GO:0030127	COPII vesicle coat	ENSG00000150961/ENSG00000113615/ENSG00000157020/ENSG00000100934/ENSG00000138674/ENSG00000075826/ENSG00000134970/ENSG00000176986
GO:0098803	respiratory chain complex	ENSG00000166136/ENSG00000131495/ENSG00000267855/ENSG00000165264/ENSG00000170906/ENSG00000164405/ENSG00000168653/ENSG00000198804/ENSG00000184076/ENSG00000125356/ENSG00000143252/ENSG00000173660/ENSG00000233954/ENSG00000116288/ENSG00000126267/ENSG00000189043/ENSG00000198712/ENSG00000156467/ENSG00000147684/ENSG00000127184/ENSG00000128609/ENSG00000198786/ENSG00000065518/ENSG00000145335
GO:0005581	collagen trimer	ENSG00000188153/ENSG00000168542/ENSG00000164692/ENSG00000108821/ENSG00000223953/ENSG00000187498/ENSG00000134871/ENSG00000130635/ENSG00000164932/ENSG00000111799/ENSG00000060718/ENSG00000082293/ENSG00000184374/ENSG00000188517/ENSG00000204262/ENSG00000138080/ENSG00000197565/ENSG00000084636/ENSG00000144810/ENSG00000187955/ENSG00000206561/ENSG00000182871
GO:0016528	sarcoplasm	ENSG00000072952/ENSG00000125744/ENSG00000128595/ENSG00000148660/ENSG00000162688/ENSG00000152377/ENSG00000179218/ENSG00000198838/ENSG00000213366/ENSG00000110108/ENSG00000123104/ENSG00000198523/ENSG00000137801/ENSG00000198929/ENSG00000130714/ENSG00000151150/ENSG00000104936/ENSG00000151320/ENSG00000148180
GO:0031228	intrinsic component of Golgi membrane	ENSG00000143641/ENSG00000136213/ENSG00000160613/ENSG00000169902/ENSG00000197217/ENSG00000157916/ENSG00000157593/ENSG00000125991/ENSG00000174851/ENSG00000174684/ENSG00000188706/ENSG00000117620/ENSG00000165915/ENSG00000167645/ENSG00000177076/ENSG00000144043
GO:0031594	neuromuscular junction	ENSG00000188153/ENSG00000152377/ENSG00000100321/ENSG00000198722/ENSG00000167552/ENSG00000072062/ENSG00000150093/ENSG00000108639/ENSG00000145087/ENSG00000135919/ENSG00000213463/ENSG00000075711/ENSG00000151150/ENSG00000196569/ENSG00000139190/ENSG00000134569/ENSG00000152818/ENSG00000172037/ENSG00000206561
GO:0030173	integral component of Golgi membrane	ENSG00000143641/ENSG00000136213/ENSG00000160613/ENSG00000169902/ENSG00000197217/ENSG00000157916/ENSG00000157593/ENSG00000125991/ENSG00000174851/ENSG00000174684/ENSG00000117620/ENSG00000165915/ENSG00000167645/ENSG00000177076/ENSG00000144043
GO:0016529	sarcoplasmic reticulum	ENSG00000072952/ENSG00000125744/ENSG00000128595/ENSG00000148660/ENSG00000162688/ENSG00000179218/ENSG00000198838/ENSG00000213366/ENSG00000110108/ENSG00000123104/ENSG00000198523/ENSG00000137801/ENSG00000198929/ENSG00000130714/ENSG00000151150/ENSG00000104936/ENSG00000151320
GO:0032580	Golgi cisterna membrane	ENSG00000143641/ENSG00000090615/ENSG00000131873/ENSG00000188092/ENSG00000166557/ENSG00000198108/ENSG00000033100/ENSG00000134243/ENSG00000173905/ENSG00000117411/ENSG00000167110/ENSG00000086598/ENSG00000143457/ENSG00000172728/ENSG00000144057/ENSG00000141429/ENSG00000182272/ENSG00000176920/ENSG00000158850/ENSG00000027847/ENSG00000168824/ENSG00000261247/ENSG00000183629
GO:0042383	sarcolemma	ENSG00000240583/ENSG00000135636/ENSG00000035403/ENSG00000125744/ENSG00000172554/ENSG00000198838/ENSG00000173402/ENSG00000121577/ENSG00000165995/ENSG00000150093/ENSG00000198947/ENSG00000167535/ENSG00000172270/ENSG00000119699/ENSG00000105605/ENSG00000108823/ENSG00000198929/ENSG00000075711/ENSG00000151150/ENSG00000170558/ENSG00000170421/ENSG00000196569/ENSG00000185043/ENSG00000152818/ENSG00000151320…
GO:0043034	costamere	ENSG00000035403/ENSG00000173402/ENSG00000198947/ENSG00000166333/ENSG00000151150/ENSG00000170421/ENSG00000182253/ENSG00000171345
GO:0043292	contractile fiber	ENSG00000035403/ENSG00000106631/ENSG00000106211/ENSG00000147166/ENSG00000198838/ENSG00000154553/ENSG00000198467/ENSG00000107796/ENSG00000133392/ENSG00000122367/ENSG00000173402/ENSG00000172403/ENSG00000163431/ENSG00000129116/ENSG00000114166/ENSG00000198947/ENSG00000183386/ENSG00000140416/ENSG00000166333/ENSG00000197361/ENSG00000101335/ENSG00000142661/ENSG00000173801/ENSG00000198929/ENSG00000184009…
GO:0044449	contractile fiber part	ENSG00000035403/ENSG00000106631/ENSG00000106211/ENSG00000147166/ENSG00000198838/ENSG00000154553/ENSG00000198467/ENSG00000107796/ENSG00000133392/ENSG00000122367/ENSG00000173402/ENSG00000172403/ENSG00000163431/ENSG00000129116/ENSG00000114166/ENSG00000198947/ENSG00000183386/ENSG00000140416/ENSG00000166333/ENSG00000197361/ENSG00000101335/ENSG00000142661/ENSG00000173801/ENSG00000198929/ENSG00000101605…
GO:0030426	growth cone	ENSG00000214274/ENSG00000198561/ENSG00000104435/ENSG00000115232/ENSG00000075618/ENSG00000068903/ENSG00000140575/ENSG00000221890/ENSG00000169750/ENSG00000273749/ENSG00000035862/ENSG00000113657/ENSG00000158555/ENSG00000129116/ENSG00000131584/ENSG00000085733/ENSG00000154096/ENSG00000072071/ENSG00000018189/ENSG00000154639/ENSG00000116903/ENSG00000185043/ENSG00000149930/ENSG00000095397/ENSG00000152818…
GO:0030027	lamellipodium	ENSG00000135636/ENSG00000198561/ENSG00000138448/ENSG00000126016/ENSG00000104435/ENSG00000176973/ENSG00000075618/ENSG00000169750/ENSG00000107796/ENSG00000273749/ENSG00000173402/ENSG00000136279/ENSG00000113657/ENSG00000129116/ENSG00000180263/ENSG00000163017/ENSG00000085733/ENSG00000150093/ENSG00000145703/ENSG00000166333/ENSG00000018189/ENSG00000111859/ENSG00000196405/ENSG00000243678/ENSG00000124333…
GO:0030427	site of polarized growth	ENSG00000214274/ENSG00000198561/ENSG00000104435/ENSG00000115232/ENSG00000075618/ENSG00000068903/ENSG00000140575/ENSG00000221890/ENSG00000169750/ENSG00000273749/ENSG00000035862/ENSG00000113657/ENSG00000158555/ENSG00000129116/ENSG00000131584/ENSG00000085733/ENSG00000154096/ENSG00000072071/ENSG00000018189/ENSG00000154639/ENSG00000116903/ENSG00000185043/ENSG00000149930/ENSG00000095397/ENSG00000152818…
GO:0098984	neuron to neuron synapse	ENSG00000198561/ENSG00000159023/ENSG00000131089/ENSG00000129968/ENSG00000140600/ENSG00000119866/ENSG00000152377/ENSG00000163110/ENSG00000184408/ENSG00000198722/ENSG00000137486/ENSG00000127914/ENSG00000186318/ENSG00000136279/ENSG00000077264/ENSG00000115183/ENSG00000125691/ENSG00000156642/ENSG00000149970/ENSG00000164418/ENSG00000108947/ENSG00000106976/ENSG00000087053/ENSG00000172809/ENSG00000213463…
GO:0031091	platelet alpha granule	ENSG00000113140/ENSG00000102362/ENSG00000017427/ENSG00000186340/ENSG00000145882/ENSG00000138798/ENSG00000183087/ENSG00000137801/ENSG00000135919/ENSG00000112419/ENSG00000119699/ENSG00000205542/ENSG00000019991/ENSG00000196136/ENSG00000124333/ENSG00000084234/ENSG00000159348/ENSG00000102316/ENSG00000184500/ENSG00000138722/ENSG00000145335
GO:0032432	actin filament bundle	ENSG00000158352/ENSG00000064042/ENSG00000075618/ENSG00000172403/ENSG00000095637/ENSG00000185483/ENSG00000100592/ENSG00000183386/ENSG00000140416/ENSG00000166333/ENSG00000064666/ENSG00000101335/ENSG00000196923/ENSG00000102024/ENSG00000109846/ENSG00000120756
GO:0030016	myofibril	ENSG00000035403/ENSG00000106631/ENSG00000106211/ENSG00000147166/ENSG00000198838/ENSG00000154553/ENSG00000198467/ENSG00000122367/ENSG00000173402/ENSG00000172403/ENSG00000163431/ENSG00000129116/ENSG00000114166/ENSG00000198947/ENSG00000183386/ENSG00000140416/ENSG00000166333/ENSG00000197361/ENSG00000101335/ENSG00000142661/ENSG00000173801/ENSG00000198929/ENSG00000184009/ENSG00000101605/ENSG00000177791…
GO:0043209	myelin sheath	ENSG00000166086/ENSG00000075618/ENSG00000151729/ENSG00000068903/ENSG00000072415/ENSG00000167552/ENSG00000136541/ENSG00000109099/ENSG00000134198/ENSG00000100412/ENSG00000150093/ENSG00000154096/ENSG00000013016/ENSG00000106976/ENSG00000163558/ENSG00000184009/ENSG00000141736/ENSG00000075711/ENSG00000243678/ENSG00000109846/ENSG00000138107/ENSG00000115840/ENSG00000073969/ENSG00000239672/ENSG00000126803…
GO:0098845	postsynaptic endosome	ENSG00000129968/ENSG00000140600/ENSG00000171603/ENSG00000100151/ENSG00000107362/ENSG00000168824
GO:0005801	cis-Golgi network	ENSG00000100196/ENSG00000136240/ENSG00000116128/ENSG00000107862/ENSG00000105438/ENSG00000013523/ENSG00000173905/ENSG00000127914/ENSG00000167110/ENSG00000163956/ENSG00000109083/ENSG00000005243/ENSG00000142186/ENSG00000261247/ENSG00000137502/ENSG00000183629/ENSG00000168172
GO:0030663	COPI-coated vesicle membrane	ENSG00000105438/ENSG00000166557/ENSG00000095139/ENSG00000086598/ENSG00000005243/ENSG00000142186/ENSG00000134970
GO:0031252	cell leading edge	ENSG00000135636/ENSG00000107862/ENSG00000198561/ENSG00000138448/ENSG00000126016/ENSG00000104435/ENSG00000136002/ENSG00000176973/ENSG00000165240/ENSG00000075618/ENSG00000035115/ENSG00000141068/ENSG00000140575/ENSG00000169750/ENSG00000132254/ENSG00000107796/ENSG00000273749/ENSG00000173402/ENSG00000136279/ENSG00000113657/ENSG00000129116/ENSG00000180263/ENSG00000163017/ENSG00000085733/ENSG00000185008…
GO:0030137	COPI-coated vesicle	ENSG00000105438/ENSG00000166557/ENSG00000095139/ENSG00000086598/ENSG00000005243/ENSG00000142186/ENSG00000138107/ENSG00000134970
GO:0016327	apicolateral plasma membrane	ENSG00000261150/ENSG00000173801/ENSG00000154639/ENSG00000170421/ENSG00000168502/ENSG00000099864/ENSG00000171345
GO:0005911	cell-cell junction	ENSG00000143341/ENSG00000158352/ENSG00000198561/ENSG00000035403/ENSG00000081026/ENSG00000126016/ENSG00000261150/ENSG00000166086/ENSG00000006453/ENSG00000157404/ENSG00000075618/ENSG00000151276/ENSG00000223953/ENSG00000163110/ENSG00000100359/ENSG00000068903/ENSG00000140575/ENSG00000134757/ENSG00000040731/ENSG00000113361/ENSG00000072415/ENSG00000100427/ENSG00000173402/ENSG00000140937/ENSG00000137699…
GO:0070069	cytochrome complex	ENSG00000164405/ENSG00000198804/ENSG00000184076/ENSG00000173660/ENSG00000233954/ENSG00000126267/ENSG00000189043/ENSG00000198712/ENSG00000156467/ENSG00000127184
GO:0032279	asymmetric synapse	ENSG00000198561/ENSG00000159023/ENSG00000131089/ENSG00000129968/ENSG00000140600/ENSG00000119866/ENSG00000152377/ENSG00000163110/ENSG00000184408/ENSG00000137486/ENSG00000127914/ENSG00000136279/ENSG00000077264/ENSG00000115183/ENSG00000125691/ENSG00000156642/ENSG00000149970/ENSG00000164418/ENSG00000108947/ENSG00000106976/ENSG00000087053/ENSG00000172809/ENSG00000213463/ENSG00000171603/ENSG00000072071…
GO:0030018	Z disc	ENSG00000106211/ENSG00000147166/ENSG00000198838/ENSG00000154553/ENSG00000122367/ENSG00000172403/ENSG00000129116/ENSG00000198947/ENSG00000183386/ENSG00000197361/ENSG00000101335/ENSG00000142661/ENSG00000173801/ENSG00000198929/ENSG00000101605/ENSG00000177791/ENSG00000151150/ENSG00000109846/ENSG00000170421/ENSG00000162614/ENSG00000080709/ENSG00000170681/ENSG00000171345/ENSG00000124006
GO:0030017	sarcomere	ENSG00000106631/ENSG00000106211/ENSG00000147166/ENSG00000198838/ENSG00000154553/ENSG00000198467/ENSG00000122367/ENSG00000172403/ENSG00000163431/ENSG00000129116/ENSG00000114166/ENSG00000198947/ENSG00000183386/ENSG00000140416/ENSG00000166333/ENSG00000197361/ENSG00000101335/ENSG00000142661/ENSG00000173801/ENSG00000198929/ENSG00000101605/ENSG00000177791/ENSG00000151150/ENSG00000109846/ENSG00000170421…
GO:0044309	neuron spine	ENSG00000198561/ENSG00000106631/ENSG00000129968/ENSG00000182255/ENSG00000099260/ENSG00000184408/ENSG00000137486/ENSG00000273749/ENSG00000072062/ENSG00000085733/ENSG00000150093/ENSG00000102189/ENSG00000106976/ENSG00000087053/ENSG00000171603/ENSG00000004777/ENSG00000109846/ENSG00000093010/ENSG00000196569/ENSG00000103319/ENSG00000152767/ENSG00000174871/ENSG00000117519/ENSG00000080709/ENSG00000107362…
GO:0022625	cytosolic large ribosomal subunit	ENSG00000221983/ENSG00000148303/ENSG00000125691/ENSG00000122406/ENSG00000198242/ENSG00000172809/ENSG00000114391/ENSG00000166441/ENSG00000109475/ENSG00000177600/ENSG00000116251/ENSG00000174748/ENSG00000142676/ENSG00000131469
GO:0005750	mitochondrial respiratory chain complex III	ENSG00000164405/ENSG00000198804/ENSG00000184076/ENSG00000173660/ENSG00000233954/ENSG00000156467
GO:0045275	respiratory chain complex III	ENSG00000164405/ENSG00000198804/ENSG00000184076/ENSG00000173660/ENSG00000233954/ENSG00000156467
GO:0030133	transport vesicle	ENSG00000100196/ENSG00000119899/ENSG00000136240/ENSG00000102362/ENSG00000187446/ENSG00000130733/ENSG00000109472/ENSG00000105438/ENSG00000150961/ENSG00000111540/ENSG00000113615/ENSG00000157020/ENSG00000166557/ENSG00000100934/ENSG00000017427/ENSG00000138674/ENSG00000105404/ENSG00000165240/ENSG00000223953/ENSG00000100321/ENSG00000133935/ENSG00000064692/ENSG00000134243/ENSG00000173905/ENSG00000198722…
GO:0099572	postsynaptic specialization	ENSG00000198561/ENSG00000159023/ENSG00000131089/ENSG00000129968/ENSG00000140600/ENSG00000119866/ENSG00000152377/ENSG00000163110/ENSG00000040731/ENSG00000184408/ENSG00000137486/ENSG00000127914/ENSG00000136279/ENSG00000077264/ENSG00000115183/ENSG00000125691/ENSG00000156642/ENSG00000149970/ENSG00000164418/ENSG00000108947/ENSG00000106976/ENSG00000087053/ENSG00000172809/ENSG00000213463/ENSG00000171603…
GO:0014069	postsynaptic density	ENSG00000198561/ENSG00000159023/ENSG00000131089/ENSG00000129968/ENSG00000140600/ENSG00000119866/ENSG00000152377/ENSG00000163110/ENSG00000184408/ENSG00000137486/ENSG00000127914/ENSG00000136279/ENSG00000077264/ENSG00000115183/ENSG00000125691/ENSG00000156642/ENSG00000149970/ENSG00000164418/ENSG00000108947/ENSG00000106976/ENSG00000087053/ENSG00000172809/ENSG00000213463/ENSG00000171603/ENSG00000072071…
GO:0005938	cell cortex	ENSG00000143341/ENSG00000158352/ENSG00000198561/ENSG00000159023/ENSG00000137942/ENSG00000173156/ENSG00000113578/ENSG00000132254/ENSG00000198722/ENSG00000243156/ENSG00000136541/ENSG00000136279/ENSG00000126785/ENSG00000079841/ENSG00000006747/ENSG00000085733/ENSG00000123104/ENSG00000002834/ENSG00000138771/ENSG00000111859/ENSG00000078747/ENSG00000168952/ENSG00000116903/ENSG00000144824/ENSG00000120756…
GO:0031674	I band	ENSG00000106211/ENSG00000147166/ENSG00000198838/ENSG00000154553/ENSG00000122367/ENSG00000172403/ENSG00000129116/ENSG00000114166/ENSG00000198947/ENSG00000183386/ENSG00000197361/ENSG00000101335/ENSG00000142661/ENSG00000173801/ENSG00000198929/ENSG00000101605/ENSG00000177791/ENSG00000151150/ENSG00000109846/ENSG00000170421/ENSG00000162614/ENSG00000080709/ENSG00000170681/ENSG00000171345/ENSG00000124006
GO:0008305	integrin complex	ENSG00000138448/ENSG00000115232/ENSG00000150093/ENSG00000109743/ENSG00000082781/ENSG00000198542/ENSG00000138080/ENSG00000137809/ENSG00000083457
GO:0150034	distal axon	ENSG00000214274/ENSG00000159082/ENSG00000198561/ENSG00000104435/ENSG00000164099/ENSG00000115232/ENSG00000075618/ENSG00000068903/ENSG00000140575/ENSG00000221890/ENSG00000169750/ENSG00000198722/ENSG00000273749/ENSG00000035862/ENSG00000113657/ENSG00000115183/ENSG00000158555/ENSG00000129116/ENSG00000131584/ENSG00000185483/ENSG00000164418/ENSG00000085733/ENSG00000166333/ENSG00000154096/ENSG00000072071…
GO:0033267	axon part	ENSG00000214274/ENSG00000137463/ENSG00000159082/ENSG00000198561/ENSG00000104435/ENSG00000164099/ENSG00000115232/ENSG00000152377/ENSG00000106211/ENSG00000075618/ENSG00000068903/ENSG00000140575/ENSG00000221890/ENSG00000169750/ENSG00000198722/ENSG00000273749/ENSG00000173402/ENSG00000136541/ENSG00000035862/ENSG00000113657/ENSG00000115183/ENSG00000158555/ENSG00000129116/ENSG00000131584/ENSG00000185483…
GO:0043197	dendritic spine	ENSG00000198561/ENSG00000106631/ENSG00000129968/ENSG00000182255/ENSG00000099260/ENSG00000184408/ENSG00000137486/ENSG00000273749/ENSG00000072062/ENSG00000085733/ENSG00000150093/ENSG00000106976/ENSG00000087053/ENSG00000171603/ENSG00000004777/ENSG00000109846/ENSG00000093010/ENSG00000196569/ENSG00000103319/ENSG00000152767/ENSG00000174871/ENSG00000117519/ENSG00000080709/ENSG00000107362/ENSG00000179841…
GO:0005747	mitochondrial respiratory chain complex I	ENSG00000166136/ENSG00000131495/ENSG00000267855/ENSG00000165264/ENSG00000170906/ENSG00000168653/ENSG00000125356/ENSG00000116288/ENSG00000189043/ENSG00000147684/ENSG00000128609/ENSG00000198786/ENSG00000065518/ENSG00000145335
GO:0030964	NADH dehydrogenase complex	ENSG00000166136/ENSG00000131495/ENSG00000267855/ENSG00000165264/ENSG00000170906/ENSG00000168653/ENSG00000125356/ENSG00000116288/ENSG00000189043/ENSG00000147684/ENSG00000128609/ENSG00000198786/ENSG00000065518/ENSG00000145335
GO:0045271	respiratory chain complex I	ENSG00000166136/ENSG00000131495/ENSG00000267855/ENSG00000165264/ENSG00000170906/ENSG00000168653/ENSG00000125356/ENSG00000116288/ENSG00000189043/ENSG00000147684/ENSG00000128609/ENSG00000198786/ENSG00000065518/ENSG00000145335
GO:0030120	vesicle coat	ENSG00000150961/ENSG00000113615/ENSG00000157020/ENSG00000166557/ENSG00000100934/ENSG00000138674/ENSG00000095139/ENSG00000075826/ENSG00000005243/ENSG00000142186/ENSG00000161203/ENSG00000134970/ENSG00000176986
GO:0016010	dystrophin-associated glycoprotein complex	ENSG00000172554/ENSG00000173402/ENSG00000198947/ENSG00000108823/ENSG00000170421/ENSG00000152818/ENSG00000171345
GO:0090665	glycoprotein complex	ENSG00000172554/ENSG00000173402/ENSG00000198947/ENSG00000108823/ENSG00000170421/ENSG00000152818/ENSG00000171345
GO:0033116	endoplasmic reticulum-Golgi intermediate compartment membrane	ENSG00000105438/ENSG00000166557/ENSG00000179218/ENSG00000125991/ENSG00000184840/ENSG00000167110/ENSG00000182372/ENSG00000086598/ENSG00000005243/ENSG00000071553/ENSG00000114745/ENSG00000162236/ENSG00000174871/ENSG00000062716/ENSG00000134970/ENSG00000074695/ENSG00000174903
GO:0099634	postsynaptic specialization membrane	ENSG00000129968/ENSG00000040731/ENSG00000184408/ENSG00000127914/ENSG00000156642/ENSG00000149970/ENSG00000108947/ENSG00000213463/ENSG00000171603/ENSG00000105605/ENSG00000075711/ENSG00000125266/ENSG00000170558/ENSG00000174871/ENSG00000105464/ENSG00000107362/ENSG00000198739/ENSG00000169992/ENSG00000145864
GO:0005583	fibrillar collagen trimer	ENSG00000168542/ENSG00000164692/ENSG00000108821/ENSG00000130635/ENSG00000060718/ENSG00000204262
GO:0098643	banded collagen fibril	ENSG00000168542/ENSG00000164692/ENSG00000108821/ENSG00000130635/ENSG00000060718/ENSG00000204262
GO:0098636	protein complex involved in cell adhesion	ENSG00000138448/ENSG00000115232/ENSG00000150093/ENSG00000109743/ENSG00000082781/ENSG00000198542/ENSG00000138080/ENSG00000137809/ENSG00000083457
GO:0001725	stress fiber	ENSG00000158352/ENSG00000064042/ENSG00000075618/ENSG00000172403/ENSG00000095637/ENSG00000185483/ENSG00000100592/ENSG00000183386/ENSG00000140416/ENSG00000166333/ENSG00000064666/ENSG00000101335/ENSG00000196923
GO:0097517	contractile actin filament bundle	ENSG00000158352/ENSG00000064042/ENSG00000075618/ENSG00000172403/ENSG00000095637/ENSG00000185483/ENSG00000100592/ENSG00000183386/ENSG00000140416/ENSG00000166333/ENSG00000064666/ENSG00000101335/ENSG00000196923
GO:0061700	GATOR2 complex	ENSG00000157020/ENSG00000239282/ENSG00000274070/ENSG00000080546/ENSG00000239521
GO:0016342	catenin complex	ENSG00000198561/ENSG00000040731/ENSG00000113361/ENSG00000140937/ENSG00000139880/ENSG00000173801/ENSG00000081138/ENSG00000170558
GO:0044322	endoplasmic reticulum quality control compartment	ENSG00000116406/ENSG00000204308/ENSG00000179218/ENSG00000102595/ENSG00000068912/ENSG00000177239/ENSG00000136731/ENSG00000162298
GO:0030117	membrane coat	ENSG00000159082/ENSG00000150961/ENSG00000113615/ENSG00000157020/ENSG00000166557/ENSG00000100934/ENSG00000138674/ENSG00000134262/ENSG00000095139/ENSG00000152056/ENSG00000106976/ENSG00000075826/ENSG00000006715/ENSG00000005243/ENSG00000142186/ENSG00000161203/ENSG00000134970/ENSG00000176986
GO:0048475	coated membrane	ENSG00000159082/ENSG00000150961/ENSG00000113615/ENSG00000157020/ENSG00000166557/ENSG00000100934/ENSG00000138674/ENSG00000134262/ENSG00000095139/ENSG00000152056/ENSG00000106976/ENSG00000075826/ENSG00000006715/ENSG00000005243/ENSG00000142186/ENSG00000161203/ENSG00000134970/ENSG00000176986
GO:0014704	intercalated disc	ENSG00000035403/ENSG00000150093/ENSG00000057294/ENSG00000173801/ENSG00000154639/ENSG00000046604/ENSG00000075711/ENSG00000151150/ENSG00000170558/ENSG00000151320/ENSG00000124006
GO:0016758	transferase activity, transferring hexosyl groups	ENSG00000134901/ENSG00000136542/ENSG00000143641/ENSG00000178234/ENSG00000131873/ENSG00000173852/ENSG00000156162/ENSG00000164574/ENSG00000151348/ENSG00000198856/ENSG00000110328/ENSG00000182858/ENSG00000162688/ENSG00000163389/ENSG00000198108/ENSG00000162694/ENSG00000134910/ENSG00000033100/ENSG00000129562/ENSG00000102595/ENSG00000117411/ENSG00000174684/ENSG00000033011/ENSG00000088035/ENSG00000186866…
GO:0016757	transferase activity, transferring glycosyl groups	ENSG00000134901/ENSG00000136542/ENSG00000143641/ENSG00000178234/ENSG00000131873/ENSG00000173852/ENSG00000156162/ENSG00000164574/ENSG00000151348/ENSG00000198856/ENSG00000110328/ENSG00000173950/ENSG00000182858/ENSG00000162688/ENSG00000163389/ENSG00000064225/ENSG00000198108/ENSG00000162694/ENSG00000134910/ENSG00000033100/ENSG00000129562/ENSG00000102595/ENSG00000113532/ENSG00000117411/ENSG00000174684…
GO:0005201	extracellular matrix structural constituent	ENSG00000143341/ENSG00000188153/ENSG00000011201/ENSG00000111341/ENSG00000168542/ENSG00000140545/ENSG00000164692/ENSG00000091136/ENSG00000186340/ENSG00000164176/ENSG00000108821/ENSG00000166147/ENSG00000197614/ENSG00000187498/ENSG00000134871/ENSG00000130635/ENSG00000166482/ENSG00000142910/ENSG00000164932/ENSG00000130508/ENSG00000111799/ENSG00000087303/ENSG00000060718/ENSG00000038427/ENSG00000082293…
GO:0004576	oligosaccharyl transferase activity	ENSG00000198856/ENSG00000134910/ENSG00000129562/ENSG00000102158/ENSG00000118705/ENSG00000244038/ENSG00000120697/ENSG00000163902/ENSG00000163527
GO:0045296	cadherin binding	ENSG00000090615/ENSG00000198561/ENSG00000035403/ENSG00000180611/ENSG00000179889/ENSG00000074181/ENSG00000089154/ENSG00000137942/ENSG00000175220/ENSG00000204389/ENSG00000006453/ENSG00000103353/ENSG00000099992/ENSG00000075618/ENSG00000163110/ENSG00000140575/ENSG00000254772/ENSG00000040731/ENSG00000113361/ENSG00000132254/ENSG00000148303/ENSG00000133030/ENSG00000136279/ENSG00000140937/ENSG00000137699…
GO:0098631	cell adhesion mediator activity	ENSG00000006453/ENSG00000163110/ENSG00000137699/ENSG00000129116/ENSG00000156642/ENSG00000150093/ENSG00000172270/ENSG00000057294/ENSG00000091972/ENSG00000173801/ENSG00000111057/ENSG00000154639/ENSG00000168952/ENSG00000046604/ENSG00000138080/ENSG00000134115/ENSG00000137809/ENSG00000162614/ENSG00000117519/ENSG00000198753
GO:0003779	actin binding	ENSG00000214274/ENSG00000130176/ENSG00000158352/ENSG00000035403/ENSG00000211455/ENSG00000159023/ENSG00000006453/ENSG00000172554/ENSG00000064042/ENSG00000075618/ENSG00000163110/ENSG00000071246/ENSG00000141298/ENSG00000169994/ENSG00000198467/ENSG00000273749/ENSG00000133392/ENSG00000133030/ENSG00000173402/ENSG00000243156/ENSG00000136541/ENSG00000079308/ENSG00000172830/ENSG00000136279/ENSG00000196588…
GO:0000030	mannosyltransferase activity	ENSG00000173852/ENSG00000156162/ENSG00000182858/ENSG00000033011/ENSG00000214160/ENSG00000119227/ENSG00000178904/ENSG00000132581/ENSG00000130714/ENSG00000159063/ENSG00000179085/ENSG00000253710
GO:0005178	integrin binding	ENSG00000138448/ENSG00000168542/ENSG00000140545/ENSG00000017427/ENSG00000166086/ENSG00000164176/ENSG00000179218/ENSG00000147166/ENSG00000166147/ENSG00000113578/ENSG00000130635/ENSG00000035862/ENSG00000168615/ENSG00000150093/ENSG00000166333/ENSG00000154096/ENSG00000137801/ENSG00000114948/ENSG00000110651/ENSG00000154639/ENSG00000082781/ENSG00000010322/ENSG00000127324/ENSG00000198542/ENSG00000138080…
GO:0098632	cell-cell adhesion mediator activity	ENSG00000006453/ENSG00000163110/ENSG00000137699/ENSG00000129116/ENSG00000156642/ENSG00000172270/ENSG00000057294/ENSG00000091972/ENSG00000173801/ENSG00000111057/ENSG00000154639/ENSG00000168952/ENSG00000046604/ENSG00000134115/ENSG00000162614/ENSG00000117519/ENSG00000198753
GO:0005507	copper ion binding	ENSG00000214274/ENSG00000123191/ENSG00000089472/ENSG00000165240/ENSG00000079931/ENSG00000138495/ENSG00000138131/ENSG00000173992/ENSG00000145730/ENSG00000116288/ENSG00000144455/ENSG00000112514/ENSG00000198712/ENSG00000129038/ENSG00000063660/ENSG00000177556/ENSG00000185669/ENSG00000109610/ENSG00000145335
GO:0030020	extracellular matrix structural constituent conferring tensile strength	ENSG00000188153/ENSG00000168542/ENSG00000164692/ENSG00000108821/ENSG00000187498/ENSG00000134871/ENSG00000130635/ENSG00000111799/ENSG00000060718/ENSG00000204262/ENSG00000197565/ENSG00000084636/ENSG00000144810/ENSG00000187955/ENSG00000182871
GO:0008194	UDP-glycosyltransferase activity	ENSG00000136542/ENSG00000143641/ENSG00000178234/ENSG00000131873/ENSG00000164574/ENSG00000151348/ENSG00000110328/ENSG00000173950/ENSG00000163389/ENSG00000198108/ENSG00000162694/ENSG00000033100/ENSG00000102595/ENSG00000117411/ENSG00000174684/ENSG00000172986/ENSG00000172339/ENSG00000120697/ENSG00000158008/ENSG00000148288/ENSG00000056998/ENSG00000103044/ENSG00000131446/ENSG00000182197/ENSG00000101901…
GO:0050662	coenzyme binding	ENSG00000172893/ENSG00000100116/ENSG00000166816/ENSG00000179889/ENSG00000173599/ENSG00000117385/ENSG00000149380/ENSG00000139531/ENSG00000068903/ENSG00000065154/ENSG00000182054/ENSG00000119711/ENSG00000243156/ENSG00000087008/ENSG00000175198/ENSG00000112699/ENSG00000119723/ENSG00000100504/ENSG00000100243/ENSG00000083444/ENSG00000089163/ENSG00000116171/ENSG00000168306/ENSG00000137124/ENSG00000116133…
GO:0046527	glucosyltransferase activity	ENSG00000134901/ENSG00000163389/ENSG00000102595/ENSG00000088035/ENSG00000120697/ENSG00000056998/ENSG00000159063/ENSG00000136731
GO:0008307	structural constituent of muscle	ENSG00000092841/ENSG00000154553/ENSG00000198467/ENSG00000133392/ENSG00000173402/ENSG00000198947/ENSG00000140416/ENSG00000101335/ENSG00000142661/ENSG00000101605/ENSG00000162614/ENSG00000182253/ENSG00000171345/ENSG00000124006
GO:1901681	sulfur compound binding	ENSG00000214274/ENSG00000011201/ENSG00000136213/ENSG00000173599/ENSG00000105290/ENSG00000186340/ENSG00000166147/ENSG00000156140/ENSG00000113578/ENSG00000130635/ENSG00000197594/ENSG00000119711/ENSG00000113657/ENSG00000084207/ENSG00000091986/ENSG00000213366/ENSG00000060718/ENSG00000112902/ENSG00000134202/ENSG00000102678/ENSG00000175198/ENSG00000123384/ENSG00000163956/ENSG00000116171/ENSG00000137992…
GO:0015295	solute:proton symporter activity	ENSG00000119899/ENSG00000151229/ENSG00000022567/ENSG00000188991/ENSG00000163406/ENSG00000167700/ENSG00000146411/ENSG00000088386/ENSG00000123643/ENSG00000075415
GO:0071949	FAD binding	ENSG00000166816/ENSG00000243156/ENSG00000087008/ENSG00000119723/ENSG00000100243/ENSG00000168306/ENSG00000116133/ENSG00000161533/ENSG00000159348/ENSG00000121671
GO:0051015	actin filament binding	ENSG00000158352/ENSG00000075618/ENSG00000169994/ENSG00000198467/ENSG00000273749/ENSG00000133392/ENSG00000136541/ENSG00000136279/ENSG00000006747/ENSG00000165995/ENSG00000002834/ENSG00000138771/ENSG00000145703/ENSG00000140416/ENSG00000142661/ENSG00000167658/ENSG00000101605/ENSG00000102024/ENSG00000120756/ENSG00000265190/ENSG00000169604/ENSG00000149591/ENSG00000264230/ENSG00000146950/ENSG00000162614…
GO:0015078	proton transmembrane transporter activity	ENSG00000119899/ENSG00000169020/ENSG00000112695/ENSG00000150403/ENSG00000151229/ENSG00000076351/ENSG00000198804/ENSG00000033627/ENSG00000159199/ENSG00000022567/ENSG00000188991/ENSG00000163406/ENSG00000112992/ENSG00000071553/ENSG00000126267/ENSG00000189043/ENSG00000167700/ENSG00000198712/ENSG00000146411/ENSG00000127184/ENSG00000181804/ENSG00000088386/ENSG00000171130/ENSG00000154518/ENSG00000123643…
GO:0051393	alpha-actinin binding	ENSG00000151276/ENSG00000122367/ENSG00000173402/ENSG00000172403/ENSG00000129116/ENSG00000142661/ENSG00000101605/ENSG00000154493/ENSG00000080709/ENSG00000124006

## Sheet: GO_Genes_Up
GO ID	GO Term	Genes
GO:0009615	response to virus	ENSG00000134460/ENSG00000180644/ENSG00000275302/ENSG00000171791/ENSG00000112343/ENSG00000131323/ENSG00000163840/ENSG00000137628/ENSG00000107485/ENSG00000117228/ENSG00000126709/ENSG00000239713/ENSG00000164430/ENSG00000186141/ENSG00000115415/ENSG00000164136/ENSG00000171552/ENSG00000122643/ENSG00000157601/ENSG00000213928/ENSG00000141682/ENSG00000174953/ENSG00000138496/ENSG00000110330/ENSG00000188313…
GO:0051607	defense response to virus	ENSG00000134460/ENSG00000180644/ENSG00000171791/ENSG00000112343/ENSG00000131323/ENSG00000163840/ENSG00000137628/ENSG00000117228/ENSG00000126709/ENSG00000239713/ENSG00000164430/ENSG00000186141/ENSG00000115415/ENSG00000164136/ENSG00000122643/ENSG00000157601/ENSG00000213928/ENSG00000141682/ENSG00000138496/ENSG00000110330/ENSG00000188313/ENSG00000163565/ENSG00000125347/ENSG00000081237/ENSG00000119922…
GO:0034470	ncRNA processing	ENSG00000179918/ENSG00000133316/ENSG00000122687/ENSG00000105865/ENSG00000132773/ENSG00000171861/ENSG00000128191/ENSG00000100601/ENSG00000125352/ENSG00000138614/ENSG00000120699/ENSG00000165118/ENSG00000151576/ENSG00000160214/ENSG00000112578/ENSG00000096717/ENSG00000090861/ENSG00000107371/ENSG00000126814/ENSG00000152464/ENSG00000129460/ENSG00000137760/ENSG00000148300/ENSG00000172409/ENSG00000141543…
GO:0016570	histone modification	ENSG00000137265/ENSG00000142611/ENSG00000127337/ENSG00000132326/ENSG00000009954/ENSG00000005302/ENSG00000163840/ENSG00000107485/ENSG00000163517/ENSG00000102974/ENSG00000075856/ENSG00000166501/ENSG00000071243/ENSG00000160679/ENSG00000198604/ENSG00000111642/ENSG00000121579/ENSG00000096717/ENSG00000168283/ENSG00000172977/ENSG00000178409/ENSG00000156374/ENSG00000139618/ENSG00000100603/ENSG00000134014…
GO:0050867	positive regulation of cell activation	ENSG00000116824/ENSG00000134460/ENSG00000163600/ENSG00000182866/ENSG00000103423/ENSG00000171791/ENSG00000123338/ENSG00000163599/ENSG00000186818/ENSG00000107485/ENSG00000168884/ENSG00000145675/ENSG00000198846/ENSG00000164136/ENSG00000162692/ENSG00000157873/ENSG00000107371/ENSG00000141968/ENSG00000081237/ENSG00000114013/ENSG00000076248/ENSG00000101017/ENSG00000223496/ENSG00000102524/ENSG00000096968…
GO:0042113	B cell activation	ENSG00000171791/ENSG00000153879/ENSG00000123338/ENSG00000163599/ENSG00000168884/ENSG00000166501/ENSG00000145675/ENSG00000152457/ENSG00000187736/ENSG00000162692/ENSG00000107371/ENSG00000081237/ENSG00000104320/ENSG00000076248/ENSG00000101017/ENSG00000223496/ENSG00000197943/ENSG00000072694/ENSG00000102524/ENSG00000156127/ENSG00000172845/ENSG00000092020/ENSG00000152518/ENSG00000112130/ENSG00000122122…
GO:1903557	positive regulation of tumor necrosis factor superfamily cytokine production	ENSG00000116824/ENSG00000165168/ENSG00000145675/ENSG00000277632/ENSG00000116584/ENSG00000081237/ENSG00000115267/ENSG00000114013/ENSG00000107201/ENSG00000164342/ENSG00000096968/ENSG00000104312/ENSG00000122122/ENSG00000114251/ENSG00000163737/ENSG00000163251/ENSG00000168040/ENSG00000144381/ENSG00000110944/ENSG00000204592/ENSG00000124198/ENSG00000137275/ENSG00000197471/ENSG00000196591/ENSG00000120949…
GO:0032760	positive regulation of tumor necrosis factor production	ENSG00000116824/ENSG00000165168/ENSG00000145675/ENSG00000277632/ENSG00000116584/ENSG00000081237/ENSG00000115267/ENSG00000107201/ENSG00000164342/ENSG00000096968/ENSG00000104312/ENSG00000122122/ENSG00000114251/ENSG00000163737/ENSG00000163251/ENSG00000168040/ENSG00000144381/ENSG00000110944/ENSG00000204592/ENSG00000124198/ENSG00000137275/ENSG00000197471/ENSG00000196591/ENSG00000120949/ENSG00000135829…
GO:0002696	positive regulation of leukocyte activation	ENSG00000116824/ENSG00000134460/ENSG00000163600/ENSG00000182866/ENSG00000103423/ENSG00000171791/ENSG00000123338/ENSG00000163599/ENSG00000186818/ENSG00000107485/ENSG00000168884/ENSG00000145675/ENSG00000198846/ENSG00000164136/ENSG00000162692/ENSG00000157873/ENSG00000107371/ENSG00000141968/ENSG00000081237/ENSG00000114013/ENSG00000076248/ENSG00000101017/ENSG00000223496/ENSG00000102524/ENSG00000104312…
GO:2001236	regulation of extrinsic apoptotic signaling pathway	ENSG00000006210/ENSG00000171791/ENSG00000167895/ENSG00000126709/ENSG00000171552/ENSG00000132155/ENSG00000141682/ENSG00000116584/ENSG00000162772/ENSG00000081237/ENSG00000125826/ENSG00000164850/ENSG00000170633/ENSG00000067066/ENSG00000164104/ENSG00000239697/ENSG00000023909/ENSG00000163737/ENSG00000168040/ENSG00000103496/ENSG00000112319/ENSG00000104375/ENSG00000162734/ENSG00000012048/ENSG00000137275…
GO:0006260	DNA replication	ENSG00000101773/ENSG00000103423/ENSG00000197771/ENSG00000184205/ENSG00000108055/ENSG00000092201/ENSG00000198604/ENSG00000110713/ENSG00000113575/ENSG00000172977/ENSG00000139618/ENSG00000077514/ENSG00000123268/ENSG00000178966/ENSG00000138375/ENSG00000113522/ENSG00000104320/ENSG00000143751/ENSG00000128908/ENSG00000166801/ENSG00000139567/ENSG00000205309/ENSG00000119335/ENSG00000109917/ENSG00000121892…
GO:0051028	mRNA transport	ENSG00000157349/ENSG00000160917/ENSG00000111581/ENSG00000160679/ENSG00000145216/ENSG00000163577/ENSG00000093000/ENSG00000161265/ENSG00000110713/ENSG00000101146/ENSG00000205937/ENSG00000165934/ENSG00000183426/ENSG00000141543/ENSG00000213024/ENSG00000082898/ENSG00000113569/ENSG00000132661/ENSG00000132182/ENSG00000183486/ENSG00000011243/ENSG00000139496/ENSG00000157106/ENSG00000101888/ENSG00000163950…
GO:0006399	tRNA metabolic process	ENSG00000179918/ENSG00000134684/ENSG00000109618/ENSG00000105865/ENSG00000162396/ENSG00000100601/ENSG00000120699/ENSG00000165118/ENSG00000151576/ENSG00000090861/ENSG00000107371/ENSG00000140105/ENSG00000126814/ENSG00000152464/ENSG00000137760/ENSG00000172409/ENSG00000134461/ENSG00000178718/ENSG00000134014/ENSG00000031698/ENSG00000130348/ENSG00000141994/ENSG00000065427/ENSG00000198860/ENSG00000089195…
GO:0051092	positive regulation of NF-kappaB transcription factor activity	ENSG00000006210/ENSG00000112343/ENSG00000204397/ENSG00000080561/ENSG00000166501/ENSG00000106785/ENSG00000167550/ENSG00000116584/ENSG00000125826/ENSG00000101017/ENSG00000100902/ENSG00000164342/ENSG00000121060/ENSG00000104312/ENSG00000163568/ENSG00000115607/ENSG00000141527/ENSG00000114251/ENSG00000092098/ENSG00000055332/ENSG00000082805/ENSG00000171206/ENSG00000100784/ENSG00000137275/ENSG00000120949…
GO:1903706	regulation of hemopoiesis	ENSG00000116824/ENSG00000134460/ENSG00000137265/ENSG00000155090/ENSG00000123338/ENSG00000163599/ENSG00000186818/ENSG00000169926/ENSG00000107485/ENSG00000057657/ENSG00000113013/ENSG00000163823/ENSG00000166501/ENSG00000145675/ENSG00000198846/ENSG00000115415/ENSG00000164136/ENSG00000132475/ENSG00000140262/ENSG00000277632/ENSG00000174953/ENSG00000125347/ENSG00000081237/ENSG00000114013/ENSG00000134954…
GO:0002440	production of molecular mediator of immune response	ENSG00000122512/ENSG00000164509/ENSG00000107485/ENSG00000096717/ENSG00000174953/ENSG00000157873/ENSG00000107371/ENSG00000081237/ENSG00000104320/ENSG00000076248/ENSG00000101017/ENSG00000107201/ENSG00000132792/ENSG00000164342/ENSG00000223496/ENSG00000072694/ENSG00000102524/ENSG00000156127/ENSG00000166710/ENSG00000139644/ENSG00000115607/ENSG00000112130/ENSG00000065427/ENSG00000122122/ENSG00000114251…
GO:0051251	positive regulation of lymphocyte activation	ENSG00000134460/ENSG00000163600/ENSG00000182866/ENSG00000103423/ENSG00000171791/ENSG00000123338/ENSG00000163599/ENSG00000186818/ENSG00000107485/ENSG00000168884/ENSG00000145675/ENSG00000198846/ENSG00000164136/ENSG00000162692/ENSG00000157873/ENSG00000107371/ENSG00000141968/ENSG00000081237/ENSG00000114013/ENSG00000076248/ENSG00000101017/ENSG00000223496/ENSG00000102524/ENSG00000104312/ENSG00000118513…
GO:0034341	response to interferon-gamma	ENSG00000137265/ENSG00000237541/ENSG00000115919/ENSG00000275302/ENSG00000006210/ENSG00000123609/ENSG00000112343/ENSG00000117228/ENSG00000204525/ENSG00000137752/ENSG00000115415/ENSG00000162645/ENSG00000277632/ENSG00000213928/ENSG00000138496/ENSG00000162692/ENSG00000173193/ENSG00000125347/ENSG00000136436/ENSG00000179604/ENSG00000216490/ENSG00000183347/ENSG00000111331/ENSG00000101017/ENSG00000132109…
GO:0051052	regulation of DNA metabolic process	ENSG00000164164/ENSG00000184205/ENSG00000153879/ENSG00000163840/ENSG00000189060/ENSG00000119906/ENSG00000107485/ENSG00000108055/ENSG00000092330/ENSG00000134278/ENSG00000124795/ENSG00000113575/ENSG00000096717/ENSG00000101596/ENSG00000174953/ENSG00000138496/ENSG00000107371/ENSG00000153187/ENSG00000081237/ENSG00000163161/ENSG00000123268/ENSG00000164850/ENSG00000138375/ENSG00000113522/ENSG00000104320…
GO:0060759	regulation of response to cytokine stimulus	ENSG00000164164/ENSG00000204397/ENSG00000196954/ENSG00000125352/ENSG00000137752/ENSG00000115415/ENSG00000028116/ENSG00000138496/ENSG00000110330/ENSG00000173193/ENSG00000081237/ENSG00000115267/ENSG00000120690/ENSG00000125826/ENSG00000107201/ENSG00000096968/ENSG00000104312/ENSG00000185507/ENSG00000184371/ENSG00000114251/ENSG00000184979/ENSG00000140853/ENSG00000092098/ENSG00000168040/ENSG00000101347…
GO:2001020	regulation of response to DNA damage stimulus	ENSG00000171791/ENSG00000153879/ENSG00000163840/ENSG00000143479/ENSG00000119906/ENSG00000114904/ENSG00000107672/ENSG00000134278/ENSG00000124795/ENSG00000171552/ENSG00000141682/ENSG00000096717/ENSG00000101596/ENSG00000138496/ENSG00000165119/ENSG00000227345/ENSG00000157540/ENSG00000162607/ENSG00000148411/ENSG00000255150/ENSG00000112130/ENSG00000161010/ENSG00000166439/ENSG00000008405/ENSG00000157106…
GO:0009451	RNA modification	ENSG00000179918/ENSG00000122687/ENSG00000105865/ENSG00000171861/ENSG00000146834/ENSG00000100601/ENSG00000239713/ENSG00000165118/ENSG00000151576/ENSG00000137200/ENSG00000090861/ENSG00000126814/ENSG00000137760/ENSG00000134461/ENSG00000160710/ENSG00000134014/ENSG00000180917/ENSG00000126749/ENSG00000137574/ENSG00000243811/ENSG00000141994/ENSG00000089195/ENSG00000066654/ENSG00000111641/ENSG00000177192…
GO:0032479	regulation of type I interferon production	ENSG00000123609/ENSG00000112343/ENSG00000131323/ENSG00000164430/ENSG00000186141/ENSG00000115415/ENSG00000174953/ENSG00000163565/ENSG00000125347/ENSG00000115267/ENSG00000156587/ENSG00000132109/ENSG00000107201/ENSG00000164342/ENSG00000197943/ENSG00000121060/ENSG00000104312/ENSG00000164104/ENSG00000185507/ENSG00000102794/ENSG00000140853/ENSG00000138646/ENSG00000144381/ENSG00000108771/ENSG00000083799…
GO:0032606	type I interferon production	ENSG00000123609/ENSG00000112343/ENSG00000131323/ENSG00000164430/ENSG00000186141/ENSG00000115415/ENSG00000174953/ENSG00000163565/ENSG00000125347/ENSG00000115267/ENSG00000156587/ENSG00000132109/ENSG00000107201/ENSG00000164342/ENSG00000197943/ENSG00000121060/ENSG00000104312/ENSG00000164104/ENSG00000185507/ENSG00000102794/ENSG00000140853/ENSG00000138646/ENSG00000144381/ENSG00000108771/ENSG00000083799…
GO:0050792	regulation of viral process	ENSG00000275302/ENSG00000171791/ENSG00000112343/ENSG00000108055/ENSG00000080561/ENSG00000239713/ENSG00000078081/ENSG00000106785/ENSG00000115415/ENSG00000101558/ENSG00000157601/ENSG00000277632/ENSG00000188313/ENSG00000163565/ENSG00000152778/ENSG00000179262/ENSG00000100603/ENSG00000111331/ENSG00000178685/ENSG00000160710/ENSG00000132109/ENSG00000153922/ENSG00000185885/ENSG00000166801/ENSG00000121060…
GO:1903312	negative regulation of mRNA metabolic process	ENSG00000100722/ENSG00000172239/ENSG00000205937/ENSG00000153187/ENSG00000165119/ENSG00000157540/ENSG00000132819/ENSG00000204356/ENSG00000174606/ENSG00000155506/ENSG00000102081/ENSG00000155827/ENSG00000066044/ENSG00000187742/ENSG00000108561/ENSG00000115875/ENSG00000135829/ENSG00000134815/ENSG00000168621/ENSG00000159217/ENSG00000011304/ENSG00000136807/ENSG00000150459/ENSG00000129315/ENSG00000177733…
GO:1903311	regulation of mRNA metabolic process	ENSG00000160917/ENSG00000075856/ENSG00000100722/ENSG00000120699/ENSG00000110713/ENSG00000172239/ENSG00000174953/ENSG00000205937/ENSG00000107371/ENSG00000153187/ENSG00000165119/ENSG00000100603/ENSG00000140350/ENSG00000157540/ENSG00000082898/ENSG00000134453/ENSG00000132819/ENSG00000223496/ENSG00000204356/ENSG00000137776/ENSG00000119335/ENSG00000152518/ENSG00000174606/ENSG00000155506/ENSG00000105939…
GO:0043900	regulation of multi-organism process	ENSG00000134460/ENSG00000180644/ENSG00000275302/ENSG00000006210/ENSG00000171791/ENSG00000112343/ENSG00000131323/ENSG00000163840/ENSG00000137628/ENSG00000204397/ENSG00000108055/ENSG00000080561/ENSG00000239713/ENSG00000164430/ENSG00000078081/ENSG00000106785/ENSG00000115415/ENSG00000164136/ENSG00000101558/ENSG00000157601/ENSG00000277632/ENSG00000138496/ENSG00000110330/ENSG00000188313/ENSG00000163565…
GO:2001022	positive regulation of response to DNA damage stimulus	ENSG00000153879/ENSG00000163840/ENSG00000119906/ENSG00000107672/ENSG00000134278/ENSG00000141682/ENSG00000096717/ENSG00000101596/ENSG00000138496/ENSG00000148411/ENSG00000255150/ENSG00000112130/ENSG00000161010/ENSG00000087206/ENSG00000112319/ENSG00000102081/ENSG00000012048/ENSG00000171984/ENSG00000116670/ENSG00000204991/ENSG00000135829/ENSG00000155816/ENSG00000163132/ENSG00000080345/ENSG00000104313…
GO:0006400	tRNA modification	ENSG00000179918/ENSG00000105865/ENSG00000100601/ENSG00000165118/ENSG00000151576/ENSG00000090861/ENSG00000126814/ENSG00000137760/ENSG00000134461/ENSG00000134014/ENSG00000141994/ENSG00000089195/ENSG00000066654/ENSG00000177192/ENSG00000066651/ENSG00000113272/ENSG00000101391/ENSG00000206562/ENSG00000166166/ENSG00000091127/ENSG00000136932/ENSG00000086475/ENSG00000104907/ENSG00000168806/ENSG00000135372…
GO:0051249	regulation of lymphocyte activation	ENSG00000116824/ENSG00000134460/ENSG00000137265/ENSG00000163600/ENSG00000182866/ENSG00000103423/ENSG00000171791/ENSG00000123338/ENSG00000163599/ENSG00000186818/ENSG00000107485/ENSG00000057657/ENSG00000168884/ENSG00000145675/ENSG00000198846/ENSG00000164136/ENSG00000162692/ENSG00000157873/ENSG00000125347/ENSG00000107371/ENSG00000141968/ENSG00000081237/ENSG00000089692/ENSG00000114013/ENSG00000076248…
GO:0008033	tRNA processing	ENSG00000179918/ENSG00000105865/ENSG00000100601/ENSG00000165118/ENSG00000151576/ENSG00000090861/ENSG00000126814/ENSG00000152464/ENSG00000137760/ENSG00000172409/ENSG00000134461/ENSG00000178718/ENSG00000134014/ENSG00000031698/ENSG00000141994/ENSG00000065427/ENSG00000198860/ENSG00000089195/ENSG00000066654/ENSG00000177192/ENSG00000066651/ENSG00000113272/ENSG00000172336/ENSG00000101391/ENSG00000148688…
GO:0034340	response to type I interferon	ENSG00000137265/ENSG00000204264/ENSG00000132530/ENSG00000126709/ENSG00000204525/ENSG00000182199/ENSG00000115415/ENSG00000162645/ENSG00000157601/ENSG00000213928/ENSG00000125347/ENSG00000119922/ENSG00000111331/ENSG00000160710/ENSG00000168310/ENSG00000185885/ENSG00000183486/ENSG00000067066/ENSG00000068079/ENSG00000204642/ENSG00000206503/ENSG00000185507/ENSG00000185745/ENSG00000206341/ENSG00000114251…
GO:0042254	ribosome biogenesis	ENSG00000133316/ENSG00000122687/ENSG00000275700/ENSG00000171861/ENSG00000120699/ENSG00000160214/ENSG00000112578/ENSG00000096717/ENSG00000107371/ENSG00000156469/ENSG00000129460/ENSG00000182810/ENSG00000148300/ENSG00000141543/ENSG00000166938/ENSG00000179041/ENSG00000132591/ENSG00000278053/ENSG00000082898/ENSG00000164338/ENSG00000223496/ENSG00000166197/ENSG00000105793/ENSG00000126749/ENSG00000160208…
GO:0002200	somatic diversification of immune receptors	ENSG00000122512/ENSG00000152457/ENSG00000107371/ENSG00000081237/ENSG00000104320/ENSG00000076248/ENSG00000101017/ENSG00000132792/ENSG00000223496/ENSG00000127152/ENSG00000156127/ENSG00000164104/ENSG00000112130/ENSG00000101347/ENSG00000144381/ENSG00000171984/ENSG00000109685/ENSG00000116670/ENSG00000161955/ENSG00000080345/ENSG00000145041/ENSG00000116062/ENSG00000076242
GO:0030098	lymphocyte differentiation	ENSG00000116824/ENSG00000134460/ENSG00000137265/ENSG00000167286/ENSG00000182866/ENSG00000103423/ENSG00000153563/ENSG00000185811/ENSG00000171791/ENSG00000153879/ENSG00000123338/ENSG00000163599/ENSG00000186818/ENSG00000107485/ENSG00000057657/ENSG00000145675/ENSG00000152457/ENSG00000187736/ENSG00000198846/ENSG00000164136/ENSG00000162692/ENSG00000125347/ENSG00000141968/ENSG00000081237/ENSG00000114013…
GO:0071356	cellular response to tumor necrosis factor	ENSG00000275302/ENSG00000006210/ENSG00000131323/ENSG00000204397/ENSG00000107485/ENSG00000196954/ENSG00000117228/ENSG00000197442/ENSG00000137752/ENSG00000115415/ENSG00000162645/ENSG00000277632/ENSG00000116584/ENSG00000096717/ENSG00000130300/ENSG00000110330/ENSG00000162692/ENSG00000157873/ENSG00000125826/ENSG00000164850/ENSG00000101017/ENSG00000106952/ENSG00000148346/ENSG00000102524/ENSG00000096968…
GO:1903708	positive regulation of hemopoiesis	ENSG00000134460/ENSG00000155090/ENSG00000123338/ENSG00000186818/ENSG00000107485/ENSG00000163823/ENSG00000198846/ENSG00000115415/ENSG00000164136/ENSG00000174953/ENSG00000081237/ENSG00000114013/ENSG00000134954/ENSG00000143575/ENSG00000173334/ENSG00000104312/ENSG00000118513/ENSG00000092020/ENSG00000164104/ENSG00000184371/ENSG00000122122/ENSG00000164038/ENSG00000204632/ENSG00000119714/ENSG00000163737…
GO:0045069	regulation of viral genome replication	ENSG00000171791/ENSG00000112343/ENSG00000239713/ENSG00000101558/ENSG00000157601/ENSG00000188313/ENSG00000163565/ENSG00000152778/ENSG00000179262/ENSG00000111331/ENSG00000178685/ENSG00000160710/ENSG00000185885/ENSG00000166801/ENSG00000243811/ENSG00000185745/ENSG00000155506/ENSG00000130813/ENSG00000105939/ENSG00000055332/ENSG00000102081/ENSG00000171497/ENSG00000130303/ENSG00000148400/ENSG00000185201…
GO:0006914	autophagy	ENSG00000171791/ENSG00000141458/ENSG00000147894/ENSG00000080561/ENSG00000254505/ENSG00000078081/ENSG00000165507/ENSG00000069869/ENSG00000166289/ENSG00000096717/ENSG00000146872/ENSG00000130766/ENSG00000163565/ENSG00000196998/ENSG00000136436/ENSG00000155961/ENSG00000156469/ENSG00000083290/ENSG00000163719/ENSG00000143575/ENSG00000085978/ENSG00000069329/ENSG00000132109/ENSG00000147416/ENSG00000123240…
GO:0061919	process utilizing autophagic mechanism	ENSG00000171791/ENSG00000141458/ENSG00000147894/ENSG00000080561/ENSG00000254505/ENSG00000078081/ENSG00000165507/ENSG00000069869/ENSG00000166289/ENSG00000096717/ENSG00000146872/ENSG00000130766/ENSG00000163565/ENSG00000196998/ENSG00000136436/ENSG00000155961/ENSG00000156469/ENSG00000083290/ENSG00000163719/ENSG00000143575/ENSG00000085978/ENSG00000069329/ENSG00000132109/ENSG00000147416/ENSG00000123240…
GO:0051168	nuclear export	ENSG00000157349/ENSG00000160917/ENSG00000111581/ENSG00000160679/ENSG00000145216/ENSG00000093000/ENSG00000161265/ENSG00000110713/ENSG00000101146/ENSG00000086589/ENSG00000205937/ENSG00000165934/ENSG00000111266/ENSG00000141543/ENSG00000179041/ENSG00000213024/ENSG00000082898/ENSG00000113569/ENSG00000132661/ENSG00000132182/ENSG00000067066/ENSG00000041802/ENSG00000011243/ENSG00000139496/ENSG00000157106…
GO:0050657	nucleic acid transport	ENSG00000157349/ENSG00000160917/ENSG00000111581/ENSG00000160679/ENSG00000145216/ENSG00000163577/ENSG00000093000/ENSG00000161265/ENSG00000110713/ENSG00000101146/ENSG00000205937/ENSG00000165934/ENSG00000153187/ENSG00000183426/ENSG00000141543/ENSG00000179041/ENSG00000213024/ENSG00000082898/ENSG00000113569/ENSG00000132661/ENSG00000132182/ENSG00000183486/ENSG00000011243/ENSG00000175216/ENSG00000139496…
GO:0050658	RNA transport	ENSG00000157349/ENSG00000160917/ENSG00000111581/ENSG00000160679/ENSG00000145216/ENSG00000163577/ENSG00000093000/ENSG00000161265/ENSG00000110713/ENSG00000101146/ENSG00000205937/ENSG00000165934/ENSG00000153187/ENSG00000183426/ENSG00000141543/ENSG00000179041/ENSG00000213024/ENSG00000082898/ENSG00000113569/ENSG00000132661/ENSG00000132182/ENSG00000183486/ENSG00000011243/ENSG00000175216/ENSG00000139496…
GO:0010506	regulation of autophagy	ENSG00000171791/ENSG00000141458/ENSG00000147894/ENSG00000080561/ENSG00000254505/ENSG00000078081/ENSG00000165507/ENSG00000069869/ENSG00000166289/ENSG00000096717/ENSG00000146872/ENSG00000130766/ENSG00000163565/ENSG00000136436/ENSG00000155961/ENSG00000083290/ENSG00000143575/ENSG00000069329/ENSG00000132109/ENSG00000147416/ENSG00000123240/ENSG00000116954/ENSG00000104312/ENSG00000178607/ENSG00000032742…
GO:0034612	response to tumor necrosis factor	ENSG00000275302/ENSG00000006210/ENSG00000131323/ENSG00000204397/ENSG00000107485/ENSG00000196954/ENSG00000117228/ENSG00000197442/ENSG00000137752/ENSG00000115415/ENSG00000162645/ENSG00000277632/ENSG00000116584/ENSG00000096717/ENSG00000130300/ENSG00000110330/ENSG00000162692/ENSG00000157873/ENSG00000011566/ENSG00000125826/ENSG00000164850/ENSG00000101017/ENSG00000106952/ENSG00000148346/ENSG00000102524…
GO:0015931	nucleobase-containing compound transport	ENSG00000157349/ENSG00000160917/ENSG00000111581/ENSG00000160679/ENSG00000145216/ENSG00000163577/ENSG00000093000/ENSG00000161265/ENSG00000110713/ENSG00000101146/ENSG00000205937/ENSG00000165934/ENSG00000153187/ENSG00000130958/ENSG00000183426/ENSG00000141543/ENSG00000179041/ENSG00000213024/ENSG00000082898/ENSG00000113569/ENSG00000132661/ENSG00000132182/ENSG00000183486/ENSG00000148339/ENSG00000089041…
GO:0002831	regulation of response to biotic stimulus	ENSG00000134460/ENSG00000006210/ENSG00000112343/ENSG00000131323/ENSG00000163840/ENSG00000137628/ENSG00000204397/ENSG00000239713/ENSG00000164430/ENSG00000115415/ENSG00000164136/ENSG00000138496/ENSG00000110330/ENSG00000173334/ENSG00000107201/ENSG00000123240/ENSG00000104312/ENSG00000163568/ENSG00000092020/ENSG00000185745/ENSG00000102794/ENSG00000138646/ENSG00000144381/ENSG00000110944/ENSG00000169375…
GO:1902105	regulation of leukocyte differentiation	ENSG00000116824/ENSG00000134460/ENSG00000137265/ENSG00000155090/ENSG00000123338/ENSG00000163599/ENSG00000186818/ENSG00000107485/ENSG00000057657/ENSG00000163823/ENSG00000145675/ENSG00000198846/ENSG00000164136/ENSG00000277632/ENSG00000125347/ENSG00000081237/ENSG00000114013/ENSG00000143575/ENSG00000173334/ENSG00000164342/ENSG00000072694/ENSG00000104312/ENSG00000118513/ENSG00000068323/ENSG00000092020…
GO:0051236	establishment of RNA localization	ENSG00000157349/ENSG00000160917/ENSG00000111581/ENSG00000160679/ENSG00000145216/ENSG00000163577/ENSG00000093000/ENSG00000161265/ENSG00000110713/ENSG00000101146/ENSG00000205937/ENSG00000165934/ENSG00000153187/ENSG00000183426/ENSG00000141543/ENSG00000179041/ENSG00000213024/ENSG00000082898/ENSG00000113569/ENSG00000132661/ENSG00000132182/ENSG00000183486/ENSG00000011243/ENSG00000175216/ENSG00000139496…
GO:1902041	regulation of extrinsic apoptotic signaling pathway via death domain receptors	ENSG00000167895/ENSG00000171552/ENSG00000132155/ENSG00000141682/ENSG00000116584/ENSG00000162772/ENSG00000170633/ENSG00000067066/ENSG00000164104/ENSG00000168040/ENSG00000103496/ENSG00000104375/ENSG00000162734/ENSG00000012048/ENSG00000137275/ENSG00000131981/ENSG00000138696/ENSG00000064012/ENSG00000090339/ENSG00000092871/ENSG00000101109
GO:1990823	response to leukemia inhibitory factor	ENSG00000007372/ENSG00000134758/ENSG00000175029/ENSG00000168906/ENSG00000096717/ENSG00000153187/ENSG00000107742/ENSG00000102554/ENSG00000162511/ENSG00000121060/ENSG00000153147/ENSG00000114209/ENSG00000150630/ENSG00000023909/ENSG00000159399/ENSG00000064932/ENSG00000086300/ENSG00000178860/ENSG00000115875/ENSG00000138738/ENSG00000116761/ENSG00000080345/ENSG00000100522/ENSG00000135144/ENSG00000087903…
GO:1990830	cellular response to leukemia inhibitory factor	ENSG00000007372/ENSG00000134758/ENSG00000175029/ENSG00000168906/ENSG00000096717/ENSG00000153187/ENSG00000107742/ENSG00000102554/ENSG00000162511/ENSG00000121060/ENSG00000153147/ENSG00000114209/ENSG00000150630/ENSG00000023909/ENSG00000159399/ENSG00000064932/ENSG00000086300/ENSG00000178860/ENSG00000115875/ENSG00000138738/ENSG00000116761/ENSG00000080345/ENSG00000100522/ENSG00000135144/ENSG00000087903…
GO:0010939	regulation of necrotic cell death	ENSG00000116584/ENSG00000110330/ENSG00000125826/ENSG00000167996/ENSG00000168040/ENSG00000137275/ENSG00000108179/ENSG00000197329/ENSG00000051620/ENSG00000158480/ENSG00000163794/ENSG00000023445/ENSG00000083799/ENSG00000064012
GO:0007249	I-kappaB kinase/NF-kappaB signaling	ENSG00000006210/ENSG00000112343/ENSG00000204397/ENSG00000168884/ENSG00000080561/ENSG00000166501/ENSG00000137752/ENSG00000153714/ENSG00000128284/ENSG00000115415/ENSG00000101558/ENSG00000096717/ENSG00000174953/ENSG00000110330/ENSG00000073331/ENSG00000152778/ENSG00000129474/ENSG00000125826/ENSG00000213024/ENSG00000101017/ENSG00000123240/ENSG00000164342/ENSG00000121060/ENSG00000104312/ENSG00000264522…
GO:0097191	extrinsic apoptotic signaling pathway	ENSG00000006210/ENSG00000171791/ENSG00000167895/ENSG00000099875/ENSG00000126709/ENSG00000145675/ENSG00000171552/ENSG00000132155/ENSG00000141682/ENSG00000116584/ENSG00000162772/ENSG00000081237/ENSG00000125826/ENSG00000164850/ENSG00000170633/ENSG00000148346/ENSG00000164342/ENSG00000096968/ENSG00000067066/ENSG00000164104/ENSG00000089041/ENSG00000239697/ENSG00000023909/ENSG00000163737/ENSG00000168040…
GO:0045088	regulation of innate immune response	ENSG00000137265/ENSG00000123609/ENSG00000164164/ENSG00000131323/ENSG00000137628/ENSG00000147324/ENSG00000168884/ENSG00000164430/ENSG00000186141/ENSG00000115415/ENSG00000132155/ENSG00000138496/ENSG00000110330/ENSG00000173193/ENSG00000188313/ENSG00000163565/ENSG00000073331/ENSG00000125347/ENSG00000141968/ENSG00000089692/ENSG00000108984/ENSG00000115267/ENSG00000111981/ENSG00000107201/ENSG00000164342…
GO:0002237	response to molecule of bacterial origin	ENSG00000006210/ENSG00000157150/ENSG00000162892/ENSG00000204397/ENSG00000168884/ENSG00000110324/ENSG00000178726/ENSG00000102575/ENSG00000137752/ENSG00000121897/ENSG00000277632/ENSG00000162692/ENSG00000165474/ENSG00000163734/ENSG00000114013/ENSG00000162551/ENSG00000135334/ENSG00000101017/ENSG00000173334/ENSG00000148346/ENSG00000081041/ENSG00000197943/ENSG00000072694/ENSG00000096968/ENSG00000104312…
GO:0070266	necroptotic process	ENSG00000100605/ENSG00000116584/ENSG00000110330/ENSG00000125826/ENSG00000164342/ENSG00000168040/ENSG00000168404/ENSG00000137275/ENSG00000108179/ENSG00000197329/ENSG00000158480/ENSG00000023445/ENSG00000083799/ENSG00000064012/ENSG00000136869/ENSG00000127666/ENSG00000092439
GO:0070265	necrotic cell death	ENSG00000100605/ENSG00000197442/ENSG00000116584/ENSG00000110330/ENSG00000125826/ENSG00000164342/ENSG00000167996/ENSG00000168040/ENSG00000168404/ENSG00000137275/ENSG00000108179/ENSG00000197329/ENSG00000051620/ENSG00000158480/ENSG00000163794/ENSG00000023445/ENSG00000083799/ENSG00000064012/ENSG00000136869/ENSG00000127666/ENSG00000092439
GO:0006611	protein export from nucleus	ENSG00000157349/ENSG00000160917/ENSG00000111581/ENSG00000160679/ENSG00000145216/ENSG00000093000/ENSG00000161265/ENSG00000110713/ENSG00000101146/ENSG00000086589/ENSG00000205937/ENSG00000165934/ENSG00000111266/ENSG00000141543/ENSG00000179041/ENSG00000213024/ENSG00000082898/ENSG00000113569/ENSG00000132661/ENSG00000132182/ENSG00000067066/ENSG00000011243/ENSG00000139496/ENSG00000157106/ENSG00000115137…
GO:0032496	response to lipopolysaccharide	ENSG00000006210/ENSG00000157150/ENSG00000162892/ENSG00000204397/ENSG00000168884/ENSG00000110324/ENSG00000178726/ENSG00000102575/ENSG00000137752/ENSG00000121897/ENSG00000277632/ENSG00000162692/ENSG00000165474/ENSG00000163734/ENSG00000114013/ENSG00000162551/ENSG00000135334/ENSG00000101017/ENSG00000173334/ENSG00000148346/ENSG00000081041/ENSG00000197943/ENSG00000096968/ENSG00000104312/ENSG00000163735…
GO:0051091	positive regulation of DNA-binding transcription factor activity	ENSG00000006210/ENSG00000175197/ENSG00000112343/ENSG00000153879/ENSG00000204397/ENSG00000080561/ENSG00000166501/ENSG00000106785/ENSG00000167550/ENSG00000116584/ENSG00000125826/ENSG00000101017/ENSG00000132109/ENSG00000107201/ENSG00000100902/ENSG00000164342/ENSG00000121060/ENSG00000096968/ENSG00000104312/ENSG00000163568/ENSG00000115607/ENSG00000141527/ENSG00000114251/ENSG00000234127/ENSG00000092098…
GO:0043122	regulation of I-kappaB kinase/NF-kappaB signaling	ENSG00000006210/ENSG00000112343/ENSG00000204397/ENSG00000168884/ENSG00000080561/ENSG00000166501/ENSG00000137752/ENSG00000153714/ENSG00000128284/ENSG00000115415/ENSG00000101558/ENSG00000096717/ENSG00000174953/ENSG00000110330/ENSG00000073331/ENSG00000152778/ENSG00000129474/ENSG00000125826/ENSG00000213024/ENSG00000101017/ENSG00000123240/ENSG00000164342/ENSG00000121060/ENSG00000104312/ENSG00000264522…
GO:1903555	regulation of tumor necrosis factor superfamily cytokine production	ENSG00000116824/ENSG00000165168/ENSG00000117090/ENSG00000006210/ENSG00000102575/ENSG00000145675/ENSG00000277632/ENSG00000116584/ENSG00000081237/ENSG00000115267/ENSG00000114013/ENSG00000107201/ENSG00000164342/ENSG00000096968/ENSG00000104312/ENSG00000122122/ENSG00000114251/ENSG00000163737/ENSG00000163251/ENSG00000168040/ENSG00000144381/ENSG00000110944/ENSG00000105127/ENSG00000204592/ENSG00000124198…
GO:0097300	programmed necrotic cell death	ENSG00000100605/ENSG00000197442/ENSG00000116584/ENSG00000110330/ENSG00000125826/ENSG00000164342/ENSG00000168040/ENSG00000168404/ENSG00000137275/ENSG00000108179/ENSG00000197329/ENSG00000158480/ENSG00000023445/ENSG00000083799/ENSG00000064012/ENSG00000136869/ENSG00000127666/ENSG00000092439
GO:0051098	regulation of binding	ENSG00000100985/ENSG00000137265/ENSG00000132326/ENSG00000171791/ENSG00000175197/ENSG00000153879/ENSG00000078018/ENSG00000175029/ENSG00000163840/ENSG00000189060/ENSG00000167895/ENSG00000204397/ENSG00000107485/ENSG00000147894/ENSG00000101255/ENSG00000146834/ENSG00000113575/ENSG00000138496/ENSG00000163565/ENSG00000119922/ENSG00000163161/ENSG00000158411/ENSG00000141543/ENSG00000096968/ENSG00000067066…
GO:0002702	positive regulation of production of molecular mediator of immune response	ENSG00000107485/ENSG00000174953/ENSG00000157873/ENSG00000107371/ENSG00000081237/ENSG00000076248/ENSG00000101017/ENSG00000107201/ENSG00000223496/ENSG00000166710/ENSG00000065427/ENSG00000122122/ENSG00000114251/ENSG00000163251/ENSG00000103496/ENSG00000204592/ENSG00000171984/ENSG00000170476/ENSG00000109685/ENSG00000116670/ENSG00000115604/ENSG00000161955/ENSG00000080345/ENSG00000172175/ENSG00000136869…
GO:0019079	viral genome replication	ENSG00000171791/ENSG00000112343/ENSG00000175029/ENSG00000239713/ENSG00000124795/ENSG00000101558/ENSG00000157601/ENSG00000188313/ENSG00000163565/ENSG00000152778/ENSG00000179262/ENSG00000111331/ENSG00000178685/ENSG00000085978/ENSG00000160710/ENSG00000185885/ENSG00000166801/ENSG00000243811/ENSG00000185745/ENSG00000155506/ENSG00000130813/ENSG00000105939/ENSG00000055332/ENSG00000102081/ENSG00000171497…
GO:0045071	negative regulation of viral genome replication	ENSG00000239713/ENSG00000101558/ENSG00000157601/ENSG00000188313/ENSG00000163565/ENSG00000152778/ENSG00000111331/ENSG00000178685/ENSG00000185885/ENSG00000166801/ENSG00000243811/ENSG00000185745/ENSG00000130813/ENSG00000105939/ENSG00000055332/ENSG00000130303/ENSG00000185201/ENSG00000187608/ENSG00000129351/ENSG00000128394/ENSG00000012223
GO:0060337	type I interferon signaling pathway	ENSG00000137265/ENSG00000204264/ENSG00000132530/ENSG00000126709/ENSG00000204525/ENSG00000115415/ENSG00000162645/ENSG00000157601/ENSG00000213928/ENSG00000125347/ENSG00000119922/ENSG00000111331/ENSG00000160710/ENSG00000168310/ENSG00000185885/ENSG00000183486/ENSG00000067066/ENSG00000068079/ENSG00000204642/ENSG00000206503/ENSG00000185507/ENSG00000185745/ENSG00000206341/ENSG00000114251/ENSG00000184979…
GO:0071357	cellular response to type I interferon	ENSG00000137265/ENSG00000204264/ENSG00000132530/ENSG00000126709/ENSG00000204525/ENSG00000115415/ENSG00000162645/ENSG00000157601/ENSG00000213928/ENSG00000125347/ENSG00000119922/ENSG00000111331/ENSG00000160710/ENSG00000168310/ENSG00000185885/ENSG00000183486/ENSG00000067066/ENSG00000068079/ENSG00000204642/ENSG00000206503/ENSG00000185507/ENSG00000185745/ENSG00000206341/ENSG00000114251/ENSG00000184979…
GO:0006403	RNA localization	ENSG00000157349/ENSG00000160917/ENSG00000111581/ENSG00000160679/ENSG00000145216/ENSG00000163577/ENSG00000093000/ENSG00000161265/ENSG00000110713/ENSG00000101146/ENSG00000174953/ENSG00000205937/ENSG00000107371/ENSG00000165934/ENSG00000153187/ENSG00000183426/ENSG00000141543/ENSG00000179041/ENSG00000213024/ENSG00000082898/ENSG00000113569/ENSG00000132661/ENSG00000132182/ENSG00000183486/ENSG00000011243…
GO:0002931	response to ischemia	ENSG00000006210/ENSG00000132326/ENSG00000171791/ENSG00000197442/ENSG00000165474/ENSG00000108984/ENSG00000112276/ENSG00000089041/ENSG00000135124/ENSG00000110218/ENSG00000165660/ENSG00000144381/ENSG00000113742/ENSG00000159399/ENSG00000108179/ENSG00000161011/ENSG00000184719
GO:0071426	ribonucleoprotein complex export from nucleus	ENSG00000157349/ENSG00000160917/ENSG00000111581/ENSG00000160679/ENSG00000145216/ENSG00000093000/ENSG00000161265/ENSG00000110713/ENSG00000101146/ENSG00000205937/ENSG00000165934/ENSG00000141543/ENSG00000179041/ENSG00000213024/ENSG00000082898/ENSG00000113569/ENSG00000132661/ENSG00000132182/ENSG00000011243/ENSG00000139496/ENSG00000157106/ENSG00000163950/ENSG00000108559/ENSG00000014164/ENSG00000125351…
GO:0043903	regulation of symbiosis, encompassing mutualism through parasitism	ENSG00000275302/ENSG00000171791/ENSG00000112343/ENSG00000108055/ENSG00000080561/ENSG00000239713/ENSG00000078081/ENSG00000106785/ENSG00000115415/ENSG00000101558/ENSG00000157601/ENSG00000277632/ENSG00000188313/ENSG00000163565/ENSG00000152778/ENSG00000179262/ENSG00000100603/ENSG00000111331/ENSG00000178685/ENSG00000160710/ENSG00000132109/ENSG00000153922/ENSG00000185885/ENSG00000166801/ENSG00000121060…
GO:0010822	positive regulation of mitochondrion organization	ENSG00000100985/ENSG00000100453/ENSG00000171791/ENSG00000141682/ENSG00000164850/ENSG00000069329/ENSG00000173210/ENSG00000123240/ENSG00000135116/ENSG00000100225/ENSG00000100335/ENSG00000092098/ENSG00000177479/ENSG00000163251/ENSG00000110931/ENSG00000055483/ENSG00000159399/ENSG00000108179/ENSG00000179598/ENSG00000070770/ENSG00000015475/ENSG00000100099/ENSG00000165283/ENSG00000116688/ENSG00000064012…
GO:0035455	response to interferon-alpha	ENSG00000107485/ENSG00000078081/ENSG00000119922/ENSG00000160710/ENSG00000185885/ENSG00000183486/ENSG00000055332/ENSG00000130303/ENSG00000167601/ENSG00000185201/ENSG00000163564
GO:0036499	PERK-mediated unfolded protein response	ENSG00000175197/ENSG00000087074/ENSG00000162772/ENSG00000128272/ENSG00000070669/ENSG00000175354/ENSG00000109133/ENSG00000071051/ENSG00000134001/ENSG00000116044/ENSG00000108691
GO:0031503	protein-containing complex localization	ENSG00000157349/ENSG00000078674/ENSG00000160917/ENSG00000111581/ENSG00000160679/ENSG00000145216/ENSG00000093000/ENSG00000161265/ENSG00000110713/ENSG00000085832/ENSG00000213123/ENSG00000101146/ENSG00000205937/ENSG00000156313/ENSG00000165934/ENSG00000153187/ENSG00000068400/ENSG00000141543/ENSG00000179041/ENSG00000213024/ENSG00000069329/ENSG00000082898/ENSG00000082458/ENSG00000113569/ENSG00000106299…
GO:0002562	somatic diversification of immune receptors via germline recombination within a single locus	ENSG00000152457/ENSG00000107371/ENSG00000081237/ENSG00000104320/ENSG00000076248/ENSG00000101017/ENSG00000223496/ENSG00000127152/ENSG00000156127/ENSG00000164104/ENSG00000112130/ENSG00000144381/ENSG00000171984/ENSG00000109685/ENSG00000116670/ENSG00000161955/ENSG00000080345/ENSG00000145041/ENSG00000116062/ENSG00000076242
GO:0016444	somatic cell DNA recombination	ENSG00000152457/ENSG00000107371/ENSG00000081237/ENSG00000104320/ENSG00000076248/ENSG00000101017/ENSG00000223496/ENSG00000127152/ENSG00000156127/ENSG00000164104/ENSG00000112130/ENSG00000144381/ENSG00000171984/ENSG00000109685/ENSG00000116670/ENSG00000161955/ENSG00000080345/ENSG00000145041/ENSG00000116062/ENSG00000076242
GO:0071706	tumor necrosis factor superfamily cytokine production	ENSG00000116824/ENSG00000165168/ENSG00000117090/ENSG00000006210/ENSG00000102575/ENSG00000145675/ENSG00000277632/ENSG00000116584/ENSG00000081237/ENSG00000115267/ENSG00000114013/ENSG00000107201/ENSG00000164342/ENSG00000096968/ENSG00000104312/ENSG00000122122/ENSG00000114251/ENSG00000163737/ENSG00000163251/ENSG00000168040/ENSG00000144381/ENSG00000110944/ENSG00000105127/ENSG00000204592/ENSG00000124198…
GO:0016573	histone acetylation	ENSG00000137265/ENSG00000127337/ENSG00000005302/ENSG00000107485/ENSG00000102974/ENSG00000071243/ENSG00000198604/ENSG00000121579/ENSG00000096717/ENSG00000172977/ENSG00000178409/ENSG00000139618/ENSG00000134014/ENSG00000114982/ENSG00000043143/ENSG00000119335/ENSG00000196363/ENSG00000173011/ENSG00000176476/ENSG00000119760/ENSG00000273841/ENSG00000169375/ENSG00000100784/ENSG00000136504/ENSG00000012048…
GO:0002312	B cell activation involved in immune response	ENSG00000107371/ENSG00000081237/ENSG00000104320/ENSG00000076248/ENSG00000101017/ENSG00000223496/ENSG00000197943/ENSG00000072694/ENSG00000156127/ENSG00000112130/ENSG00000144381/ENSG00000171984/ENSG00000109685/ENSG00000116670/ENSG00000078596/ENSG00000161955/ENSG00000080345/ENSG00000136869/ENSG00000116062/ENSG00000154822/ENSG00000198719/ENSG00000076242/ENSG00000100060
GO:2001233	regulation of apoptotic signaling pathway	ENSG00000100985/ENSG00000100453/ENSG00000182866/ENSG00000006210/ENSG00000171791/ENSG00000175197/ENSG00000167895/ENSG00000213699/ENSG00000126709/ENSG00000166289/ENSG00000171552/ENSG00000132155/ENSG00000141682/ENSG00000116584/ENSG00000096717/ENSG00000162772/ENSG00000165119/ENSG00000081237/ENSG00000125826/ENSG00000164850/ENSG00000086061/ENSG00000170633/ENSG00000148411/ENSG00000096968/ENSG00000067066…
GO:0001959	regulation of cytokine-mediated signaling pathway	ENSG00000164164/ENSG00000204397/ENSG00000196954/ENSG00000125352/ENSG00000137752/ENSG00000115415/ENSG00000028116/ENSG00000138496/ENSG00000110330/ENSG00000173193/ENSG00000081237/ENSG00000120690/ENSG00000125826/ENSG00000096968/ENSG00000104312/ENSG00000185507/ENSG00000184371/ENSG00000114251/ENSG00000184979/ENSG00000140853/ENSG00000092098/ENSG00000168040/ENSG00000101347/ENSG00000125686/ENSG00000175354…
GO:0043392	negative regulation of DNA binding	ENSG00000132326/ENSG00000175197/ENSG00000163565/ENSG00000096968/ENSG00000067066/ENSG00000130956/ENSG00000184939/ENSG00000169375/ENSG00000145649/ENSG00000196591/ENSG00000116670/ENSG00000090447/ENSG00000163132/ENSG00000100906/ENSG00000101412/ENSG00000148143/ENSG00000173273/ENSG00000184900/ENSG00000172201
GO:0035456	response to interferon-beta	ENSG00000132530/ENSG00000115415/ENSG00000188313/ENSG00000125347/ENSG00000185885/ENSG00000164342/ENSG00000163568/ENSG00000185745/ENSG00000102794/ENSG00000138035/ENSG00000130303/ENSG00000185201/ENSG00000204010
GO:0060544	regulation of necroptotic process	ENSG00000116584/ENSG00000110330/ENSG00000125826/ENSG00000168040/ENSG00000137275/ENSG00000197329/ENSG00000158480/ENSG00000023445/ENSG00000083799/ENSG00000064012
GO:0140053	mitochondrial gene expression	ENSG00000108064/ENSG00000167862/ENSG00000100601/ENSG00000182199/ENSG00000156502/ENSG00000149792/ENSG00000259494/ENSG00000126814/ENSG00000156469/ENSG00000154719/ENSG00000132591/ENSG00000048544/ENSG00000155906/ENSG00000130348/ENSG00000096080/ENSG00000204568/ENSG00000085760/ENSG00000177192/ENSG00000163319/ENSG00000118246/ENSG00000135900/ENSG00000101391/ENSG00000107815/ENSG00000138035/ENSG00000185608…
GO:0071346	cellular response to interferon-gamma	ENSG00000137265/ENSG00000237541/ENSG00000275302/ENSG00000006210/ENSG00000123609/ENSG00000112343/ENSG00000117228/ENSG00000204525/ENSG00000137752/ENSG00000115415/ENSG00000162645/ENSG00000277632/ENSG00000213928/ENSG00000138496/ENSG00000162692/ENSG00000173193/ENSG00000125347/ENSG00000179604/ENSG00000216490/ENSG00000183347/ENSG00000111331/ENSG00000132109/ENSG00000168310/ENSG00000164342/ENSG00000121060…
GO:0043484	regulation of RNA splicing	ENSG00000075856/ENSG00000145675/ENSG00000169813/ENSG00000110713/ENSG00000086589/ENSG00000205937/ENSG00000153187/ENSG00000165119/ENSG00000100603/ENSG00000157540/ENSG00000134453/ENSG00000132819/ENSG00000107290/ENSG00000178607/ENSG00000139644/ENSG00000160208/ENSG00000130956/ENSG00000109917/ENSG00000143889/ENSG00000102081/ENSG00000100201/ENSG00000076770/ENSG00000213516/ENSG00000149187/ENSG00000108561…
GO:0002377	immunoglobulin production	ENSG00000122512/ENSG00000107371/ENSG00000081237/ENSG00000104320/ENSG00000076248/ENSG00000101017/ENSG00000132792/ENSG00000223496/ENSG00000072694/ENSG00000102524/ENSG00000156127/ENSG00000139644/ENSG00000112130/ENSG00000122122/ENSG00000101347/ENSG00000144381/ENSG00000103496/ENSG00000204592/ENSG00000171984/ENSG00000170476/ENSG00000109685/ENSG00000028277/ENSG00000116670/ENSG00000078596/ENSG00000161955…
GO:0050864	regulation of B cell activation	ENSG00000171791/ENSG00000123338/ENSG00000163599/ENSG00000168884/ENSG00000107371/ENSG00000081237/ENSG00000076248/ENSG00000101017/ENSG00000223496/ENSG00000072694/ENSG00000102524/ENSG00000092020/ENSG00000152518/ENSG00000122122/ENSG00000215417/ENSG00000171984/ENSG00000170476/ENSG00000197329/ENSG00000004468/ENSG00000109685/ENSG00000106546/ENSG00000116670/ENSG00000083799/ENSG00000161955/ENSG00000080345…
GO:0006405	RNA export from nucleus	ENSG00000157349/ENSG00000160917/ENSG00000111581/ENSG00000160679/ENSG00000145216/ENSG00000093000/ENSG00000161265/ENSG00000110713/ENSG00000101146/ENSG00000205937/ENSG00000165934/ENSG00000141543/ENSG00000179041/ENSG00000213024/ENSG00000082898/ENSG00000113569/ENSG00000132661/ENSG00000132182/ENSG00000011243/ENSG00000139496/ENSG00000157106/ENSG00000163950/ENSG00000108559/ENSG00000014164/ENSG00000125351…
GO:0007159	leukocyte cell-cell adhesion	ENSG00000134460/ENSG00000163600/ENSG00000182866/ENSG00000103423/ENSG00000123338/ENSG00000163599/ENSG00000186818/ENSG00000107485/ENSG00000005844/ENSG00000145675/ENSG00000188404/ENSG00000164136/ENSG00000072786/ENSG00000162692/ENSG00000157873/ENSG00000125347/ENSG00000141968/ENSG00000081237/ENSG00000089692/ENSG00000114013/ENSG00000134954/ENSG00000076641/ENSG00000072694/ENSG00000102524/ENSG00000104312…
GO:0006406	mRNA export from nucleus	ENSG00000157349/ENSG00000160917/ENSG00000111581/ENSG00000160679/ENSG00000145216/ENSG00000093000/ENSG00000161265/ENSG00000110713/ENSG00000101146/ENSG00000205937/ENSG00000165934/ENSG00000141543/ENSG00000213024/ENSG00000113569/ENSG00000132661/ENSG00000132182/ENSG00000011243/ENSG00000139496/ENSG00000157106/ENSG00000163950/ENSG00000108559/ENSG00000014164/ENSG00000125351/ENSG00000144231/ENSG00000163166…
GO:0071427	mRNA-containing ribonucleoprotein complex export from nucleus	ENSG00000157349/ENSG00000160917/ENSG00000111581/ENSG00000160679/ENSG00000145216/ENSG00000093000/ENSG00000161265/ENSG00000110713/ENSG00000101146/ENSG00000205937/ENSG00000165934/ENSG00000141543/ENSG00000213024/ENSG00000113569/ENSG00000132661/ENSG00000132182/ENSG00000011243/ENSG00000139496/ENSG00000157106/ENSG00000163950/ENSG00000108559/ENSG00000014164/ENSG00000125351/ENSG00000144231/ENSG00000163166…
GO:0006282	regulation of DNA repair	ENSG00000153879/ENSG00000163840/ENSG00000119906/ENSG00000134278/ENSG00000124795/ENSG00000096717/ENSG00000101596/ENSG00000138496/ENSG00000227345/ENSG00000162607/ENSG00000112130/ENSG00000161010/ENSG00000166439/ENSG00000087206/ENSG00000112319/ENSG00000012048/ENSG00000171984/ENSG00000109685/ENSG00000116670/ENSG00000175643/ENSG00000163605/ENSG00000204991/ENSG00000135829/ENSG00000155816/ENSG00000080345…
GO:0016445	somatic diversification of immunoglobulins	ENSG00000122512/ENSG00000107371/ENSG00000081237/ENSG00000104320/ENSG00000076248/ENSG00000101017/ENSG00000132792/ENSG00000223496/ENSG00000156127/ENSG00000112130/ENSG00000101347/ENSG00000144381/ENSG00000171984/ENSG00000109685/ENSG00000116670/ENSG00000161955/ENSG00000080345/ENSG00000116062/ENSG00000076242
GO:0002460	adaptive immune response based on somatic recombination of immune receptors built from immunoglobulin superfamily domains	ENSG00000137265/ENSG00000180644/ENSG00000153563/ENSG00000164509/ENSG00000107485/ENSG00000166278/ENSG00000069974/ENSG00000204525/ENSG00000159403/ENSG00000107371/ENSG00000081237/ENSG00000111981/ENSG00000104320/ENSG00000076248/ENSG00000101017/ENSG00000186470/ENSG00000213853/ENSG00000182326/ENSG00000106804/ENSG00000223496/ENSG00000072694/ENSG00000102524/ENSG00000156127/ENSG00000104312/ENSG00000166710…
GO:0032680	regulation of tumor necrosis factor production	ENSG00000116824/ENSG00000165168/ENSG00000117090/ENSG00000006210/ENSG00000102575/ENSG00000145675/ENSG00000277632/ENSG00000116584/ENSG00000081237/ENSG00000115267/ENSG00000107201/ENSG00000164342/ENSG00000096968/ENSG00000104312/ENSG00000122122/ENSG00000114251/ENSG00000163737/ENSG00000163251/ENSG00000168040/ENSG00000144381/ENSG00000110944/ENSG00000105127/ENSG00000204592/ENSG00000124198/ENSG00000137275…
GO:0045739	positive regulation of DNA repair	ENSG00000153879/ENSG00000163840/ENSG00000119906/ENSG00000134278/ENSG00000096717/ENSG00000101596/ENSG00000138496/ENSG00000112130/ENSG00000161010/ENSG00000087206/ENSG00000112319/ENSG00000012048/ENSG00000171984/ENSG00000116670/ENSG00000204991/ENSG00000135829/ENSG00000155816/ENSG00000080345/ENSG00000104313/ENSG00000111602
GO:0002224	toll-like receptor signaling pathway	ENSG00000137265/ENSG00000164164/ENSG00000131323/ENSG00000147324/ENSG00000168884/ENSG00000110330/ENSG00000125347/ENSG00000164342/ENSG00000104312/ENSG00000185507/ENSG00000169896/ENSG00000102794/ENSG00000168040/ENSG00000144381/ENSG00000078142/ENSG00000050730/ENSG00000137275/ENSG00000197329/ENSG00000085449/ENSG00000023445/ENSG00000269335/ENSG00000183735/ENSG00000064012/ENSG00000090376/ENSG00000135077…
GO:0016574	histone ubiquitination	ENSG00000163840/ENSG00000168283/ENSG00000156374/ENSG00000183337/ENSG00000112130/ENSG00000170142/ENSG00000095787/ENSG00000089094/ENSG00000155827/ENSG00000108395/ENSG00000163602/ENSG00000111752/ENSG00000024048/ENSG00000180628/ENSG00000178691/ENSG00000136807/ENSG00000086758/ENSG00000276043
GO:2001238	positive regulation of extrinsic apoptotic signaling pathway	ENSG00000141682/ENSG00000162772/ENSG00000081237/ENSG00000125826/ENSG00000164850/ENSG00000239697/ENSG00000168040/ENSG00000104375/ENSG00000162734/ENSG00000137275/ENSG00000138696/ENSG00000015475/ENSG00000083799/ENSG00000044115/ENSG00000140464/ENSG00000165731/ENSG00000123689/ENSG00000101109
GO:0050688	regulation of defense response to virus	ENSG00000134460/ENSG00000112343/ENSG00000131323/ENSG00000163840/ENSG00000137628/ENSG00000239713/ENSG00000164430/ENSG00000115415/ENSG00000164136/ENSG00000138496/ENSG00000110330/ENSG00000107201/ENSG00000163568/ENSG00000185745/ENSG00000138646/ENSG00000110944/ENSG00000169375/ENSG00000108771/ENSG00000023445/ENSG00000108561/ENSG00000135829/ENSG00000204104/ENSG00000056972/ENSG00000128394/ENSG00000070010
GO:0051169	nuclear transport	ENSG00000265972/ENSG00000157349/ENSG00000164985/ENSG00000160917/ENSG00000111581/ENSG00000145675/ENSG00000160679/ENSG00000145216/ENSG00000069869/ENSG00000093000/ENSG00000161265/ENSG00000110713/ENSG00000096717/ENSG00000101146/ENSG00000086589/ENSG00000205937/ENSG00000165934/ENSG00000082074/ENSG00000111266/ENSG00000141543/ENSG00000166037/ENSG00000140350/ENSG00000179041/ENSG00000213024/ENSG00000082898…
GO:0032640	tumor necrosis factor production	ENSG00000116824/ENSG00000165168/ENSG00000117090/ENSG00000006210/ENSG00000102575/ENSG00000145675/ENSG00000277632/ENSG00000116584/ENSG00000081237/ENSG00000115267/ENSG00000107201/ENSG00000164342/ENSG00000096968/ENSG00000104312/ENSG00000122122/ENSG00000114251/ENSG00000163737/ENSG00000163251/ENSG00000168040/ENSG00000144381/ENSG00000110944/ENSG00000105127/ENSG00000204592/ENSG00000124198/ENSG00000137275…
GO:1902107	positive regulation of leukocyte differentiation	ENSG00000134460/ENSG00000155090/ENSG00000123338/ENSG00000186818/ENSG00000107485/ENSG00000163823/ENSG00000198846/ENSG00000164136/ENSG00000081237/ENSG00000114013/ENSG00000143575/ENSG00000173334/ENSG00000104312/ENSG00000118513/ENSG00000092020/ENSG00000184371/ENSG00000122122/ENSG00000164038/ENSG00000204632/ENSG00000119714/ENSG00000163737/ENSG00000168040/ENSG00000110944/ENSG00000136630/ENSG00000101882…
GO:0019058	viral life cycle	ENSG00000117090/ENSG00000171791/ENSG00000141458/ENSG00000112343/ENSG00000175029/ENSG00000108055/ENSG00000080561/ENSG00000254505/ENSG00000239713/ENSG00000078081/ENSG00000124795/ENSG00000101558/ENSG00000157601/ENSG00000085832/ENSG00000188313/ENSG00000163565/ENSG00000157873/ENSG00000152778/ENSG00000114013/ENSG00000179262/ENSG00000111331/ENSG00000178685/ENSG00000085978/ENSG00000160710/ENSG00000132109…
GO:0006473	protein acetylation	ENSG00000137265/ENSG00000127337/ENSG00000005302/ENSG00000107485/ENSG00000102974/ENSG00000071243/ENSG00000198604/ENSG00000121579/ENSG00000096717/ENSG00000172977/ENSG00000178409/ENSG00000139618/ENSG00000134014/ENSG00000114982/ENSG00000043143/ENSG00000119335/ENSG00000172766/ENSG00000196363/ENSG00000173011/ENSG00000176476/ENSG00000119760/ENSG00000137133/ENSG00000273841/ENSG00000169375/ENSG00000100784…
GO:0018205	peptidyl-lysine modification	ENSG00000137265/ENSG00000142611/ENSG00000127337/ENSG00000005302/ENSG00000107485/ENSG00000126261/ENSG00000102974/ENSG00000125352/ENSG00000071243/ENSG00000141582/ENSG00000198604/ENSG00000121897/ENSG00000121579/ENSG00000096717/ENSG00000172977/ENSG00000178409/ENSG00000139618/ENSG00000115267/ENSG00000185917/ENSG00000100603/ENSG00000134014/ENSG00000183337/ENSG00000114982/ENSG00000204356/ENSG00000144182…
GO:0070536	protein K63-linked deubiquitination	ENSG00000164164/ENSG00000155313/ENSG00000182199/ENSG00000264522/ENSG00000169918/ENSG00000087206/ENSG00000165660/ENSG00000138134/ENSG00000158480/ENSG00000083799/ENSG00000273820/ENSG00000165312/ENSG00000121644/ENSG00000115233
GO:0045830	positive regulation of isotype switching	ENSG00000107371/ENSG00000081237/ENSG00000076248/ENSG00000101017/ENSG00000223496/ENSG00000171984/ENSG00000109685/ENSG00000116670/ENSG00000161955/ENSG00000080345/ENSG00000116062/ENSG00000076242
GO:0002244	hematopoietic progenitor cell differentiation	ENSG00000171791/ENSG00000107485/ENSG00000140262/ENSG00000174953/ENSG00000081237/ENSG00000112276/ENSG00000179041/ENSG00000066629/ENSG00000138642/ENSG00000156127/ENSG00000118513/ENSG00000162367/ENSG00000169375/ENSG00000217128/ENSG00000055332/ENSG00000134363/ENSG00000164329/ENSG00000135363/ENSG00000148400/ENSG00000116044/ENSG00000179348/ENSG00000091127/ENSG00000071994/ENSG00000111679/ENSG00000115956…
GO:0018394	peptidyl-lysine acetylation	ENSG00000137265/ENSG00000127337/ENSG00000005302/ENSG00000107485/ENSG00000102974/ENSG00000071243/ENSG00000198604/ENSG00000121579/ENSG00000096717/ENSG00000172977/ENSG00000178409/ENSG00000139618/ENSG00000134014/ENSG00000114982/ENSG00000043143/ENSG00000119335/ENSG00000196363/ENSG00000173011/ENSG00000176476/ENSG00000119760/ENSG00000137133/ENSG00000273841/ENSG00000169375/ENSG00000100784/ENSG00000136504…
GO:0006913	nucleocytoplasmic transport	ENSG00000265972/ENSG00000157349/ENSG00000160917/ENSG00000111581/ENSG00000145675/ENSG00000160679/ENSG00000145216/ENSG00000069869/ENSG00000093000/ENSG00000161265/ENSG00000110713/ENSG00000096717/ENSG00000101146/ENSG00000086589/ENSG00000205937/ENSG00000165934/ENSG00000082074/ENSG00000111266/ENSG00000141543/ENSG00000166037/ENSG00000140350/ENSG00000179041/ENSG00000213024/ENSG00000082898/ENSG00000113569…
GO:0030217	T cell differentiation	ENSG00000116824/ENSG00000134460/ENSG00000137265/ENSG00000167286/ENSG00000182866/ENSG00000103423/ENSG00000153563/ENSG00000171791/ENSG00000123338/ENSG00000163599/ENSG00000186818/ENSG00000107485/ENSG00000057657/ENSG00000187736/ENSG00000164136/ENSG00000125347/ENSG00000141968/ENSG00000081237/ENSG00000114013/ENSG00000106952/ENSG00000113263/ENSG00000127152/ENSG00000156127/ENSG00000172845/ENSG00000104312…
GO:0000209	protein polyubiquitination	ENSG00000171791/ENSG00000123609/ENSG00000112343/ENSG00000147912/ENSG00000163840/ENSG00000069869/ENSG00000107829/ENSG00000110330/ENSG00000180233/ENSG00000125826/ENSG00000185880/ENSG00000152503/ENSG00000170633/ENSG00000116663/ENSG00000178685/ENSG00000116514/ENSG00000141622/ENSG00000132109/ENSG00000198373/ENSG00000186660/ENSG00000063978/ENSG00000118518/ENSG00000138642/ENSG00000100225/ENSG00000055130…
GO:0002221	pattern recognition receptor signaling pathway	ENSG00000137265/ENSG00000164164/ENSG00000131323/ENSG00000137628/ENSG00000147324/ENSG00000168884/ENSG00000110330/ENSG00000073331/ENSG00000125347/ENSG00000108984/ENSG00000115267/ENSG00000107201/ENSG00000164342/ENSG00000104312/ENSG00000185507/ENSG00000169896/ENSG00000102794/ENSG00000168040/ENSG00000144381/ENSG00000078142/ENSG00000050730/ENSG00000137275/ENSG00000197329/ENSG00000085449/ENSG00000108771…
GO:0006302	double-strand break repair	ENSG00000101773/ENSG00000134758/ENSG00000214941/ENSG00000163840/ENSG00000119906/ENSG00000198924/ENSG00000134278/ENSG00000152457/ENSG00000187736/ENSG00000124795/ENSG00000101596/ENSG00000172977/ENSG00000138496/ENSG00000139618/ENSG00000178966/ENSG00000113522/ENSG00000104320/ENSG00000128908/ENSG00000172732/ENSG00000100918/ENSG00000182185/ENSG00000107290/ENSG00000112130/ENSG00000161010/ENSG00000166439…
GO:0071166	ribonucleoprotein complex localization	ENSG00000157349/ENSG00000160917/ENSG00000111581/ENSG00000160679/ENSG00000145216/ENSG00000093000/ENSG00000161265/ENSG00000110713/ENSG00000101146/ENSG00000205937/ENSG00000165934/ENSG00000141543/ENSG00000179041/ENSG00000213024/ENSG00000082898/ENSG00000113569/ENSG00000132661/ENSG00000132182/ENSG00000011243/ENSG00000139496/ENSG00000157106/ENSG00000163950/ENSG00000108559/ENSG00000014164/ENSG00000125351…
GO:0045089	positive regulation of innate immune response	ENSG00000137265/ENSG00000164164/ENSG00000131323/ENSG00000137628/ENSG00000147324/ENSG00000168884/ENSG00000164430/ENSG00000186141/ENSG00000132155/ENSG00000138496/ENSG00000110330/ENSG00000188313/ENSG00000163565/ENSG00000073331/ENSG00000125347/ENSG00000141968/ENSG00000089692/ENSG00000108984/ENSG00000115267/ENSG00000111981/ENSG00000107201/ENSG00000164342/ENSG00000197943/ENSG00000104312/ENSG00000163568…
GO:0002285	lymphocyte activation involved in immune response	ENSG00000137265/ENSG00000107485/ENSG00000069974/ENSG00000005844/ENSG00000107371/ENSG00000081237/ENSG00000114013/ENSG00000104320/ENSG00000076248/ENSG00000101017/ENSG00000223496/ENSG00000197943/ENSG00000072694/ENSG00000156127/ENSG00000104312/ENSG00000118513/ENSG00000112130/ENSG00000136167/ENSG00000144381/ENSG00000110944/ENSG00000136630/ENSG00000171984/ENSG00000197471/ENSG00000109685/ENSG00000131981…
GO:0002699	positive regulation of immune effector process	ENSG00000137628/ENSG00000107485/ENSG00000107263/ENSG00000204525/ENSG00000174953/ENSG00000157873/ENSG00000107371/ENSG00000141968/ENSG00000081237/ENSG00000089692/ENSG00000114013/ENSG00000111981/ENSG00000076248/ENSG00000101017/ENSG00000107201/ENSG00000223496/ENSG00000104312/ENSG00000166710/ENSG00000204642/ENSG00000118513/ENSG00000206503/ENSG00000115607/ENSG00000089041/ENSG00000206341/ENSG00000169896…
GO:2001237	negative regulation of extrinsic apoptotic signaling pathway	ENSG00000006210/ENSG00000171791/ENSG00000126709/ENSG00000171552/ENSG00000132155/ENSG00000116584/ENSG00000170633/ENSG00000164104/ENSG00000023909/ENSG00000163737/ENSG00000168040/ENSG00000112319/ENSG00000162734/ENSG00000012048/ENSG00000137275/ENSG00000107731/ENSG00000131981/ENSG00000082146/ENSG00000044115/ENSG00000099250/ENSG00000168621/ENSG00000064012/ENSG00000090339/ENSG00000104313/ENSG00000173039…
GO:0061013	regulation of mRNA catabolic process	ENSG00000100722/ENSG00000120699/ENSG00000172239/ENSG00000174953/ENSG00000107371/ENSG00000153187/ENSG00000140350/ENSG00000082898/ENSG00000132819/ENSG00000223496/ENSG00000119335/ENSG00000152518/ENSG00000174606/ENSG00000155506/ENSG00000105939/ENSG00000100226/ENSG00000153048/ENSG00000155363/ENSG00000102081/ENSG00000114127/ENSG00000138035/ENSG00000125107/ENSG00000066044/ENSG00000187742/ENSG00000077348…
GO:0032727	positive regulation of interferon-alpha production	ENSG00000115415/ENSG00000174953/ENSG00000115267/ENSG00000107201/ENSG00000164342/ENSG00000104312/ENSG00000185507/ENSG00000144381/ENSG00000135829/ENSG00000183735/ENSG00000136869
GO:0002756	MyD88-independent toll-like receptor signaling pathway	ENSG00000131323/ENSG00000164342/ENSG00000185507/ENSG00000168040/ENSG00000050730/ENSG00000137275/ENSG00000269335/ENSG00000183735/ENSG00000064012/ENSG00000136869/ENSG00000127666/ENSG00000150991
GO:2000781	positive regulation of double-strand break repair	ENSG00000163840/ENSG00000119906/ENSG00000134278/ENSG00000101596/ENSG00000138496/ENSG00000161010/ENSG00000171984/ENSG00000116670/ENSG00000204991/ENSG00000155816/ENSG00000080345/ENSG00000111602
GO:0016579	protein deubiquitination	ENSG00000164164/ENSG00000131323/ENSG00000204264/ENSG00000107485/ENSG00000168884/ENSG00000155313/ENSG00000075856/ENSG00000041357/ENSG00000182199/ENSG00000100911/ENSG00000110330/ENSG00000162402/ENSG00000115267/ENSG00000092010/ENSG00000179262/ENSG00000205220/ENSG00000128908/ENSG00000132109/ENSG00000141568/ENSG00000107201/ENSG00000100902/ENSG00000162607/ENSG00000103035/ENSG00000140455/ENSG00000103404…
GO:2001235	positive regulation of apoptotic signaling pathway	ENSG00000100985/ENSG00000100453/ENSG00000182866/ENSG00000171791/ENSG00000175197/ENSG00000166289/ENSG00000171552/ENSG00000141682/ENSG00000096717/ENSG00000162772/ENSG00000081237/ENSG00000125826/ENSG00000164850/ENSG00000148411/ENSG00000096968/ENSG00000135116/ENSG00000239697/ENSG00000168040/ENSG00000104375/ENSG00000175354/ENSG00000162734/ENSG00000127952/ENSG00000137275/ENSG00000108179/ENSG00000196470…
GO:0018393	internal peptidyl-lysine acetylation	ENSG00000137265/ENSG00000127337/ENSG00000005302/ENSG00000107485/ENSG00000102974/ENSG00000071243/ENSG00000198604/ENSG00000121579/ENSG00000096717/ENSG00000172977/ENSG00000178409/ENSG00000139618/ENSG00000134014/ENSG00000114982/ENSG00000043143/ENSG00000119335/ENSG00000196363/ENSG00000173011/ENSG00000176476/ENSG00000119760/ENSG00000273841/ENSG00000169375/ENSG00000100784/ENSG00000136504/ENSG00000012048…
GO:0031123	RNA 3'-end processing	ENSG00000132773/ENSG00000160917/ENSG00000100722/ENSG00000156502/ENSG00000160679/ENSG00000145216/ENSG00000138614/ENSG00000120699/ENSG00000161265/ENSG00000174953/ENSG00000205937/ENSG00000107371/ENSG00000165934/ENSG00000172409/ENSG00000141543/ENSG00000101811/ENSG00000164941/ENSG00000142528/ENSG00000223496/ENSG00000204356/ENSG00000165494/ENSG00000101104/ENSG00000121274/ENSG00000163950/ENSG00000014164…
GO:0002700	regulation of production of molecular mediator of immune response	ENSG00000107485/ENSG00000174953/ENSG00000157873/ENSG00000107371/ENSG00000081237/ENSG00000076248/ENSG00000101017/ENSG00000107201/ENSG00000164342/ENSG00000223496/ENSG00000072694/ENSG00000166710/ENSG00000139644/ENSG00000065427/ENSG00000122122/ENSG00000114251/ENSG00000163251/ENSG00000103496/ENSG00000204592/ENSG00000171984/ENSG00000170476/ENSG00000109685/ENSG00000130303/ENSG00000116670/ENSG00000153283…
GO:0032647	regulation of interferon-alpha production	ENSG00000123609/ENSG00000115415/ENSG00000174953/ENSG00000115267/ENSG00000107201/ENSG00000164342/ENSG00000104312/ENSG00000185507/ENSG00000144381/ENSG00000135829/ENSG00000183735/ENSG00000135077/ENSG00000136869
GO:1903037	regulation of leukocyte cell-cell adhesion	ENSG00000134460/ENSG00000163600/ENSG00000182866/ENSG00000103423/ENSG00000123338/ENSG00000163599/ENSG00000186818/ENSG00000107485/ENSG00000145675/ENSG00000164136/ENSG00000162692/ENSG00000157873/ENSG00000125347/ENSG00000141968/ENSG00000081237/ENSG00000089692/ENSG00000114013/ENSG00000134954/ENSG00000076641/ENSG00000072694/ENSG00000102524/ENSG00000104312/ENSG00000118513/ENSG00000122122/ENSG00000204632…
GO:0046631	alpha-beta T cell activation	ENSG00000137265/ENSG00000171791/ENSG00000123338/ENSG00000107485/ENSG00000057657/ENSG00000164136/ENSG00000157873/ENSG00000125347/ENSG00000081237/ENSG00000114013/ENSG00000106952/ENSG00000113263/ENSG00000127152/ENSG00000156127/ENSG00000104312/ENSG00000118513/ENSG00000102034/ENSG00000122122/ENSG00000110944/ENSG00000136630/ENSG00000101882/ENSG00000204592/ENSG00000020633/ENSG00000185338/ENSG00000120694…
GO:0035666	TRIF-dependent toll-like receptor signaling pathway	ENSG00000131323/ENSG00000164342/ENSG00000185507/ENSG00000168040/ENSG00000137275/ENSG00000269335/ENSG00000183735/ENSG00000064012/ENSG00000136869/ENSG00000127666/ENSG00000150991
GO:0002204	somatic recombination of immunoglobulin genes involved in immune response	ENSG00000107371/ENSG00000081237/ENSG00000104320/ENSG00000076248/ENSG00000101017/ENSG00000223496/ENSG00000156127/ENSG00000112130/ENSG00000144381/ENSG00000171984/ENSG00000109685/ENSG00000116670/ENSG00000161955/ENSG00000080345/ENSG00000116062/ENSG00000076242
GO:0002208	somatic diversification of immunoglobulins involved in immune response	ENSG00000107371/ENSG00000081237/ENSG00000104320/ENSG00000076248/ENSG00000101017/ENSG00000223496/ENSG00000156127/ENSG00000112130/ENSG00000144381/ENSG00000171984/ENSG00000109685/ENSG00000116670/ENSG00000161955/ENSG00000080345/ENSG00000116062/ENSG00000076242
GO:0045190	isotype switching	ENSG00000107371/ENSG00000081237/ENSG00000104320/ENSG00000076248/ENSG00000101017/ENSG00000223496/ENSG00000156127/ENSG00000112130/ENSG00000144381/ENSG00000171984/ENSG00000109685/ENSG00000116670/ENSG00000161955/ENSG00000080345/ENSG00000116062/ENSG00000076242
GO:0043414	macromolecule methylation	ENSG00000137265/ENSG00000142611/ENSG00000122687/ENSG00000101574/ENSG00000171861/ENSG00000107485/ENSG00000102974/ENSG00000146834/ENSG00000124275/ENSG00000160679/ENSG00000137200/ENSG00000096717/ENSG00000178409/ENSG00000126814/ENSG00000137760/ENSG00000134627/ENSG00000185917/ENSG00000100603/ENSG00000183337/ENSG00000110851/ENSG00000204356/ENSG00000180917/ENSG00000126749/ENSG00000118513/ENSG00000137574…
GO:0032259	methylation	ENSG00000137265/ENSG00000142611/ENSG00000122687/ENSG00000101574/ENSG00000171861/ENSG00000155542/ENSG00000179299/ENSG00000107485/ENSG00000057657/ENSG00000102974/ENSG00000146834/ENSG00000124275/ENSG00000160679/ENSG00000137200/ENSG00000096717/ENSG00000178409/ENSG00000126814/ENSG00000137760/ENSG00000134627/ENSG00000185917/ENSG00000100603/ENSG00000183337/ENSG00000110851/ENSG00000204356/ENSG00000180917…
GO:0051054	positive regulation of DNA metabolic process	ENSG00000164164/ENSG00000153879/ENSG00000163840/ENSG00000119906/ENSG00000134278/ENSG00000096717/ENSG00000101596/ENSG00000174953/ENSG00000138496/ENSG00000107371/ENSG00000081237/ENSG00000123268/ENSG00000113522/ENSG00000104320/ENSG00000076248/ENSG00000128908/ENSG00000101017/ENSG00000223496/ENSG00000112130/ENSG00000161010/ENSG00000150753/ENSG00000138772/ENSG00000087206/ENSG00000112319/ENSG00000012048…
GO:0051770	positive regulation of nitric-oxide synthase biosynthetic process	ENSG00000115415/ENSG00000108984/ENSG00000096968/ENSG00000104921/ENSG00000105835/ENSG00000108691/ENSG00000136869/ENSG00000137462
GO:1902369	negative regulation of RNA catabolic process	ENSG00000172239/ENSG00000174953/ENSG00000153187/ENSG00000132819/ENSG00000174606/ENSG00000155506/ENSG00000102081/ENSG00000138095/ENSG00000164329/ENSG00000066044/ENSG00000187742/ENSG00000135829/ENSG00000134815/ENSG00000168621/ENSG00000159217/ENSG00000177733/ENSG00000101412
GO:1902275	regulation of chromatin organization	ENSG00000189060/ENSG00000107485/ENSG00000102974/ENSG00000075856/ENSG00000160679/ENSG00000096717/ENSG00000146872/ENSG00000153187/ENSG00000100603/ENSG00000178685/ENSG00000183337/ENSG00000111875/ENSG00000204356/ENSG00000119335/ENSG00000118513/ENSG00000011243/ENSG00000173011/ENSG00000162367/ENSG00000169375/ENSG00000102081/ENSG00000105127/ENSG00000100784/ENSG00000147548/ENSG00000136504/ENSG00000012048…
GO:0016072	rRNA metabolic process	ENSG00000133316/ENSG00000122687/ENSG00000115750/ENSG00000171861/ENSG00000120699/ENSG00000160214/ENSG00000112578/ENSG00000096717/ENSG00000107371/ENSG00000129460/ENSG00000148300/ENSG00000141543/ENSG00000166938/ENSG00000179041/ENSG00000278053/ENSG00000164338/ENSG00000223496/ENSG00000166197/ENSG00000126749/ENSG00000106723/ENSG00000160208/ENSG00000011260/ENSG00000138442/ENSG00000152684/ENSG00000151304…
GO:0033044	regulation of chromosome organization	ENSG00000189060/ENSG00000119906/ENSG00000107485/ENSG00000102974/ENSG00000075856/ENSG00000092330/ENSG00000160679/ENSG00000132475/ENSG00000096717/ENSG00000174953/ENSG00000146872/ENSG00000153187/ENSG00000144635/ENSG00000113522/ENSG00000104320/ENSG00000100603/ENSG00000178685/ENSG00000020426/ENSG00000183337/ENSG00000111875/ENSG00000063978/ENSG00000204356/ENSG00000119335/ENSG00000118513/ENSG00000011243…
GO:0006364	rRNA processing	ENSG00000133316/ENSG00000122687/ENSG00000171861/ENSG00000120699/ENSG00000160214/ENSG00000112578/ENSG00000096717/ENSG00000107371/ENSG00000129460/ENSG00000148300/ENSG00000141543/ENSG00000166938/ENSG00000179041/ENSG00000278053/ENSG00000164338/ENSG00000223496/ENSG00000166197/ENSG00000126749/ENSG00000160208/ENSG00000011260/ENSG00000138442/ENSG00000151304/ENSG00000066654/ENSG00000111641/ENSG00000197498…
GO:0050871	positive regulation of B cell activation	ENSG00000171791/ENSG00000123338/ENSG00000168884/ENSG00000107371/ENSG00000081237/ENSG00000076248/ENSG00000101017/ENSG00000223496/ENSG00000102524/ENSG00000092020/ENSG00000122122/ENSG00000171984/ENSG00000197329/ENSG00000004468/ENSG00000109685/ENSG00000116670/ENSG00000161955/ENSG00000080345/ENSG00000136869/ENSG00000116062/ENSG00000127666/ENSG00000076242
GO:0045621	positive regulation of lymphocyte differentiation	ENSG00000134460/ENSG00000123338/ENSG00000186818/ENSG00000107485/ENSG00000198846/ENSG00000164136/ENSG00000081237/ENSG00000114013/ENSG00000104312/ENSG00000118513/ENSG00000092020/ENSG00000122122/ENSG00000204632/ENSG00000110944/ENSG00000136630/ENSG00000101882/ENSG00000020633/ENSG00000185338/ENSG00000090554/ENSG00000083799/ENSG00000167601/ENSG00000125657/ENSG00000112299/ENSG00000172175/ENSG00000115085…
GO:0006310	DNA recombination	ENSG00000101773/ENSG00000134758/ENSG00000214941/ENSG00000189060/ENSG00000171792/ENSG00000107672/ENSG00000156502/ENSG00000152457/ENSG00000101596/ENSG00000107371/ENSG00000139618/ENSG00000081237/ENSG00000163161/ENSG00000178966/ENSG00000113522/ENSG00000104320/ENSG00000076248/ENSG00000128908/ENSG00000172732/ENSG00000101017/ENSG00000100918/ENSG00000119684/ENSG00000182185/ENSG00000223496/ENSG00000127152…
GO:0032607	interferon-alpha production	ENSG00000123609/ENSG00000115415/ENSG00000174953/ENSG00000115267/ENSG00000107201/ENSG00000164342/ENSG00000104312/ENSG00000185507/ENSG00000144381/ENSG00000135829/ENSG00000183735/ENSG00000135077/ENSG00000136869
GO:0060333	interferon-gamma-mediated signaling pathway	ENSG00000137265/ENSG00000237541/ENSG00000123609/ENSG00000112343/ENSG00000117228/ENSG00000204525/ENSG00000115415/ENSG00000162645/ENSG00000213928/ENSG00000138496/ENSG00000162692/ENSG00000173193/ENSG00000125347/ENSG00000216490/ENSG00000111331/ENSG00000132109/ENSG00000168310/ENSG00000121060/ENSG00000096968/ENSG00000067066/ENSG00000166710/ENSG00000204642/ENSG00000206503/ENSG00000185507/ENSG00000206341…
GO:0033209	tumor necrosis factor-mediated signaling pathway	ENSG00000131323/ENSG00000204397/ENSG00000196954/ENSG00000137752/ENSG00000115415/ENSG00000130300/ENSG00000110330/ENSG00000157873/ENSG00000125826/ENSG00000101017/ENSG00000106952/ENSG00000102524/ENSG00000096968/ENSG00000163568/ENSG00000141527/ENSG00000065427/ENSG00000239697/ENSG00000092098/ENSG00000175354/ENSG00000137275/ENSG00000158480/ENSG00000151694/ENSG00000243509/ENSG00000120949/ENSG00000023445…
GO:0002573	myeloid leukocyte differentiation	ENSG00000100985/ENSG00000137265/ENSG00000155090/ENSG00000186818/ENSG00000164509/ENSG00000107485/ENSG00000163823/ENSG00000145675/ENSG00000277632/ENSG00000096717/ENSG00000163565/ENSG00000143575/ENSG00000173334/ENSG00000164342/ENSG00000156127/ENSG00000172845/ENSG00000068323/ENSG00000185507/ENSG00000184371/ENSG00000183864/ENSG00000164038/ENSG00000119714/ENSG00000163737/ENSG00000162367/ENSG00000245848…
GO:0032608	interferon-beta production	ENSG00000123609/ENSG00000112343/ENSG00000131323/ENSG00000186141/ENSG00000125347/ENSG00000115267/ENSG00000107201/ENSG00000164342/ENSG00000104312/ENSG00000164104/ENSG00000185507/ENSG00000104856/ENSG00000135829/ENSG00000183735/ENSG00000204104/ENSG00000169871/ENSG00000136869/ENSG00000137462/ENSG00000127666
GO:0002705	positive regulation of leukocyte mediated immunity	ENSG00000107485/ENSG00000204525/ENSG00000174953/ENSG00000107371/ENSG00000141968/ENSG00000081237/ENSG00000089692/ENSG00000111981/ENSG00000076248/ENSG00000101017/ENSG00000107201/ENSG00000223496/ENSG00000166710/ENSG00000204642/ENSG00000206503/ENSG00000115607/ENSG00000089041/ENSG00000206341/ENSG00000169896/ENSG00000104921/ENSG00000122122/ENSG00000204632/ENSG00000163251/ENSG00000168040/ENSG00000144381…
GO:0002821	positive regulation of adaptive immune response	ENSG00000107485/ENSG00000204525/ENSG00000096717/ENSG00000107371/ENSG00000081237/ENSG00000076248/ENSG00000101017/ENSG00000223496/ENSG00000102524/ENSG00000104312/ENSG00000166710/ENSG00000204642/ENSG00000206503/ENSG00000089041/ENSG00000206341/ENSG00000104921/ENSG00000122122/ENSG00000204632/ENSG00000163251/ENSG00000168040/ENSG00000144381/ENSG00000110944/ENSG00000136630/ENSG00000204592/ENSG00000171984…
GO:0002753	cytoplasmic pattern recognition receptor signaling pathway	ENSG00000137628/ENSG00000110330/ENSG00000073331/ENSG00000108984/ENSG00000115267/ENSG00000107201/ENSG00000104312/ENSG00000185507/ENSG00000108771/ENSG00000023445/ENSG00000269335/ENSG00000083799/ENSG00000108561/ENSG00000064012/ENSG00000136869/ENSG00000100906/ENSG00000173039/ENSG00000157625/ENSG00000150991/ENSG00000055208/ENSG00000070010/ENSG00000134070
GO:0034504	protein localization to nucleus	ENSG00000126778/ENSG00000265972/ENSG00000163840/ENSG00000186818/ENSG00000111581/ENSG00000147324/ENSG00000145675/ENSG00000093000/ENSG00000162645/ENSG00000110713/ENSG00000096717/ENSG00000138496/ENSG00000086589/ENSG00000130766/ENSG00000153187/ENSG00000082074/ENSG00000166037/ENSG00000179041/ENSG00000213024/ENSG00000082898/ENSG00000113569/ENSG00000132661/ENSG00000096968/ENSG00000067066/ENSG00000166197…
GO:0006475	internal protein amino acid acetylation	ENSG00000137265/ENSG00000127337/ENSG00000005302/ENSG00000107485/ENSG00000102974/ENSG00000071243/ENSG00000198604/ENSG00000121579/ENSG00000096717/ENSG00000172977/ENSG00000178409/ENSG00000139618/ENSG00000134014/ENSG00000114982/ENSG00000043143/ENSG00000119335/ENSG00000196363/ENSG00000173011/ENSG00000176476/ENSG00000119760/ENSG00000273841/ENSG00000169375/ENSG00000100784/ENSG00000136504/ENSG00000012048…
GO:0031124	mRNA 3'-end processing	ENSG00000160917/ENSG00000100722/ENSG00000160679/ENSG00000145216/ENSG00000161265/ENSG00000174953/ENSG00000205937/ENSG00000165934/ENSG00000172409/ENSG00000141543/ENSG00000101811/ENSG00000142528/ENSG00000204356/ENSG00000165494/ENSG00000101104/ENSG00000121274/ENSG00000163950/ENSG00000014164/ENSG00000125351/ENSG00000213079/ENSG00000144231/ENSG00000155827/ENSG00000138035/ENSG00000115875/ENSG00000265241…
GO:0071219	cellular response to molecule of bacterial origin	ENSG00000006210/ENSG00000162892/ENSG00000204397/ENSG00000168884/ENSG00000137752/ENSG00000277632/ENSG00000163734/ENSG00000114013/ENSG00000101017/ENSG00000173334/ENSG00000148346/ENSG00000081041/ENSG00000072694/ENSG00000104312/ENSG00000163735/ENSG00000164104/ENSG00000163736/ENSG00000102794/ENSG00000114251/ENSG00000163737/ENSG00000163251/ENSG00000105127/ENSG00000138760/ENSG00000050730/ENSG00000064932…
GO:0060760	positive regulation of response to cytokine stimulus	ENSG00000196954/ENSG00000137752/ENSG00000138496/ENSG00000173193/ENSG00000115267/ENSG00000107201/ENSG00000104312/ENSG00000185507/ENSG00000184371/ENSG00000114251/ENSG00000140853/ENSG00000168040/ENSG00000273841/ENSG00000125686/ENSG00000151694/ENSG00000167601/ENSG00000135829/ENSG00000136869/ENSG00000137462/ENSG00000164463
GO:0043123	positive regulation of I-kappaB kinase/NF-kappaB signaling	ENSG00000006210/ENSG00000112343/ENSG00000204397/ENSG00000168884/ENSG00000080561/ENSG00000166501/ENSG00000137752/ENSG00000153714/ENSG00000128284/ENSG00000101558/ENSG00000174953/ENSG00000110330/ENSG00000073331/ENSG00000152778/ENSG00000129474/ENSG00000125826/ENSG00000213024/ENSG00000101017/ENSG00000164342/ENSG00000121060/ENSG00000104312/ENSG00000092098/ENSG00000168040/ENSG00000171206/ENSG00000137275…
GO:0051053	negative regulation of DNA metabolic process	ENSG00000184205/ENSG00000189060/ENSG00000107485/ENSG00000108055/ENSG00000092330/ENSG00000101596/ENSG00000153187/ENSG00000164850/ENSG00000138375/ENSG00000113522/ENSG00000104320/ENSG00000139567/ENSG00000166439/ENSG00000121892/ENSG00000254093/ENSG00000121274/ENSG00000145649/ENSG00000114127/ENSG00000171984/ENSG00000062650/ENSG00000116670/ENSG00000175643/ENSG00000152942/ENSG00000107937/ENSG00000080345…
GO:0048525	negative regulation of viral process	ENSG00000275302/ENSG00000080561/ENSG00000239713/ENSG00000106785/ENSG00000115415/ENSG00000101558/ENSG00000157601/ENSG00000277632/ENSG00000188313/ENSG00000163565/ENSG00000152778/ENSG00000111331/ENSG00000178685/ENSG00000132109/ENSG00000185885/ENSG00000166801/ENSG00000121060/ENSG00000243811/ENSG00000185745/ENSG00000234127/ENSG00000130813/ENSG00000105939/ENSG00000055332/ENSG00000171206/ENSG00000130303…
GO:0035872	nucleotide-binding domain, leucine rich repeat containing receptor signaling pathway	ENSG00000110330/ENSG00000108984/ENSG00000170633/ENSG00000104312/ENSG00000023445/ENSG00000269335/ENSG00000083799/ENSG00000064012/ENSG00000136869/ENSG00000100906/ENSG00000173039/ENSG00000157625/ENSG00000150991/ENSG00000055208/ENSG00000134070
GO:0032543	mitochondrial translation	ENSG00000167862/ENSG00000100601/ENSG00000182199/ENSG00000149792/ENSG00000259494/ENSG00000156469/ENSG00000154719/ENSG00000132591/ENSG00000048544/ENSG00000155906/ENSG00000130348/ENSG00000096080/ENSG00000204568/ENSG00000085760/ENSG00000163319/ENSG00000118246/ENSG00000135900/ENSG00000101391/ENSG00000185608/ENSG00000138095/ENSG00000159111/ENSG00000108561/ENSG00000175110/ENSG00000122140/ENSG00000257218…
GO:0032392	DNA geometric change	ENSG00000156502/ENSG00000111642/ENSG00000174953/ENSG00000163161/ENSG00000138375/ENSG00000113522/ENSG00000104320/ENSG00000128908/ENSG00000153922/ENSG00000020426/ENSG00000107290/ENSG00000164104/ENSG00000145907/ENSG00000107815/ENSG00000093009/ENSG00000131778/ENSG00000076003/ENSG00000135829/ENSG00000196419/ENSG00000108469/ENSG00000265817/ENSG00000175792
GO:0032481	positive regulation of type I interferon production	ENSG00000164430/ENSG00000186141/ENSG00000115415/ENSG00000174953/ENSG00000163565/ENSG00000125347/ENSG00000115267/ENSG00000107201/ENSG00000164342/ENSG00000197943/ENSG00000104312/ENSG00000164104/ENSG00000185507/ENSG00000144381/ENSG00000108771/ENSG00000135829/ENSG00000183735/ENSG00000196419/ENSG00000136869/ENSG00000173039/ENSG00000137462/ENSG00000127666
GO:0016447	somatic recombination of immunoglobulin gene segments	ENSG00000107371/ENSG00000081237/ENSG00000104320/ENSG00000076248/ENSG00000101017/ENSG00000223496/ENSG00000156127/ENSG00000112130/ENSG00000144381/ENSG00000171984/ENSG00000109685/ENSG00000116670/ENSG00000161955/ENSG00000080345/ENSG00000116062/ENSG00000076242
GO:0051100	negative regulation of binding	ENSG00000132326/ENSG00000175197/ENSG00000078018/ENSG00000167895/ENSG00000204397/ENSG00000147894/ENSG00000146834/ENSG00000163565/ENSG00000119922/ENSG00000158411/ENSG00000141543/ENSG00000096968/ENSG00000067066/ENSG00000166710/ENSG00000139644/ENSG00000130956/ENSG00000185745/ENSG00000172775/ENSG00000184939/ENSG00000169375/ENSG00000145649/ENSG00000062650/ENSG00000196591/ENSG00000144118/ENSG00000116670…
GO:0050863	regulation of T cell activation	ENSG00000116824/ENSG00000134460/ENSG00000137265/ENSG00000163600/ENSG00000182866/ENSG00000103423/ENSG00000123338/ENSG00000163599/ENSG00000186818/ENSG00000107485/ENSG00000057657/ENSG00000145675/ENSG00000164136/ENSG00000162692/ENSG00000157873/ENSG00000125347/ENSG00000141968/ENSG00000081237/ENSG00000089692/ENSG00000114013/ENSG00000076641/ENSG00000072694/ENSG00000102524/ENSG00000104312/ENSG00000118513…
GO:1903039	positive regulation of leukocyte cell-cell adhesion	ENSG00000134460/ENSG00000163600/ENSG00000182866/ENSG00000103423/ENSG00000123338/ENSG00000163599/ENSG00000186818/ENSG00000107485/ENSG00000145675/ENSG00000164136/ENSG00000162692/ENSG00000157873/ENSG00000141968/ENSG00000081237/ENSG00000114013/ENSG00000134954/ENSG00000102524/ENSG00000104312/ENSG00000118513/ENSG00000122122/ENSG00000204632/ENSG00000107099/ENSG00000168040/ENSG00000144381/ENSG00000110944…
GO:0032508	DNA duplex unwinding	ENSG00000156502/ENSG00000111642/ENSG00000174953/ENSG00000163161/ENSG00000113522/ENSG00000104320/ENSG00000128908/ENSG00000153922/ENSG00000020426/ENSG00000107290/ENSG00000145907/ENSG00000107815/ENSG00000093009/ENSG00000131778/ENSG00000076003/ENSG00000135829/ENSG00000196419/ENSG00000108469/ENSG00000265817/ENSG00000175792
GO:0043967	histone H4 acetylation	ENSG00000137265/ENSG00000127337/ENSG00000005302/ENSG00000071243/ENSG00000121579/ENSG00000096717/ENSG00000172977/ENSG00000178409/ENSG00000139618/ENSG00000114982/ENSG00000043143/ENSG00000196363/ENSG00000136504/ENSG00000012048/ENSG00000128708/ENSG00000163166/ENSG00000084676/ENSG00000185499/ENSG00000139620/ENSG00000175792
GO:0043116	negative regulation of vascular permeability	ENSG00000145147/ENSG00000079385/ENSG00000186642/ENSG00000160007/ENSG00000149177/ENSG00000128271/ENSG00000148926
GO:0070646	protein modification by small protein removal	ENSG00000164164/ENSG00000131323/ENSG00000204264/ENSG00000107485/ENSG00000168884/ENSG00000155313/ENSG00000075856/ENSG00000041357/ENSG00000182199/ENSG00000100911/ENSG00000110330/ENSG00000162402/ENSG00000115267/ENSG00000092010/ENSG00000179262/ENSG00000205220/ENSG00000128908/ENSG00000132109/ENSG00000141568/ENSG00000107201/ENSG00000100902/ENSG00000162607/ENSG00000103035/ENSG00000140455/ENSG00000103404…
GO:0032648	regulation of interferon-beta production	ENSG00000123609/ENSG00000112343/ENSG00000131323/ENSG00000186141/ENSG00000125347/ENSG00000115267/ENSG00000107201/ENSG00000164342/ENSG00000104312/ENSG00000164104/ENSG00000185507/ENSG00000104856/ENSG00000135829/ENSG00000183735/ENSG00000204104/ENSG00000136869/ENSG00000137462/ENSG00000127666
GO:0071216	cellular response to biotic stimulus	ENSG00000006210/ENSG00000162892/ENSG00000175197/ENSG00000265972/ENSG00000204397/ENSG00000168884/ENSG00000137752/ENSG00000277632/ENSG00000163734/ENSG00000114013/ENSG00000172732/ENSG00000101017/ENSG00000173334/ENSG00000148346/ENSG00000081041/ENSG00000072694/ENSG00000104312/ENSG00000163735/ENSG00000164104/ENSG00000163736/ENSG00000102794/ENSG00000114251/ENSG00000163737/ENSG00000163251/ENSG00000105127…
GO:1901657	glycosyl compound metabolic process	ENSG00000183696/ENSG00000239713/ENSG00000124275/ENSG00000130717/ENSG00000025708/ENSG00000124596/ENSG00000122643/ENSG00000075643/ENSG00000014257/ENSG00000106733/ENSG00000205309/ENSG00000128059/ENSG00000243811/ENSG00000172113/ENSG00000188641/ENSG00000187134/ENSG00000100226/ENSG00000102967/ENSG00000099256/ENSG00000179144/ENSG00000125458/ENSG00000169919/ENSG00000151632/ENSG00000163655/ENSG00000085662…
GO:0002639	positive regulation of immunoglobulin production	ENSG00000107371/ENSG00000081237/ENSG00000076248/ENSG00000101017/ENSG00000223496/ENSG00000122122/ENSG00000103496/ENSG00000204592/ENSG00000171984/ENSG00000170476/ENSG00000109685/ENSG00000116670/ENSG00000161955/ENSG00000080345/ENSG00000116062/ENSG00000076242
GO:0006213	pyrimidine nucleoside metabolic process	ENSG00000183696/ENSG00000239713/ENSG00000130717/ENSG00000025708/ENSG00000122643/ENSG00000106733/ENSG00000205309/ENSG00000243811/ENSG00000172113/ENSG00000188641/ENSG00000102967/ENSG00000125458/ENSG00000143156/ENSG00000100632/ENSG00000128394/ENSG00000147647
GO:0010821	regulation of mitochondrion organization	ENSG00000100985/ENSG00000100453/ENSG00000171791/ENSG00000213699/ENSG00000171552/ENSG00000141682/ENSG00000164850/ENSG00000143575/ENSG00000069329/ENSG00000173210/ENSG00000123240/ENSG00000135116/ENSG00000100225/ENSG00000100335/ENSG00000092098/ENSG00000177479/ENSG00000163251/ENSG00000102967/ENSG00000170581/ENSG00000110931/ENSG00000055483/ENSG00000159399/ENSG00000108179/ENSG00000108828/ENSG00000179598…
GO:0097193	intrinsic apoptotic signaling pathway	ENSG00000100985/ENSG00000182866/ENSG00000171791/ENSG00000175197/ENSG00000087074/ENSG00000101255/ENSG00000196954/ENSG00000126709/ENSG00000197442/ENSG00000145675/ENSG00000166289/ENSG00000171552/ENSG00000141682/ENSG00000116584/ENSG00000096717/ENSG00000163565/ENSG00000165119/ENSG00000104320/ENSG00000100603/ENSG00000128272/ENSG00000086061/ENSG00000102572/ENSG00000168209/ENSG00000148411/ENSG00000096968…
GO:0002431	Fc receptor mediated stimulatory signaling pathway	ENSG00000123338/ENSG00000062598/ENSG00000160293/ENSG00000107263/ENSG00000145675/ENSG00000188313/ENSG00000141968/ENSG00000081237/ENSG00000106299/ENSG00000197943/ENSG00000072694/ENSG00000198821/ENSG00000136286/ENSG00000103653/ENSG00000143226/ENSG00000000938/ENSG00000100030/ENSG00000176105/ENSG00000055163/ENSG00000149177/ENSG00000061676/ENSG00000122574
GO:0071222	cellular response to lipopolysaccharide	ENSG00000006210/ENSG00000162892/ENSG00000204397/ENSG00000168884/ENSG00000137752/ENSG00000277632/ENSG00000163734/ENSG00000114013/ENSG00000101017/ENSG00000173334/ENSG00000148346/ENSG00000081041/ENSG00000104312/ENSG00000163735/ENSG00000164104/ENSG00000163736/ENSG00000102794/ENSG00000114251/ENSG00000163737/ENSG00000105127/ENSG00000138760/ENSG00000050730/ENSG00000064932/ENSG00000104825/ENSG00000135446…
GO:0031098	stress-activated protein kinase signaling cascade	ENSG00000117090/ENSG00000172985/ENSG00000107263/ENSG00000147324/ENSG00000168884/ENSG00000197442/ENSG00000114904/ENSG00000103126/ENSG00000072786/ENSG00000108984/ENSG00000135090/ENSG00000011566/ENSG00000086061/ENSG00000123572/ENSG00000173334/ENSG00000164342/ENSG00000102572/ENSG00000072694/ENSG00000181826/ENSG00000002745/ENSG00000095370/ENSG00000114209/ENSG00000104312/ENSG00000178607/ENSG00000149599…
GO:0046931	pore complex assembly	ENSG00000111581/ENSG00000110713/ENSG00000104518/ENSG00000166822/ENSG00000089041/ENSG00000058804/ENSG00000155561/ENSG00000153207
GO:0032147	activation of protein kinase activity	ENSG00000123338/ENSG00000107263/ENSG00000197442/ENSG00000114904/ENSG00000103126/ENSG00000132155/ENSG00000072786/ENSG00000081237/ENSG00000108984/ENSG00000135090/ENSG00000011566/ENSG00000123572/ENSG00000213853/ENSG00000186660/ENSG00000106804/ENSG00000164342/ENSG00000102572/ENSG00000005249/ENSG00000096968/ENSG00000104312/ENSG00000178607/ENSG00000121966/ENSG00000092020/ENSG00000089041/ENSG00000141527…
GO:0002824	positive regulation of adaptive immune response based on somatic recombination of immune receptors built from immunoglobulin superfamily domains	ENSG00000107485/ENSG00000204525/ENSG00000107371/ENSG00000081237/ENSG00000076248/ENSG00000101017/ENSG00000223496/ENSG00000102524/ENSG00000104312/ENSG00000166710/ENSG00000204642/ENSG00000206503/ENSG00000089041/ENSG00000206341/ENSG00000104921/ENSG00000122122/ENSG00000204632/ENSG00000163251/ENSG00000168040/ENSG00000144381/ENSG00000110944/ENSG00000136630/ENSG00000204592/ENSG00000171984/ENSG00000234745…
GO:1903900	regulation of viral life cycle	ENSG00000171791/ENSG00000112343/ENSG00000108055/ENSG00000080561/ENSG00000239713/ENSG00000078081/ENSG00000101558/ENSG00000157601/ENSG00000188313/ENSG00000163565/ENSG00000152778/ENSG00000179262/ENSG00000111331/ENSG00000178685/ENSG00000160710/ENSG00000132109/ENSG00000185885/ENSG00000166801/ENSG00000121060/ENSG00000243811/ENSG00000185745/ENSG00000155506/ENSG00000234127/ENSG00000130813/ENSG00000105939…
GO:0009069	serine family amino acid metabolic process	ENSG00000179918/ENSG00000109618/ENSG00000124275/ENSG00000182199/ENSG00000135069/ENSG00000031698/ENSG00000146733/ENSG00000151012/ENSG00000092621/ENSG00000159131/ENSG00000023909/ENSG00000139410/ENSG00000116761/ENSG00000086475/ENSG00000001084
GO:0032480	negative regulation of type I interferon production	ENSG00000123609/ENSG00000115267/ENSG00000156587/ENSG00000107201/ENSG00000121060/ENSG00000102794/ENSG00000140853/ENSG00000138646/ENSG00000108771/ENSG00000083799/ENSG00000104856/ENSG00000187608/ENSG00000183735/ENSG00000135077/ENSG00000204104/ENSG00000070010
GO:0002703	regulation of leukocyte mediated immunity	ENSG00000107485/ENSG00000204525/ENSG00000174953/ENSG00000107371/ENSG00000141968/ENSG00000081237/ENSG00000089692/ENSG00000111981/ENSG00000076248/ENSG00000101017/ENSG00000107201/ENSG00000164342/ENSG00000223496/ENSG00000072694/ENSG00000166710/ENSG00000204642/ENSG00000206503/ENSG00000115607/ENSG00000089041/ENSG00000206341/ENSG00000169896/ENSG00000104921/ENSG00000122122/ENSG00000204632/ENSG00000163251…
GO:0048524	positive regulation of viral process	ENSG00000112343/ENSG00000108055/ENSG00000101558/ENSG00000179262/ENSG00000100603/ENSG00000160710/ENSG00000132109/ENSG00000153922/ENSG00000160208/ENSG00000185745/ENSG00000155506/ENSG00000119541/ENSG00000102081/ENSG00000238227/ENSG00000171497/ENSG00000105707/ENSG00000148400/ENSG00000090447/ENSG00000135829/ENSG00000136807/ENSG00000148175/ENSG00000060069/ENSG00000129315
GO:0050684	regulation of mRNA processing	ENSG00000160917/ENSG00000075856/ENSG00000100722/ENSG00000110713/ENSG00000174953/ENSG00000205937/ENSG00000153187/ENSG00000165119/ENSG00000100603/ENSG00000157540/ENSG00000134453/ENSG00000204356/ENSG00000137776/ENSG00000102081/ENSG00000100201/ENSG00000155827/ENSG00000076770/ENSG00000213516/ENSG00000149187/ENSG00000163166/ENSG00000108561/ENSG00000115875/ENSG00000265241/ENSG00000136527/ENSG00000135829…
GO:0043488	regulation of mRNA stability	ENSG00000100722/ENSG00000120699/ENSG00000172239/ENSG00000174953/ENSG00000107371/ENSG00000153187/ENSG00000140350/ENSG00000082898/ENSG00000132819/ENSG00000223496/ENSG00000119335/ENSG00000152518/ENSG00000174606/ENSG00000155506/ENSG00000153048/ENSG00000155363/ENSG00000102081/ENSG00000114127/ENSG00000066044/ENSG00000077348/ENSG00000135829/ENSG00000168621/ENSG00000161955/ENSG00000159217/ENSG00000100461…
GO:0002218	activation of innate immune response	ENSG00000137265/ENSG00000164164/ENSG00000131323/ENSG00000137628/ENSG00000147324/ENSG00000168884/ENSG00000164430/ENSG00000132155/ENSG00000110330/ENSG00000163565/ENSG00000073331/ENSG00000125347/ENSG00000108984/ENSG00000115267/ENSG00000107201/ENSG00000164342/ENSG00000197943/ENSG00000104312/ENSG00000163568/ENSG00000185507/ENSG00000169896/ENSG00000102794/ENSG00000168040/ENSG00000144381/ENSG00000169375…
GO:0050870	positive regulation of T cell activation	ENSG00000134460/ENSG00000163600/ENSG00000182866/ENSG00000103423/ENSG00000123338/ENSG00000163599/ENSG00000186818/ENSG00000107485/ENSG00000145675/ENSG00000164136/ENSG00000162692/ENSG00000157873/ENSG00000141968/ENSG00000081237/ENSG00000114013/ENSG00000102524/ENSG00000104312/ENSG00000118513/ENSG00000122122/ENSG00000204632/ENSG00000107099/ENSG00000168040/ENSG00000144381/ENSG00000110944/ENSG00000136630…
GO:1901532	regulation of hematopoietic progenitor cell differentiation	ENSG00000107485/ENSG00000140262/ENSG00000174953/ENSG00000118513/ENSG00000162367/ENSG00000217128/ENSG00000055332/ENSG00000135363/ENSG00000148400/ENSG00000116044/ENSG00000179348/ENSG00000091127/ENSG00000071994
GO:0046632	alpha-beta T cell differentiation	ENSG00000137265/ENSG00000171791/ENSG00000123338/ENSG00000107485/ENSG00000057657/ENSG00000125347/ENSG00000114013/ENSG00000106952/ENSG00000113263/ENSG00000127152/ENSG00000156127/ENSG00000104312/ENSG00000118513/ENSG00000122122/ENSG00000110944/ENSG00000136630/ENSG00000101882/ENSG00000020633/ENSG00000185338/ENSG00000197471/ENSG00000104856/ENSG00000115604/ENSG00000172175/ENSG00000115085/ENSG00000112149
GO:0030099	myeloid cell differentiation	ENSG00000100985/ENSG00000137265/ENSG00000163788/ENSG00000155090/ENSG00000185811/ENSG00000153879/ENSG00000123338/ENSG00000186818/ENSG00000164509/ENSG00000143479/ENSG00000169926/ENSG00000107485/ENSG00000147324/ENSG00000113013/ENSG00000163823/ENSG00000166501/ENSG00000145675/ENSG00000115415/ENSG00000132475/ENSG00000277632/ENSG00000096717/ENSG00000163565/ENSG00000134954/ENSG00000143575/ENSG00000173334…
GO:1902373	negative regulation of mRNA catabolic process	ENSG00000172239/ENSG00000153187/ENSG00000132819/ENSG00000174606/ENSG00000155506/ENSG00000102081/ENSG00000066044/ENSG00000187742/ENSG00000135829/ENSG00000134815/ENSG00000168621/ENSG00000159217/ENSG00000177733/ENSG00000101412
GO:0002230	positive regulation of defense response to virus by host	ENSG00000163840/ENSG00000239713/ENSG00000164430/ENSG00000115415/ENSG00000138496/ENSG00000107201/ENSG00000163568/ENSG00000110944/ENSG00000169375/ENSG00000056972/ENSG00000128394
GO:0009411	response to UV	ENSG00000171791/ENSG00000154767/ENSG00000204397/ENSG00000171792/ENSG00000145675/ENSG00000069869/ENSG00000096717/ENSG00000174953/ENSG00000163161/ENSG00000011566/ENSG00000128272/ENSG00000128908/ENSG00000162607/ENSG00000102921/ENSG00000102081/ENSG00000144468/ENSG00000171497/ENSG00000213145/ENSG00000134001/ENSG00000156711/ENSG00000152894/ENSG00000143476/ENSG00000158773/ENSG00000188215/ENSG00000173039…
GO:0001771	immunological synapse formation	ENSG00000180644/ENSG00000107099/ENSG00000131981/ENSG00000071051/ENSG00000154928/ENSG00000013725/ENSG00000135077
GO:0043543	protein acylation	ENSG00000137265/ENSG00000127337/ENSG00000005302/ENSG00000107485/ENSG00000102974/ENSG00000071243/ENSG00000198604/ENSG00000153046/ENSG00000121579/ENSG00000096717/ENSG00000172977/ENSG00000178409/ENSG00000139618/ENSG00000134014/ENSG00000114982/ENSG00000043143/ENSG00000119335/ENSG00000172766/ENSG00000196363/ENSG00000173011/ENSG00000176476/ENSG00000119760/ENSG00000137133/ENSG00000273841/ENSG00000169375…
GO:0046135	pyrimidine nucleoside catabolic process	ENSG00000183696/ENSG00000239713/ENSG00000025708/ENSG00000122643/ENSG00000205309/ENSG00000243811/ENSG00000188641/ENSG00000125458/ENSG00000128394/ENSG00000147647
GO:2000779	regulation of double-strand break repair	ENSG00000163840/ENSG00000119906/ENSG00000134278/ENSG00000124795/ENSG00000101596/ENSG00000138496/ENSG00000161010/ENSG00000166439/ENSG00000171984/ENSG00000109685/ENSG00000116670/ENSG00000175643/ENSG00000163605/ENSG00000204991/ENSG00000155816/ENSG00000080345/ENSG00000140464/ENSG00000111602/ENSG00000108469/ENSG00000111247
GO:0009116	nucleoside metabolic process	ENSG00000183696/ENSG00000239713/ENSG00000124275/ENSG00000130717/ENSG00000025708/ENSG00000124596/ENSG00000122643/ENSG00000075643/ENSG00000014257/ENSG00000106733/ENSG00000205309/ENSG00000128059/ENSG00000243811/ENSG00000172113/ENSG00000188641/ENSG00000100226/ENSG00000102967/ENSG00000099256/ENSG00000179144/ENSG00000125458/ENSG00000163655/ENSG00000123505/ENSG00000023697/ENSG00000143156/ENSG00000140598…
GO:0045619	regulation of lymphocyte differentiation	ENSG00000116824/ENSG00000134460/ENSG00000137265/ENSG00000123338/ENSG00000163599/ENSG00000186818/ENSG00000107485/ENSG00000057657/ENSG00000198846/ENSG00000164136/ENSG00000125347/ENSG00000081237/ENSG00000114013/ENSG00000104312/ENSG00000118513/ENSG00000092020/ENSG00000100225/ENSG00000152518/ENSG00000122122/ENSG00000215417/ENSG00000204632/ENSG00000110944/ENSG00000136630/ENSG00000101882/ENSG00000020633…
GO:0006750	glutathione biosynthetic process	ENSG00000151012/ENSG00000128965/ENSG00000100983/ENSG00000023909/ENSG00000133313/ENSG00000116044/ENSG00000178814/ENSG00000001084
GO:0060547	negative regulation of necrotic cell death	ENSG00000116584/ENSG00000110330/ENSG00000125826/ENSG00000167996/ENSG00000168040/ENSG00000197329/ENSG00000163794/ENSG00000023445
GO:0032728	positive regulation of interferon-beta production	ENSG00000186141/ENSG00000125347/ENSG00000115267/ENSG00000107201/ENSG00000164342/ENSG00000104312/ENSG00000164104/ENSG00000185507/ENSG00000135829/ENSG00000183735/ENSG00000136869/ENSG00000137462/ENSG00000127666
GO:1901607	alpha-amino acid biosynthetic process	ENSG00000179918/ENSG00000120053/ENSG00000124275/ENSG00000182199/ENSG00000135069/ENSG00000149313/ENSG00000146733/ENSG00000092621/ENSG00000116984/ENSG00000070669/ENSG00000161653/ENSG00000135821/ENSG00000163738/ENSG00000116761/ENSG00000086475/ENSG00000145692/ENSG00000132840/ENSG00000130707/ENSG00000143811
GO:0016236	macroautophagy	ENSG00000141458/ENSG00000147894/ENSG00000254505/ENSG00000069869/ENSG00000096717/ENSG00000130766/ENSG00000196998/ENSG00000136436/ENSG00000156469/ENSG00000083290/ENSG00000163719/ENSG00000085978/ENSG00000069329/ENSG00000147416/ENSG00000123240/ENSG00000116954/ENSG00000104312/ENSG00000178607/ENSG00000032742/ENSG00000155506/ENSG00000264364/ENSG00000119541/ENSG00000188282/ENSG00000129515/ENSG00000150867…
GO:0070423	nucleotide-binding oligomerization domain containing signaling pathway	ENSG00000110330/ENSG00000108984/ENSG00000104312/ENSG00000023445/ENSG00000269335/ENSG00000083799/ENSG00000064012/ENSG00000136869/ENSG00000100906/ENSG00000173039/ENSG00000157625/ENSG00000150991/ENSG00000055208/ENSG00000134070
GO:0090305	nucleic acid phosphodiester bond hydrolysis	ENSG00000101773/ENSG00000183770/ENSG00000132773/ENSG00000122512/ENSG00000160917/ENSG00000189060/ENSG00000128191/ENSG00000078177/ENSG00000198924/ENSG00000152457/ENSG00000145216/ENSG00000120699/ENSG00000107371/ENSG00000165934/ENSG00000152520/ENSG00000152464/ENSG00000163161/ENSG00000134627/ENSG00000077514/ENSG00000148300/ENSG00000113522/ENSG00000101811/ENSG00000166938/ENSG00000172732/ENSG00000179041…
GO:1905269	positive regulation of chromatin organization	ENSG00000107485/ENSG00000075856/ENSG00000160679/ENSG00000096717/ENSG00000100603/ENSG00000204356/ENSG00000118513/ENSG00000011243/ENSG00000173011/ENSG00000162367/ENSG00000169375/ENSG00000102081/ENSG00000105127/ENSG00000100784/ENSG00000147548/ENSG00000136504/ENSG00000012048/ENSG00000166164/ENSG00000155827/ENSG00000080345/ENSG00000137815/ENSG00000185499/ENSG00000136807/ENSG00000168556/ENSG00000088305
GO:0002819	regulation of adaptive immune response	ENSG00000117091/ENSG00000107485/ENSG00000204525/ENSG00000096717/ENSG00000125347/ENSG00000107371/ENSG00000081237/ENSG00000076248/ENSG00000101017/ENSG00000223496/ENSG00000072694/ENSG00000102524/ENSG00000104312/ENSG00000166710/ENSG00000204642/ENSG00000206503/ENSG00000089041/ENSG00000185507/ENSG00000206341/ENSG00000104921/ENSG00000122122/ENSG00000204632/ENSG00000163251/ENSG00000168040/ENSG00000144381…
GO:0021877	forebrain neuron fate commitment	ENSG00000007372/ENSG00000127152/ENSG00000144355/ENSG00000119042/ENSG00000179348/ENSG00000115844
GO:2001034	positive regulation of double-strand break repair via nonhomologous end joining	ENSG00000163840/ENSG00000101596/ENSG00000138496/ENSG00000171984/ENSG00000116670/ENSG00000080345
GO:0051101	regulation of DNA binding	ENSG00000100985/ENSG00000137265/ENSG00000132326/ENSG00000175197/ENSG00000153879/ENSG00000189060/ENSG00000107485/ENSG00000163565/ENSG00000163161/ENSG00000096968/ENSG00000067066/ENSG00000164104/ENSG00000130956/ENSG00000254093/ENSG00000184939/ENSG00000169375/ENSG00000145649/ENSG00000062650/ENSG00000196591/ENSG00000116670/ENSG00000090447/ENSG00000107223/ENSG00000163132/ENSG00000100906/ENSG00000163564…
GO:0010508	positive regulation of autophagy	ENSG00000147894/ENSG00000080561/ENSG00000166289/ENSG00000096717/ENSG00000130766/ENSG00000136436/ENSG00000132109/ENSG00000123240/ENSG00000104312/ENSG00000100225/ENSG00000155506/ENSG00000188282/ENSG00000150867/ENSG00000110931/ENSG00000176994/ENSG00000171206/ENSG00000095787/ENSG00000159399/ENSG00000144118/ENSG00000269335/ENSG00000112425/ENSG00000116688/ENSG00000183735/ENSG00000197548/ENSG00000130147…
GO:0051090	regulation of DNA-binding transcription factor activity	ENSG00000006210/ENSG00000175197/ENSG00000112343/ENSG00000153879/ENSG00000131323/ENSG00000204397/ENSG00000080561/ENSG00000166501/ENSG00000106785/ENSG00000167550/ENSG00000116584/ENSG00000096717/ENSG00000125826/ENSG00000178685/ENSG00000101017/ENSG00000132109/ENSG00000198373/ENSG00000173334/ENSG00000107201/ENSG00000100902/ENSG00000164342/ENSG00000121060/ENSG00000096968/ENSG00000067066/ENSG00000104312…
GO:0002381	immunoglobulin production involved in immunoglobulin mediated immune response	ENSG00000107371/ENSG00000081237/ENSG00000104320/ENSG00000076248/ENSG00000101017/ENSG00000223496/ENSG00000156127/ENSG00000112130/ENSG00000144381/ENSG00000171984/ENSG00000109685/ENSG00000028277/ENSG00000116670/ENSG00000161955/ENSG00000080345/ENSG00000116062/ENSG00000076242
GO:0006368	transcription elongation from RNA polymerase II promoter	ENSG00000092201/ENSG00000187735/ENSG00000153187/ENSG00000163161/ENSG00000134014/ENSG00000020426/ENSG00000204356/ENSG00000112130/ENSG00000106462/ENSG00000111358/ENSG00000144231/ENSG00000149136/ENSG00000163166/ENSG00000105656/ENSG00000065883/ENSG00000137815/ENSG00000136807/ENSG00000120533/ENSG00000171843/ENSG00000060069/ENSG00000129315/ENSG00000188342/ENSG00000108469/ENSG00000072364
GO:0008625	extrinsic apoptotic signaling pathway via death domain receptors	ENSG00000171791/ENSG00000167895/ENSG00000145675/ENSG00000171552/ENSG00000132155/ENSG00000141682/ENSG00000116584/ENSG00000162772/ENSG00000170633/ENSG00000067066/ENSG00000164104/ENSG00000168040/ENSG00000103496/ENSG00000104375/ENSG00000162734/ENSG00000012048/ENSG00000137275/ENSG00000131981/ENSG00000138696/ENSG00000015475/ENSG00000064012/ENSG00000090339/ENSG00000092871/ENSG00000101109
GO:0045191	regulation of isotype switching	ENSG00000107371/ENSG00000081237/ENSG00000076248/ENSG00000101017/ENSG00000223496/ENSG00000171984/ENSG00000109685/ENSG00000116670/ENSG00000161955/ENSG00000080345/ENSG00000116062/ENSG00000076242
GO:0050686	negative regulation of mRNA processing	ENSG00000100722/ENSG00000205937/ENSG00000165119/ENSG00000157540/ENSG00000204356/ENSG00000155827/ENSG00000108561/ENSG00000115875/ENSG00000011304/ENSG00000136807/ENSG00000150459/ENSG00000129315
GO:0043631	RNA polyadenylation	ENSG00000100722/ENSG00000145216/ENSG00000165934/ENSG00000172409/ENSG00000101811/ENSG00000204356/ENSG00000165494/ENSG00000101104/ENSG00000121274/ENSG00000014164/ENSG00000213079/ENSG00000155827/ENSG00000138035/ENSG00000164329/ENSG00000136807/ENSG00000129315
GO:0016575	histone deacetylation	ENSG00000132326/ENSG00000005302/ENSG00000163517/ENSG00000111642/ENSG00000096717/ENSG00000148411/ENSG00000011243/ENSG00000164105/ENSG00000142082/ENSG00000169375/ENSG00000164576/ENSG00000105127/ENSG00000163794/ENSG00000196591/ENSG00000071655/ENSG00000138738/ENSG00000174744/ENSG00000145349/ENSG00000168556/ENSG00000103449/ENSG00000158711/ENSG00000150459
GO:0060330	regulation of response to interferon-gamma	ENSG00000115415/ENSG00000138496/ENSG00000173193/ENSG00000096968/ENSG00000140853/ENSG00000125686/ENSG00000175354/ENSG00000185338/ENSG00000027697/ENSG00000131408
GO:0060334	regulation of interferon-gamma-mediated signaling pathway	ENSG00000115415/ENSG00000138496/ENSG00000173193/ENSG00000096968/ENSG00000140853/ENSG00000125686/ENSG00000175354/ENSG00000185338/ENSG00000027697/ENSG00000131408
GO:0030225	macrophage differentiation	ENSG00000100985/ENSG00000164509/ENSG00000096717/ENSG00000173334/ENSG00000184371/ENSG00000163737/ENSG00000245848/ENSG00000168040/ENSG00000175354/ENSG00000137275/ENSG00000179348/ENSG00000064012/ENSG00000137462
GO:0045911	positive regulation of DNA recombination	ENSG00000107371/ENSG00000081237/ENSG00000076248/ENSG00000101017/ENSG00000223496/ENSG00000161010/ENSG00000171984/ENSG00000109685/ENSG00000116670/ENSG00000161955/ENSG00000080345/ENSG00000116062/ENSG00000076242
GO:0006997	nucleus organization	ENSG00000143479/ENSG00000111581/ENSG00000254505/ENSG00000166501/ENSG00000132475/ENSG00000110713/ENSG00000178093/ENSG00000134954/ENSG00000164850/ENSG00000166822/ENSG00000113569/ENSG00000166197/ENSG00000126749/ENSG00000164104/ENSG00000109917/ENSG00000112130/ENSG00000011243/ENSG00000085721/ENSG00000119541/ENSG00000055483/ENSG00000135052/ENSG00000170876/ENSG00000111224/ENSG00000138750/ENSG00000058804…
GO:0006999	nuclear pore organization	ENSG00000111581/ENSG00000110713/ENSG00000166822/ENSG00000138750/ENSG00000058804/ENSG00000155561/ENSG00000153207
GO:0034497	protein localization to phagophore assembly site	ENSG00000196998/ENSG00000085978/ENSG00000078142/ENSG00000116688/ENSG00000141580/ENSG00000175224/ENSG00000136874
GO:0043331	response to dsRNA	ENSG00000164430/ENSG00000141682/ENSG00000174953/ENSG00000115267/ENSG00000107201/ENSG00000164342/ENSG00000104312/ENSG00000089041/ENSG00000185745/ENSG00000168003/ENSG00000197329/ENSG00000144118/ENSG00000135829/ENSG00000090376/ENSG00000100906/ENSG00000100030/ENSG00000127666
GO:2001032	regulation of double-strand break repair via nonhomologous end joining	ENSG00000163840/ENSG00000124795/ENSG00000101596/ENSG00000138496/ENSG00000161010/ENSG00000171984/ENSG00000109685/ENSG00000116670/ENSG00000080345
GO:0051767	nitric-oxide synthase biosynthetic process	ENSG00000115415/ENSG00000108984/ENSG00000096968/ENSG00000104921/ENSG00000105835/ENSG00000108691/ENSG00000136869/ENSG00000137462
GO:0051769	regulation of nitric-oxide synthase biosynthetic process	ENSG00000115415/ENSG00000108984/ENSG00000096968/ENSG00000104921/ENSG00000105835/ENSG00000108691/ENSG00000136869/ENSG00000137462
GO:0032103	positive regulation of response to external stimulus	ENSG00000275302/ENSG00000006210/ENSG00000105851/ENSG00000123338/ENSG00000137628/ENSG00000178726/ENSG00000163823/ENSG00000164136/ENSG00000277632/ENSG00000134954/ENSG00000213654/ENSG00000100603/ENSG00000123240/ENSG00000164344/ENSG00000164342/ENSG00000096968/ENSG00000146070/ENSG00000104312/ENSG00000150630/ENSG00000143185/ENSG00000169896/ENSG00000184371/ENSG00000135124/ENSG00000065427/ENSG00000102794…
GO:0002433	immune response-regulating cell surface receptor signaling pathway involved in phagocytosis	ENSG00000123338/ENSG00000062598/ENSG00000160293/ENSG00000107263/ENSG00000145675/ENSG00000141968/ENSG00000081237/ENSG00000106299/ENSG00000197943/ENSG00000072694/ENSG00000198821/ENSG00000136286/ENSG00000143226/ENSG00000000938/ENSG00000100030/ENSG00000176105/ENSG00000055163/ENSG00000149177/ENSG00000061676/ENSG00000122574
GO:0038096	Fc-gamma receptor signaling pathway involved in phagocytosis	ENSG00000123338/ENSG00000062598/ENSG00000160293/ENSG00000107263/ENSG00000145675/ENSG00000141968/ENSG00000081237/ENSG00000106299/ENSG00000197943/ENSG00000072694/ENSG00000198821/ENSG00000136286/ENSG00000143226/ENSG00000000938/ENSG00000100030/ENSG00000176105/ENSG00000055163/ENSG00000149177/ENSG00000061676/ENSG00000122574
GO:0000725	recombinational repair	ENSG00000101773/ENSG00000134758/ENSG00000214941/ENSG00000171792/ENSG00000101596/ENSG00000139618/ENSG00000178966/ENSG00000113522/ENSG00000104320/ENSG00000128908/ENSG00000172732/ENSG00000100918/ENSG00000182185/ENSG00000161010/ENSG00000083093/ENSG00000101347/ENSG00000012048/ENSG00000171984/ENSG00000093009/ENSG00000116670/ENSG00000175643/ENSG00000163605/ENSG00000080345/ENSG00000108469/ENSG00000115233…
GO:0010390	histone monoubiquitination	ENSG00000163840/ENSG00000168283/ENSG00000156374/ENSG00000183337/ENSG00000170142/ENSG00000095787/ENSG00000089094/ENSG00000155827/ENSG00000108395/ENSG00000163602/ENSG00000180628/ENSG00000276043
GO:0043114	regulation of vascular permeability	ENSG00000196639/ENSG00000145147/ENSG00000163794/ENSG00000079385/ENSG00000186642/ENSG00000160007/ENSG00000075073/ENSG00000176105/ENSG00000149177/ENSG00000184489/ENSG00000128271/ENSG00000148926
GO:0070997	neuron death	ENSG00000126778/ENSG00000006210/ENSG00000171791/ENSG00000175197/ENSG00000107485/ENSG00000100601/ENSG00000254505/ENSG00000197442/ENSG00000171552/ENSG00000277632/ENSG00000096717/ENSG00000090861/ENSG00000128272/ENSG00000159593/ENSG00000069329/ENSG00000151012/ENSG00000168209/ENSG00000072694/ENSG00000096968/ENSG00000119335/ENSG00000118513/ENSG00000100225/ENSG00000181220/ENSG00000109917/ENSG00000169896…
GO:0050856	regulation of T cell receptor signaling pathway	ENSG00000182866/ENSG00000186818/ENSG00000117228/ENSG00000120690/ENSG00000175354/ENSG00000131981/ENSG00000079385/ENSG00000083799/ENSG00000163519/ENSG00000111679/ENSG00000172175/ENSG00000173039/ENSG00000149177
GO:2001234	negative regulation of apoptotic signaling pathway	ENSG00000100985/ENSG00000006210/ENSG00000171791/ENSG00000213699/ENSG00000126709/ENSG00000171552/ENSG00000132155/ENSG00000116584/ENSG00000096717/ENSG00000086061/ENSG00000170633/ENSG00000139644/ENSG00000164104/ENSG00000085721/ENSG00000023909/ENSG00000163737/ENSG00000168040/ENSG00000273841/ENSG00000112319/ENSG00000162734/ENSG00000008735/ENSG00000012048/ENSG00000137275/ENSG00000108179/ENSG00000107731…
GO:0006513	protein monoubiquitination	ENSG00000163840/ENSG00000069869/ENSG00000168283/ENSG00000110330/ENSG00000156374/ENSG00000132109/ENSG00000183337/ENSG00000121060/ENSG00000055130/ENSG00000170142/ENSG00000095787/ENSG00000089094/ENSG00000155827/ENSG00000108395/ENSG00000163602/ENSG00000143476/ENSG00000180628/ENSG00000086758/ENSG00000276043
GO:0043487	regulation of RNA stability	ENSG00000100722/ENSG00000120699/ENSG00000172239/ENSG00000174953/ENSG00000107371/ENSG00000153187/ENSG00000140350/ENSG00000082898/ENSG00000132819/ENSG00000223496/ENSG00000119335/ENSG00000152518/ENSG00000174606/ENSG00000155506/ENSG00000153048/ENSG00000155363/ENSG00000102081/ENSG00000114127/ENSG00000164329/ENSG00000066044/ENSG00000077348/ENSG00000135829/ENSG00000168621/ENSG00000161955/ENSG00000159217…
GO:1901214	regulation of neuron death	ENSG00000126778/ENSG00000006210/ENSG00000171791/ENSG00000175197/ENSG00000107485/ENSG00000100601/ENSG00000254505/ENSG00000197442/ENSG00000171552/ENSG00000277632/ENSG00000096717/ENSG00000090861/ENSG00000128272/ENSG00000159593/ENSG00000069329/ENSG00000151012/ENSG00000168209/ENSG00000072694/ENSG00000096968/ENSG00000119335/ENSG00000118513/ENSG00000100225/ENSG00000181220/ENSG00000109917/ENSG00000169896…
GO:0016241	regulation of macroautophagy	ENSG00000141458/ENSG00000147894/ENSG00000254505/ENSG00000069869/ENSG00000096717/ENSG00000130766/ENSG00000136436/ENSG00000069329/ENSG00000147416/ENSG00000123240/ENSG00000116954/ENSG00000104312/ENSG00000178607/ENSG00000032742/ENSG00000155506/ENSG00000188282/ENSG00000129515/ENSG00000150867/ENSG00000176994/ENSG00000055483/ENSG00000095787/ENSG00000144118/ENSG00000269335/ENSG00000112425/ENSG00000116688…
GO:1903901	negative regulation of viral life cycle	ENSG00000080561/ENSG00000239713/ENSG00000101558/ENSG00000157601/ENSG00000188313/ENSG00000163565/ENSG00000152778/ENSG00000111331/ENSG00000178685/ENSG00000132109/ENSG00000185885/ENSG00000166801/ENSG00000121060/ENSG00000243811/ENSG00000185745/ENSG00000234127/ENSG00000130813/ENSG00000105939/ENSG00000055332/ENSG00000171206/ENSG00000130303/ENSG00000185201/ENSG00000187608/ENSG00000140464/ENSG00000129351…
GO:0050900	leukocyte migration	ENSG00000100985/ENSG00000116824/ENSG00000117091/ENSG00000160593/ENSG00000182866/ENSG00000275302/ENSG00000006210/ENSG00000105851/ENSG00000136732/ENSG00000123338/ENSG00000107485/ENSG00000163823/ENSG00000005844/ENSG00000145675/ENSG00000188404/ENSG00000277632/ENSG00000072786/ENSG00000196639/ENSG00000130300/ENSG00000162692/ENSG00000157873/ENSG00000163734/ENSG00000141968/ENSG00000213654/ENSG00000106804…
GO:0070498	interleukin-1-mediated signaling pathway	ENSG00000164164/ENSG00000168884/ENSG00000028116/ENSG00000104312/ENSG00000055130/ENSG00000100784/ENSG00000197329/ENSG00000269335/ENSG00000090376/ENSG00000161011/ENSG00000100906/ENSG00000173039/ENSG00000157625/ENSG00000150991/ENSG00000055208/ENSG00000134070
GO:0046635	positive regulation of alpha-beta T cell activation	ENSG00000123338/ENSG00000081237/ENSG00000114013/ENSG00000104312/ENSG00000118513/ENSG00000122122/ENSG00000110944/ENSG00000136630/ENSG00000101882/ENSG00000204592/ENSG00000020633/ENSG00000185338/ENSG00000120694/ENSG00000105246/ENSG00000172175/ENSG00000115085/ENSG00000168811/ENSG00000112149
GO:0051099	positive regulation of binding	ENSG00000100985/ENSG00000137265/ENSG00000153879/ENSG00000175029/ENSG00000163840/ENSG00000189060/ENSG00000107485/ENSG00000101255/ENSG00000113575/ENSG00000138496/ENSG00000096968/ENSG00000155962/ENSG00000104312/ENSG00000166710/ENSG00000164104/ENSG00000254093/ENSG00000114251/ENSG00000102081/ENSG00000104375/ENSG00000109756/ENSG00000062650/ENSG00000131981/ENSG00000163554/ENSG00000144118/ENSG00000184110…
GO:0038093	Fc receptor signaling pathway	ENSG00000043462/ENSG00000123338/ENSG00000062598/ENSG00000160293/ENSG00000107263/ENSG00000145675/ENSG00000141968/ENSG00000081237/ENSG00000106299/ENSG00000113263/ENSG00000197943/ENSG00000072694/ENSG00000198821/ENSG00000136286/ENSG00000269335/ENSG00000143226/ENSG00000000938/ENSG00000138814/ENSG00000172175/ENSG00000173039/ENSG00000100030/ENSG00000157625/ENSG00000176105/ENSG00000055163/ENSG00000149177…
GO:0031058	positive regulation of histone modification	ENSG00000107485/ENSG00000075856/ENSG00000160679/ENSG00000096717/ENSG00000100603/ENSG00000204356/ENSG00000118513/ENSG00000011243/ENSG00000173011/ENSG00000102081/ENSG00000105127/ENSG00000100784/ENSG00000147548/ENSG00000136504/ENSG00000012048/ENSG00000166164/ENSG00000155827/ENSG00000080345/ENSG00000137815/ENSG00000185499/ENSG00000136807/ENSG00000168556/ENSG00000088305
GO:0050434	positive regulation of viral transcription	ENSG00000100603/ENSG00000153922/ENSG00000160208/ENSG00000105707/ENSG00000090447/ENSG00000135829/ENSG00000136807/ENSG00000060069/ENSG00000129315
GO:0031056	regulation of histone modification	ENSG00000107485/ENSG00000102974/ENSG00000075856/ENSG00000160679/ENSG00000096717/ENSG00000100603/ENSG00000183337/ENSG00000204356/ENSG00000119335/ENSG00000118513/ENSG00000011243/ENSG00000173011/ENSG00000169375/ENSG00000102081/ENSG00000105127/ENSG00000100784/ENSG00000147548/ENSG00000136504/ENSG00000012048/ENSG00000166164/ENSG00000155827/ENSG00000163794/ENSG00000163166/ENSG00000179348/ENSG00000080345…
GO:1902042	negative regulation of extrinsic apoptotic signaling pathway via death domain receptors	ENSG00000171552/ENSG00000132155/ENSG00000116584/ENSG00000170633/ENSG00000164104/ENSG00000168040/ENSG00000162734/ENSG00000012048/ENSG00000137275/ENSG00000064012/ENSG00000090339/ENSG00000092871
GO:0033120	positive regulation of RNA splicing	ENSG00000145675/ENSG00000110713/ENSG00000086589/ENSG00000100603/ENSG00000157540/ENSG00000107290/ENSG00000178607/ENSG00000130956/ENSG00000109917/ENSG00000143889/ENSG00000213516/ENSG00000136527/ENSG00000143368
GO:0006575	cellular modified amino acid metabolic process	ENSG00000110090/ENSG00000107485/ENSG00000172197/ENSG00000124275/ENSG00000182199/ENSG00000065911/ENSG00000149313/ENSG00000093134/ENSG00000197448/ENSG00000144837/ENSG00000188313/ENSG00000138413/ENSG00000151012/ENSG00000205560/ENSG00000159131/ENSG00000128965/ENSG00000100983/ENSG00000023909/ENSG00000197208/ENSG00000125686/ENSG00000125779/ENSG00000105707/ENSG00000144908/ENSG00000131979/ENSG00000163738…
GO:0019184	nonribosomal peptide biosynthetic process	ENSG00000151012/ENSG00000128965/ENSG00000100983/ENSG00000023909/ENSG00000133313/ENSG00000116044/ENSG00000178814/ENSG00000001084
GO:1904469	positive regulation of tumor necrosis factor secretion	ENSG00000115267/ENSG00000107201/ENSG00000114251/ENSG00000163251/ENSG00000144381/ENSG00000135829/ENSG00000135077
GO:0046822	regulation of nucleocytoplasmic transport	ENSG00000145675/ENSG00000069869/ENSG00000096717/ENSG00000086589/ENSG00000213024/ENSG00000082898/ENSG00000183486/ENSG00000096968/ENSG00000067066/ENSG00000166197/ENSG00000109917/ENSG00000011243/ENSG00000139496/ENSG00000115137/ENSG00000125686/ENSG00000014164/ENSG00000186642/ENSG00000163166/ENSG00000065150/ENSG00000138750/ENSG00000132953/ENSG00000135829/ENSG00000100030/ENSG00000134072/ENSG00000136938…
GO:0000726	non-recombinational repair	ENSG00000101773/ENSG00000134758/ENSG00000163840/ENSG00000198924/ENSG00000152457/ENSG00000187736/ENSG00000124795/ENSG00000101596/ENSG00000172977/ENSG00000138496/ENSG00000113522/ENSG00000104320/ENSG00000112130/ENSG00000161010/ENSG00000087206/ENSG00000012048/ENSG00000171984/ENSG00000109685/ENSG00000116670/ENSG00000118655/ENSG00000196419/ENSG00000080345/ENSG00000076242/ENSG00000115233
GO:0006378	mRNA polyadenylation	ENSG00000100722/ENSG00000145216/ENSG00000165934/ENSG00000172409/ENSG00000101811/ENSG00000204356/ENSG00000165494/ENSG00000101104/ENSG00000121274/ENSG00000014164/ENSG00000213079/ENSG00000155827/ENSG00000138035/ENSG00000136807/ENSG00000129315
GO:0043902	positive regulation of multi-organism process	ENSG00000180644/ENSG00000112343/ENSG00000137628/ENSG00000108055/ENSG00000101558/ENSG00000179262/ENSG00000100603/ENSG00000160710/ENSG00000132109/ENSG00000153922/ENSG00000123240/ENSG00000105792/ENSG00000104312/ENSG00000160208/ENSG00000185745/ENSG00000155506/ENSG00000104921/ENSG00000102794/ENSG00000119541/ENSG00000102081/ENSG00000238227/ENSG00000171497/ENSG00000105707/ENSG00000108771/ENSG00000145685…
GO:1903749	positive regulation of establishment of protein localization to mitochondrion	ENSG00000100453/ENSG00000171791/ENSG00000141682/ENSG00000173210/ENSG00000092098/ENSG00000177479/ENSG00000163251/ENSG00000055483/ENSG00000070770/ENSG00000015475/ENSG00000100099/ENSG00000064012/ENSG00000185651/ENSG00000175224/ENSG00000086758/ENSG00000160695/ENSG00000101412
GO:0038094	Fc-gamma receptor signaling pathway	ENSG00000123338/ENSG00000062598/ENSG00000160293/ENSG00000107263/ENSG00000145675/ENSG00000141968/ENSG00000081237/ENSG00000106299/ENSG00000197943/ENSG00000072694/ENSG00000198821/ENSG00000136286/ENSG00000143226/ENSG00000000938/ENSG00000100030/ENSG00000176105/ENSG00000055163/ENSG00000149177/ENSG00000061676/ENSG00000122574
GO:0050691	regulation of defense response to virus by host	ENSG00000163840/ENSG00000239713/ENSG00000164430/ENSG00000115415/ENSG00000164136/ENSG00000138496/ENSG00000107201/ENSG00000163568/ENSG00000185745/ENSG00000110944/ENSG00000169375/ENSG00000135829/ENSG00000056972/ENSG00000128394
GO:0030522	intracellular receptor signaling pathway	ENSG00000174738/ENSG00000175029/ENSG00000137628/ENSG00000069869/ENSG00000103126/ENSG00000096717/ENSG00000172977/ENSG00000110330/ENSG00000073331/ENSG00000108984/ENSG00000164749/ENSG00000115267/ENSG00000164850/ENSG00000100603/ENSG00000086061/ENSG00000170633/ENSG00000107201/ENSG00000063978/ENSG00000096968/ENSG00000104312/ENSG00000185507/ENSG00000042429/ENSG00000008405/ENSG00000106462/ENSG00000125686…
GO:0030183	B cell differentiation	ENSG00000171791/ENSG00000153879/ENSG00000123338/ENSG00000145675/ENSG00000152457/ENSG00000187736/ENSG00000162692/ENSG00000081237/ENSG00000197943/ENSG00000072694/ENSG00000172845/ENSG00000092020/ENSG00000152518/ENSG00000215417/ENSG00000217128/ENSG00000175354/ENSG00000028277/ENSG00000151694/ENSG00000083799/ENSG00000078596/ENSG00000111679/ENSG00000172175/ENSG00000145041/ENSG00000154822/ENSG00000149177…
GO:0043489	RNA stabilization	ENSG00000172239/ENSG00000174953/ENSG00000153187/ENSG00000132819/ENSG00000174606/ENSG00000155506/ENSG00000164329/ENSG00000066044/ENSG00000135829/ENSG00000168621/ENSG00000159217/ENSG00000177733/ENSG00000101412
GO:0006986	response to unfolded protein	ENSG00000175197/ENSG00000184205/ENSG00000087074/ENSG00000113013/ENSG00000145675/ENSG00000162772/ENSG00000113739/ENSG00000144224/ENSG00000128272/ENSG00000086061/ENSG00000116663/ENSG00000151778/ENSG00000123240/ENSG00000118217/ENSG00000178607/ENSG00000139644/ENSG00000128965/ENSG00000284024/ENSG00000070669/ENSG00000143321/ENSG00000144381/ENSG00000055332/ENSG00000175354/ENSG00000144468/ENSG00000120694…
GO:0045582	positive regulation of T cell differentiation	ENSG00000134460/ENSG00000123338/ENSG00000186818/ENSG00000107485/ENSG00000081237/ENSG00000114013/ENSG00000104312/ENSG00000118513/ENSG00000122122/ENSG00000204632/ENSG00000110944/ENSG00000136630/ENSG00000101882/ENSG00000020633/ENSG00000185338/ENSG00000083799/ENSG00000125657/ENSG00000112299/ENSG00000172175/ENSG00000115085/ENSG00000168811/ENSG00000168685/ENSG00000112149
GO:0006476	protein deacetylation	ENSG00000132326/ENSG00000005302/ENSG00000163517/ENSG00000111642/ENSG00000096717/ENSG00000157540/ENSG00000148411/ENSG00000011243/ENSG00000164105/ENSG00000142082/ENSG00000169375/ENSG00000164576/ENSG00000105127/ENSG00000163794/ENSG00000196591/ENSG00000071655/ENSG00000138738/ENSG00000174744/ENSG00000145349/ENSG00000168556/ENSG00000103449/ENSG00000158711/ENSG00000150459/ENSG00000124523
GO:0071496	cellular response to external stimulus	ENSG00000165168/ENSG00000183696/ENSG00000155090/ENSG00000171791/ENSG00000123700/ENSG00000120053/ENSG00000197442/ENSG00000137752/ENSG00000164136/ENSG00000141682/ENSG00000096717/ENSG00000162772/ENSG00000130766/ENSG00000163565/ENSG00000125347/ENSG00000081237/ENSG00000100603/ENSG00000128272/ENSG00000101017/ENSG00000070961/ENSG00000104518/ENSG00000148346/ENSG00000164342/ENSG00000116954/ENSG00000102572…
GO:0090501	RNA phosphodiester bond hydrolysis	ENSG00000132773/ENSG00000160917/ENSG00000128191/ENSG00000145216/ENSG00000120699/ENSG00000107371/ENSG00000165934/ENSG00000152520/ENSG00000152464/ENSG00000134627/ENSG00000101811/ENSG00000166938/ENSG00000179041/ENSG00000178718/ENSG00000223496/ENSG00000178607/ENSG00000165494/ENSG00000198860/ENSG00000155363/ENSG00000136104/ENSG00000135900/ENSG00000101347/ENSG00000172336/ENSG00000114127/ENSG00000148688…
GO:0034976	response to endoplasmic reticulum stress	ENSG00000171791/ENSG00000175197/ENSG00000184205/ENSG00000087074/ENSG00000101255/ENSG00000196954/ENSG00000197442/ENSG00000155313/ENSG00000145675/ENSG00000141682/ENSG00000096717/ENSG00000162772/ENSG00000130766/ENSG00000113739/ENSG00000144224/ENSG00000128272/ENSG00000239857/ENSG00000116663/ENSG00000151778/ENSG00000118217/ENSG00000072694/ENSG00000121060/ENSG00000148719/ENSG00000138942/ENSG00000178607…
GO:0009067	aspartate family amino acid biosynthetic process	ENSG00000120053/ENSG00000124275/ENSG00000149313/ENSG00000116984/ENSG00000070669/ENSG00000163738/ENSG00000116761/ENSG00000145692/ENSG00000132840
GO:0000724	double-strand break repair via homologous recombination	ENSG00000101773/ENSG00000134758/ENSG00000214941/ENSG00000101596/ENSG00000139618/ENSG00000178966/ENSG00000113522/ENSG00000104320/ENSG00000128908/ENSG00000172732/ENSG00000100918/ENSG00000182185/ENSG00000161010/ENSG00000083093/ENSG00000101347/ENSG00000012048/ENSG00000171984/ENSG00000093009/ENSG00000116670/ENSG00000175643/ENSG00000163605/ENSG00000080345/ENSG00000108469/ENSG00000115233/ENSG00000168411…
GO:0001510	RNA methylation	ENSG00000122687/ENSG00000171861/ENSG00000146834/ENSG00000137200/ENSG00000126814/ENSG00000137760/ENSG00000180917/ENSG00000126749/ENSG00000137574/ENSG00000089195/ENSG00000111641/ENSG00000066651/ENSG00000206562/ENSG00000166166/ENSG00000105879/ENSG00000136932/ENSG00000130305/ENSG00000104907/ENSG00000168806/ENSG00000250305
GO:0002708	positive regulation of lymphocyte mediated immunity	ENSG00000107485/ENSG00000204525/ENSG00000107371/ENSG00000141968/ENSG00000081237/ENSG00000089692/ENSG00000111981/ENSG00000076248/ENSG00000101017/ENSG00000223496/ENSG00000166710/ENSG00000204642/ENSG00000206503/ENSG00000115607/ENSG00000089041/ENSG00000206341/ENSG00000104921/ENSG00000122122/ENSG00000204632/ENSG00000163251/ENSG00000168040/ENSG00000144381/ENSG00000110944/ENSG00000204592/ENSG00000171984…
GO:0050854	regulation of antigen receptor-mediated signaling pathway	ENSG00000182866/ENSG00000186818/ENSG00000117228/ENSG00000166501/ENSG00000081237/ENSG00000120690/ENSG00000175354/ENSG00000131981/ENSG00000079385/ENSG00000083799/ENSG00000163519/ENSG00000111679/ENSG00000172175/ENSG00000173039/ENSG00000154822/ENSG00000149177/ENSG00000132522
GO:0046634	regulation of alpha-beta T cell activation	ENSG00000137265/ENSG00000123338/ENSG00000107485/ENSG00000057657/ENSG00000157873/ENSG00000125347/ENSG00000081237/ENSG00000114013/ENSG00000104312/ENSG00000118513/ENSG00000122122/ENSG00000110944/ENSG00000136630/ENSG00000101882/ENSG00000204592/ENSG00000020633/ENSG00000185338/ENSG00000120694/ENSG00000105246/ENSG00000120217/ENSG00000172175/ENSG00000121653/ENSG00000115085/ENSG00000168811/ENSG00000128271…
GO:0008652	cellular amino acid biosynthetic process	ENSG00000179918/ENSG00000120053/ENSG00000124275/ENSG00000182199/ENSG00000135069/ENSG00000149313/ENSG00000146733/ENSG00000166123/ENSG00000092621/ENSG00000116984/ENSG00000070669/ENSG00000188641/ENSG00000161653/ENSG00000135821/ENSG00000163738/ENSG00000116761/ENSG00000086475/ENSG00000145692/ENSG00000132840/ENSG00000130707/ENSG00000143811
GO:0000018	regulation of DNA recombination	ENSG00000189060/ENSG00000101596/ENSG00000107371/ENSG00000081237/ENSG00000163161/ENSG00000113522/ENSG00000076248/ENSG00000101017/ENSG00000223496/ENSG00000161010/ENSG00000171984/ENSG00000109685/ENSG00000116670/ENSG00000175643/ENSG00000163605/ENSG00000161955/ENSG00000080345/ENSG00000116062/ENSG00000184897/ENSG00000168685/ENSG00000108469/ENSG00000076242/ENSG00000111247
GO:0002761	regulation of myeloid leukocyte differentiation	ENSG00000155090/ENSG00000186818/ENSG00000163823/ENSG00000145675/ENSG00000277632/ENSG00000143575/ENSG00000173334/ENSG00000164342/ENSG00000068323/ENSG00000185507/ENSG00000184371/ENSG00000183864/ENSG00000164038/ENSG00000119714/ENSG00000163737/ENSG00000162367/ENSG00000168040/ENSG00000110944/ENSG00000175354/ENSG00000137275/ENSG00000079385/ENSG00000179348/ENSG00000064012/ENSG00000136869/ENSG00000172216…
GO:0035458	cellular response to interferon-beta	ENSG00000115415/ENSG00000125347/ENSG00000164342/ENSG00000163568/ENSG00000185745/ENSG00000102794/ENSG00000138035/ENSG00000204010
GO:0002822	regulation of adaptive immune response based on somatic recombination of immune receptors built from immunoglobulin superfamily domains	ENSG00000107485/ENSG00000204525/ENSG00000107371/ENSG00000081237/ENSG00000076248/ENSG00000101017/ENSG00000223496/ENSG00000072694/ENSG00000102524/ENSG00000104312/ENSG00000166710/ENSG00000204642/ENSG00000206503/ENSG00000089041/ENSG00000206341/ENSG00000104921/ENSG00000122122/ENSG00000204632/ENSG00000163251/ENSG00000168040/ENSG00000144381/ENSG00000110944/ENSG00000136630/ENSG00000174564/ENSG00000204592…
GO:0000380	alternative mRNA splicing, via spliceosome	ENSG00000075856/ENSG00000205937/ENSG00000153187/ENSG00000157540/ENSG00000134453/ENSG00000174891/ENSG00000102081/ENSG00000100201/ENSG00000076770/ENSG00000149187/ENSG00000115875/ENSG00000265241/ENSG00000136527/ENSG00000065883/ENSG00000135829/ENSG00000161082/ENSG00000011304/ENSG00000185272/ENSG00000150459
GO:0002637	regulation of immunoglobulin production	ENSG00000107371/ENSG00000081237/ENSG00000076248/ENSG00000101017/ENSG00000223496/ENSG00000072694/ENSG00000139644/ENSG00000122122/ENSG00000103496/ENSG00000204592/ENSG00000171984/ENSG00000170476/ENSG00000109685/ENSG00000116670/ENSG00000161955/ENSG00000080345/ENSG00000116062/ENSG00000123496/ENSG00000076242
GO:0006304	DNA modification	ENSG00000164164/ENSG00000101574/ENSG00000107485/ENSG00000102974/ENSG00000100601/ENSG00000239713/ENSG00000124275/ENSG00000178409/ENSG00000107371/ENSG00000134627/ENSG00000076248/ENSG00000223496/ENSG00000243811/ENSG00000106462/ENSG00000012048/ENSG00000179598/ENSG00000159055/ENSG00000071655/ENSG00000077348/ENSG00000134046/ENSG00000132781/ENSG00000143194/ENSG00000166199/ENSG00000128394/ENSG00000171681…
GO:0009164	nucleoside catabolic process	ENSG00000183696/ENSG00000239713/ENSG00000025708/ENSG00000122643/ENSG00000205309/ENSG00000243811/ENSG00000188641/ENSG00000125458/ENSG00000023697/ENSG00000128394/ENSG00000147647
GO:0034243	regulation of transcription elongation from RNA polymerase II promoter	ENSG00000092201/ENSG00000153187/ENSG00000204356/ENSG00000112130/ENSG00000106462/ENSG00000105656/ENSG00000065883/ENSG00000137815/ENSG00000136807/ENSG00000188342/ENSG00000108469
GO:0022409	positive regulation of cell-cell adhesion	ENSG00000134460/ENSG00000163600/ENSG00000182866/ENSG00000103423/ENSG00000006210/ENSG00000123338/ENSG00000163599/ENSG00000186818/ENSG00000107485/ENSG00000145675/ENSG00000164136/ENSG00000162692/ENSG00000157873/ENSG00000141968/ENSG00000081237/ENSG00000114013/ENSG00000134954/ENSG00000102524/ENSG00000104312/ENSG00000118513/ENSG00000122122/ENSG00000114251/ENSG00000204632/ENSG00000107099/ENSG00000168040…
GO:0034644	cellular response to UV	ENSG00000154767/ENSG00000204397/ENSG00000171792/ENSG00000145675/ENSG00000069869/ENSG00000096717/ENSG00000174953/ENSG00000128272/ENSG00000128908/ENSG00000102921/ENSG00000102081/ENSG00000144468/ENSG00000171497/ENSG00000213145/ENSG00000134001/ENSG00000156711/ENSG00000152894/ENSG00000101442/ENSG00000136997/ENSG00000181218
GO:0002730	regulation of dendritic cell cytokine production	ENSG00000174953/ENSG00000107201/ENSG00000164342/ENSG00000130303/ENSG00000136869/ENSG00000127666
GO:0010452	histone H3-K36 methylation	ENSG00000183337/ENSG00000147548/ENSG00000109685/ENSG00000143499/ENSG00000163166/ENSG00000165671
GO:0033523	histone H2B ubiquitination	ENSG00000163840/ENSG00000112130/ENSG00000170142/ENSG00000095787/ENSG00000155827/ENSG00000136807
GO:0045351	type I interferon biosynthetic process	ENSG00000123609/ENSG00000164342/ENSG00000185507/ENSG00000183735/ENSG00000136869/ENSG00000127666
GO:0060546	negative regulation of necroptotic process	ENSG00000116584/ENSG00000110330/ENSG00000125826/ENSG00000168040/ENSG00000197329/ENSG00000023445
GO:0070585	protein localization to mitochondrion	ENSG00000100453/ENSG00000171791/ENSG00000175197/ENSG00000163528/ENSG00000164284/ENSG00000141682/ENSG00000086061/ENSG00000143575/ENSG00000173210/ENSG00000104980/ENSG00000100225/ENSG00000092098/ENSG00000177479/ENSG00000163251/ENSG00000144381/ENSG00000055483/ENSG00000213221/ENSG00000159399/ENSG00000070770/ENSG00000015475/ENSG00000100099/ENSG00000116688/ENSG00000064012/ENSG00000185651/ENSG00000175224…
GO:0002758	innate immune response-activating signal transduction	ENSG00000137265/ENSG00000164164/ENSG00000131323/ENSG00000137628/ENSG00000147324/ENSG00000168884/ENSG00000132155/ENSG00000110330/ENSG00000073331/ENSG00000125347/ENSG00000108984/ENSG00000115267/ENSG00000107201/ENSG00000164342/ENSG00000197943/ENSG00000104312/ENSG00000185507/ENSG00000169896/ENSG00000102794/ENSG00000168040/ENSG00000144381/ENSG00000078142/ENSG00000100784/ENSG00000050730/ENSG00000137275…
GO:0042772	DNA damage response, signal transduction resulting in transcription	ENSG00000172977/ENSG00000067066/ENSG00000012048/ENSG00000116670/ENSG00000090447/ENSG00000185499/ENSG00000163564
GO:0022407	regulation of cell-cell adhesion	ENSG00000134460/ENSG00000163600/ENSG00000182866/ENSG00000103423/ENSG00000006210/ENSG00000123338/ENSG00000163599/ENSG00000186818/ENSG00000107485/ENSG00000145675/ENSG00000164136/ENSG00000162692/ENSG00000157873/ENSG00000125347/ENSG00000141968/ENSG00000081237/ENSG00000089692/ENSG00000114013/ENSG00000134954/ENSG00000076641/ENSG00000072694/ENSG00000102524/ENSG00000096968/ENSG00000104312/ENSG00000118513…
GO:1902036	regulation of hematopoietic stem cell differentiation	ENSG00000107485/ENSG00000140262/ENSG00000118513/ENSG00000162367/ENSG00000055332/ENSG00000135363/ENSG00000116044/ENSG00000179348/ENSG00000091127
GO:0016073	snRNA metabolic process	ENSG00000132773/ENSG00000146834/ENSG00000138614/ENSG00000120699/ENSG00000107371/ENSG00000164941/ENSG00000223496/ENSG00000023608/ENSG00000137413/ENSG00000104976/ENSG00000273841/ENSG00000102786/ENSG00000144231/ENSG00000028277/ENSG00000105656/ENSG00000077348/ENSG00000106290/ENSG00000165417/ENSG00000149262/ENSG00000136807/ENSG00000129315/ENSG00000188342/ENSG00000143493
GO:0072655	establishment of protein localization to mitochondrion	ENSG00000100453/ENSG00000171791/ENSG00000175197/ENSG00000163528/ENSG00000164284/ENSG00000141682/ENSG00000086061/ENSG00000143575/ENSG00000173210/ENSG00000104980/ENSG00000100225/ENSG00000092098/ENSG00000177479/ENSG00000163251/ENSG00000144381/ENSG00000055483/ENSG00000213221/ENSG00000159399/ENSG00000070770/ENSG00000015475/ENSG00000100099/ENSG00000116688/ENSG00000064012/ENSG00000185651/ENSG00000175224…
GO:0045785	positive regulation of cell adhesion	ENSG00000134460/ENSG00000163600/ENSG00000182866/ENSG00000103423/ENSG00000006210/ENSG00000123338/ENSG00000163599/ENSG00000186818/ENSG00000107485/ENSG00000145675/ENSG00000198759/ENSG00000164136/ENSG00000162692/ENSG00000157873/ENSG00000141968/ENSG00000081237/ENSG00000114013/ENSG00000107742/ENSG00000134954/ENSG00000213853/ENSG00000106823/ENSG00000102524/ENSG00000096968/ENSG00000104312/ENSG00000118513…
GO:0051865	protein autoubiquitination	ENSG00000172985/ENSG00000163840/ENSG00000187147/ENSG00000132109/ENSG00000198373/ENSG00000063978/ENSG00000118518/ENSG00000138942/ENSG00000112130/ENSG00000012048/ENSG00000108395/ENSG00000131508/ENSG00000167333/ENSG00000103429/ENSG00000173821/ENSG00000276043/ENSG00000198060
GO:0032733	positive regulation of interleukin-10 production	ENSG00000137265/ENSG00000122122/ENSG00000144381/ENSG00000110944/ENSG00000174564/ENSG00000120217/ENSG00000136869/ENSG00000137462/ENSG00000181847/ENSG00000112149
GO:0043372	positive regulation of CD4-positive, alpha-beta T cell differentiation	ENSG00000123338/ENSG00000114013/ENSG00000104312/ENSG00000118513/ENSG00000122122/ENSG00000110944/ENSG00000136630/ENSG00000185338/ENSG00000172175/ENSG00000112149
GO:0050858	negative regulation of antigen receptor-mediated signaling pathway	ENSG00000186818/ENSG00000117228/ENSG00000120690/ENSG00000175354/ENSG00000131981/ENSG00000079385/ENSG00000111679/ENSG00000154822/ENSG00000149177/ENSG00000132522
GO:0008156	negative regulation of DNA replication	ENSG00000184205/ENSG00000108055/ENSG00000138375/ENSG00000121892/ENSG00000062650/ENSG00000152942/ENSG00000107937/ENSG00000197548/ENSG00000094804/ENSG00000101972/ENSG00000116062/ENSG00000111602
GO:0046633	alpha-beta T cell proliferation	ENSG00000164136/ENSG00000157873/ENSG00000125347/ENSG00000081237/ENSG00000104312/ENSG00000102034/ENSG00000110944/ENSG00000204592/ENSG00000105246/ENSG00000120217/ENSG00000121653/ENSG00000115085
GO:0072529	pyrimidine-containing compound catabolic process	ENSG00000183696/ENSG00000239713/ENSG00000025708/ENSG00000122643/ENSG00000076248/ENSG00000205309/ENSG00000243811/ENSG00000188641/ENSG00000125458/ENSG00000179958/ENSG00000128394/ENSG00000147647
GO:1905898	positive regulation of response to endoplasmic reticulum stress	ENSG00000175197/ENSG00000087074/ENSG00000145675/ENSG00000141682/ENSG00000096717/ENSG00000118217/ENSG00000072694/ENSG00000178607/ENSG00000175354/ENSG00000109133/ENSG00000071051/ENSG00000116044
GO:0032922	circadian regulation of gene expression	ENSG00000132326/ENSG00000096717/ENSG00000153187/ENSG00000128272/ENSG00000159208/ENSG00000008405/ENSG00000140396/ENSG00000064300/ENSG00000198900/ENSG00000106546/ENSG00000196591/ENSG00000104856/ENSG00000105835/ENSG00000140464/ENSG00000170955
GO:0035601	protein deacylation	ENSG00000132326/ENSG00000005302/ENSG00000163517/ENSG00000111642/ENSG00000096717/ENSG00000157540/ENSG00000148411/ENSG00000011243/ENSG00000164105/ENSG00000142082/ENSG00000169375/ENSG00000164576/ENSG00000105127/ENSG00000163794/ENSG00000196591/ENSG00000071655/ENSG00000143353/ENSG00000138738/ENSG00000174744/ENSG00000145349/ENSG00000168556/ENSG00000103449/ENSG00000158711/ENSG00000150459/ENSG00000124523
GO:0007599	hemostasis	ENSG00000043462/ENSG00000141506/ENSG00000182866/ENSG00000105851/ENSG00000107485/ENSG00000069974/ENSG00000160293/ENSG00000100605/ENSG00000131381/ENSG00000178726/ENSG00000166501/ENSG00000145675/ENSG00000132475/ENSG00000132155/ENSG00000188313/ENSG00000125347/ENSG00000141968/ENSG00000101017/ENSG00000168310/ENSG00000120063/ENSG00000164344/ENSG00000182185/ENSG00000151012/ENSG00000197943/ENSG00000005249…
GO:0070555	response to interleukin-1	ENSG00000275302/ENSG00000006210/ENSG00000164164/ENSG00000117228/ENSG00000168884/ENSG00000028116/ENSG00000162645/ENSG00000277632/ENSG00000134954/ENSG00000101017/ENSG00000148346/ENSG00000104312/ENSG00000055130/ENSG00000143185/ENSG00000102794/ENSG00000273841/ENSG00000100784/ENSG00000197329/ENSG00000004468/ENSG00000269335/ENSG00000156711/ENSG00000090376/ENSG00000117226/ENSG00000108691/ENSG00000161011…
GO:0071621	granulocyte chemotaxis	ENSG00000160593/ENSG00000275302/ENSG00000006210/ENSG00000105851/ENSG00000123338/ENSG00000277632/ENSG00000196639/ENSG00000163734/ENSG00000141968/ENSG00000081041/ENSG00000124126/ENSG00000163735/ENSG00000143185/ENSG00000184371/ENSG00000065427/ENSG00000163736/ENSG00000163737/ENSG00000110944/ENSG00000035664/ENSG00000145147/ENSG00000131981/ENSG00000108561/ENSG00000163739/ENSG00000108691/ENSG00000177663…
GO:0048024	regulation of mRNA splicing, via spliceosome	ENSG00000075856/ENSG00000110713/ENSG00000205937/ENSG00000153187/ENSG00000165119/ENSG00000100603/ENSG00000157540/ENSG00000134453/ENSG00000102081/ENSG00000100201/ENSG00000076770/ENSG00000213516/ENSG00000149187/ENSG00000108561/ENSG00000115875/ENSG00000265241/ENSG00000136527/ENSG00000161082/ENSG00000011304/ENSG00000163510/ENSG00000185272/ENSG00000150459/ENSG00000143368
GO:0006303	double-strand break repair via nonhomologous end joining	ENSG00000163840/ENSG00000198924/ENSG00000152457/ENSG00000187736/ENSG00000124795/ENSG00000101596/ENSG00000172977/ENSG00000138496/ENSG00000113522/ENSG00000104320/ENSG00000112130/ENSG00000161010/ENSG00000087206/ENSG00000012048/ENSG00000171984/ENSG00000109685/ENSG00000116670/ENSG00000118655/ENSG00000196419/ENSG00000080345/ENSG00000076242/ENSG00000115233
GO:0002720	positive regulation of cytokine production involved in immune response	ENSG00000107485/ENSG00000174953/ENSG00000157873/ENSG00000107201/ENSG00000166710/ENSG00000065427/ENSG00000122122/ENSG00000114251/ENSG00000163251/ENSG00000115604/ENSG00000172175/ENSG00000136869/ENSG00000156515/ENSG00000127666
GO:0045649	regulation of macrophage differentiation	ENSG00000173334/ENSG00000184371/ENSG00000163737/ENSG00000168040/ENSG00000175354/ENSG00000137275/ENSG00000179348/ENSG00000064012
GO:0051900	regulation of mitochondrial depolarization	ENSG00000171791/ENSG00000126709/ENSG00000120053/ENSG00000092020/ENSG00000089041/ENSG00000023909/ENSG00000196684/ENSG00000001084
GO:0002687	positive regulation of leukocyte migration	ENSG00000275302/ENSG00000123338/ENSG00000163823/ENSG00000277632/ENSG00000130300/ENSG00000157873/ENSG00000213654/ENSG00000146070/ENSG00000150630/ENSG00000143185/ENSG00000184371/ENSG00000135124/ENSG00000065427/ENSG00000114251/ENSG00000171049/ENSG00000107099/ENSG00000168040/ENSG00000110944/ENSG00000035664/ENSG00000172939/ENSG00000197471/ENSG00000174175/ENSG00000131981/ENSG00000119630/ENSG00000151694…
GO:0007596	blood coagulation	ENSG00000043462/ENSG00000141506/ENSG00000182866/ENSG00000105851/ENSG00000107485/ENSG00000069974/ENSG00000160293/ENSG00000100605/ENSG00000131381/ENSG00000178726/ENSG00000166501/ENSG00000145675/ENSG00000132475/ENSG00000132155/ENSG00000188313/ENSG00000125347/ENSG00000141968/ENSG00000101017/ENSG00000168310/ENSG00000120063/ENSG00000164344/ENSG00000182185/ENSG00000151012/ENSG00000197943/ENSG00000005249…
GO:0019083	viral transcription	ENSG00000275302/ENSG00000080561/ENSG00000106785/ENSG00000277632/ENSG00000100603/ENSG00000132109/ENSG00000153922/ENSG00000160208/ENSG00000171206/ENSG00000105707/ENSG00000090447/ENSG00000103111/ENSG00000135829/ENSG00000158773/ENSG00000136807/ENSG00000060069/ENSG00000129315
GO:0010212	response to ionizing radiation	ENSG00000171791/ENSG00000107485/ENSG00000171792/ENSG00000178726/ENSG00000152457/ENSG00000187736/ENSG00000171552/ENSG00000096717/ENSG00000172977/ENSG00000146872/ENSG00000162692/ENSG00000163565/ENSG00000081237/ENSG00000128908/ENSG00000112130/ENSG00000161010/ENSG00000065427/ENSG00000087206/ENSG00000012048/ENSG00000105835/ENSG00000196419/ENSG00000188215/ENSG00000090339/ENSG00000104313/ENSG00000140464…
GO:0106106	cold-induced thermogenesis	ENSG00000137265/ENSG00000142611/ENSG00000132326/ENSG00000175197/ENSG00000164136/ENSG00000108984/ENSG00000128272/ENSG00000106070/ENSG00000148346/ENSG00000096968/ENSG00000068323/ENSG00000121966/ENSG00000151726/ENSG00000114739/ENSG00000116127/ENSG00000105550/ENSG00000151694/ENSG00000131408/ENSG00000148400/ENSG00000115604/ENSG00000043591/ENSG00000116688/ENSG00000111725/ENSG00000136869/ENSG00000130222…
GO:0120161	regulation of cold-induced thermogenesis	ENSG00000137265/ENSG00000142611/ENSG00000132326/ENSG00000175197/ENSG00000164136/ENSG00000108984/ENSG00000128272/ENSG00000106070/ENSG00000148346/ENSG00000096968/ENSG00000068323/ENSG00000121966/ENSG00000151726/ENSG00000114739/ENSG00000116127/ENSG00000105550/ENSG00000151694/ENSG00000131408/ENSG00000148400/ENSG00000115604/ENSG00000043591/ENSG00000116688/ENSG00000111725/ENSG00000136869/ENSG00000130222…
GO:2001252	positive regulation of chromosome organization	ENSG00000119906/ENSG00000107485/ENSG00000075856/ENSG00000160679/ENSG00000096717/ENSG00000174953/ENSG00000153187/ENSG00000113522/ENSG00000104320/ENSG00000100603/ENSG00000204356/ENSG00000118513/ENSG00000011243/ENSG00000173011/ENSG00000150753/ENSG00000162367/ENSG00000169375/ENSG00000102081/ENSG00000105127/ENSG00000100784/ENSG00000147548/ENSG00000136504/ENSG00000012048/ENSG00000166164/ENSG00000155827…
GO:0034138	toll-like receptor 3 signaling pathway	ENSG00000168884/ENSG00000164342/ENSG00000168040/ENSG00000137275/ENSG00000197329/ENSG00000085449/ENSG00000064012/ENSG00000135077/ENSG00000127666
GO:0090503	RNA phosphodiester bond hydrolysis, exonucleolytic	ENSG00000132773/ENSG00000120699/ENSG00000107371/ENSG00000152520/ENSG00000166938/ENSG00000223496/ENSG00000114127/ENSG00000138035/ENSG00000125107/ENSG00000077348/ENSG00000088930/ENSG00000138767
GO:0006577	amino-acid betaine metabolic process	ENSG00000110090/ENSG00000205560/ENSG00000197208/ENSG00000127948/ENSG00000132837/ENSG00000145692/ENSG00000095321
GO:0046637	regulation of alpha-beta T cell differentiation	ENSG00000137265/ENSG00000123338/ENSG00000107485/ENSG00000057657/ENSG00000114013/ENSG00000104312/ENSG00000118513/ENSG00000122122/ENSG00000110944/ENSG00000136630/ENSG00000101882/ENSG00000020633/ENSG00000185338/ENSG00000172175/ENSG00000115085/ENSG00000112149
GO:0006369	termination of RNA polymerase II transcription	ENSG00000160917/ENSG00000145216/ENSG00000130772/ENSG00000165934/ENSG00000172409/ENSG00000101811/ENSG00000142528/ENSG00000107290/ENSG00000165494/ENSG00000163950/ENSG00000213079
GO:0048255	mRNA stabilization	ENSG00000172239/ENSG00000153187/ENSG00000132819/ENSG00000174606/ENSG00000155506/ENSG00000066044/ENSG00000135829/ENSG00000168621/ENSG00000159217/ENSG00000177733/ENSG00000101412
GO:0002371	dendritic cell cytokine production	ENSG00000174953/ENSG00000107201/ENSG00000164342/ENSG00000130303/ENSG00000136869/ENSG00000127666
GO:0002834	regulation of response to tumor cell	ENSG00000144381/ENSG00000079385/ENSG00000120217/ENSG00000135077/ENSG00000168811/ENSG00000109943
GO:0002837	regulation of immune response to tumor cell	ENSG00000144381/ENSG00000079385/ENSG00000120217/ENSG00000135077/ENSG00000168811/ENSG00000109943
GO:0006275	regulation of DNA replication	ENSG00000184205/ENSG00000108055/ENSG00000113575/ENSG00000123268/ENSG00000138375/ENSG00000104320/ENSG00000128908/ENSG00000139567/ENSG00000121892/ENSG00000062650/ENSG00000163794/ENSG00000049541/ENSG00000165283/ENSG00000165891/ENSG00000152942/ENSG00000135829/ENSG00000107937/ENSG00000115355/ENSG00000197548/ENSG00000094804/ENSG00000122257/ENSG00000101972/ENSG00000116062/ENSG00000111602/ENSG00000124882
GO:0048278	vesicle docking	ENSG00000175029/ENSG00000112276/ENSG00000166128/ENSG00000135823/ENSG00000184056/ENSG00000103496/ENSG00000144118/ENSG00000112685/ENSG00000115956/ENSG00000084733/ENSG00000139719/ENSG00000136874/ENSG00000160695/ENSG00000144036/ENSG00000135604/ENSG00000076944/ENSG00000166900
GO:2000736	regulation of stem cell differentiation	ENSG00000107485/ENSG00000140262/ENSG00000174953/ENSG00000153187/ENSG00000134532/ENSG00000118513/ENSG00000152518/ENSG00000162367/ENSG00000055332/ENSG00000135363/ENSG00000148400/ENSG00000116044/ENSG00000065883/ENSG00000168621/ENSG00000179348/ENSG00000091127/ENSG00000110693
GO:0002367	cytokine production involved in immune response	ENSG00000164509/ENSG00000107485/ENSG00000096717/ENSG00000174953/ENSG00000157873/ENSG00000107201/ENSG00000164342/ENSG00000166710/ENSG00000115607/ENSG00000065427/ENSG00000122122/ENSG00000114251/ENSG00000163251/ENSG00000144381/ENSG00000130303/ENSG00000153283/ENSG00000115604/ENSG00000090376/ENSG00000172175/ENSG00000136869/ENSG00000156515/ENSG00000137462/ENSG00000127666/ENSG00000168811
GO:0072527	pyrimidine-containing compound metabolic process	ENSG00000183696/ENSG00000239713/ENSG00000130717/ENSG00000025708/ENSG00000122643/ENSG00000076248/ENSG00000129187/ENSG00000014257/ENSG00000106733/ENSG00000205309/ENSG00000243811/ENSG00000172113/ENSG00000188641/ENSG00000102967/ENSG00000125458/ENSG00000179958/ENSG00000196511/ENSG00000160216/ENSG00000143156/ENSG00000100030/ENSG00000100632/ENSG00000128394/ENSG00000147647/ENSG00000155189
GO:1990845	adaptive thermogenesis	ENSG00000137265/ENSG00000142611/ENSG00000132326/ENSG00000175197/ENSG00000164136/ENSG00000153187/ENSG00000108984/ENSG00000128272/ENSG00000106070/ENSG00000148346/ENSG00000096968/ENSG00000068323/ENSG00000121966/ENSG00000151726/ENSG00000114739/ENSG00000116127/ENSG00000105550/ENSG00000151694/ENSG00000131408/ENSG00000148400/ENSG00000115604/ENSG00000043591/ENSG00000116688/ENSG00000111725/ENSG00000136869…
GO:0072331	signal transduction by p53 class mediator	ENSG00000171791/ENSG00000155542/ENSG00000143479/ENSG00000092201/ENSG00000182973/ENSG00000141682/ENSG00000096717/ENSG00000172977/ENSG00000130766/ENSG00000163565/ENSG00000165119/ENSG00000104320/ENSG00000100603/ENSG00000170633/ENSG00000179041/ENSG00000157540/ENSG00000168209/ENSG00000067066/ENSG00000156127/ENSG00000111641/ENSG00000197498/ENSG00000085721/ENSG00000273841/ENSG00000012048/ENSG00000166164…
GO:0002688	regulation of leukocyte chemotaxis	ENSG00000275302/ENSG00000123338/ENSG00000163823/ENSG00000277632/ENSG00000213654/ENSG00000106804/ENSG00000146070/ENSG00000150630/ENSG00000143185/ENSG00000184371/ENSG00000065427/ENSG00000114251/ENSG00000171049/ENSG00000110944/ENSG00000035664/ENSG00000145147/ENSG00000172939/ENSG00000119630/ENSG00000089060/ENSG00000151694/ENSG00000166923/ENSG00000108561/ENSG00000129422/ENSG00000137869/ENSG00000108691…
GO:1903008	organelle disassembly	ENSG00000143479/ENSG00000196998/ENSG00000143575/ENSG00000123240/ENSG00000100225/ENSG00000152684/ENSG00000085760/ENSG00000163251/ENSG00000110931/ENSG00000055483/ENSG00000159399/ENSG00000070770/ENSG00000144848/ENSG00000154153/ENSG00000116688/ENSG00000141580/ENSG00000175224/ENSG00000197548/ENSG00000161011/ENSG00000148187/ENSG00000126214/ENSG00000023287
GO:1903747	regulation of establishment of protein localization to mitochondrion	ENSG00000100453/ENSG00000171791/ENSG00000141682/ENSG00000086061/ENSG00000143575/ENSG00000173210/ENSG00000092098/ENSG00000177479/ENSG00000163251/ENSG00000055483/ENSG00000070770/ENSG00000015475/ENSG00000100099/ENSG00000064012/ENSG00000185651/ENSG00000175224/ENSG00000086758/ENSG00000160695/ENSG00000101412
GO:0016064	immunoglobulin mediated immune response	ENSG00000166278/ENSG00000159403/ENSG00000107371/ENSG00000081237/ENSG00000104320/ENSG00000076248/ENSG00000101017/ENSG00000182326/ENSG00000106804/ENSG00000223496/ENSG00000072694/ENSG00000156127/ENSG00000112130/ENSG00000185507/ENSG00000104921/ENSG00000144381/ENSG00000244731/ENSG00000171984/ENSG00000109685/ENSG00000028277/ENSG00000116670/ENSG00000108561/ENSG00000161955/ENSG00000080345/ENSG00000111679…
GO:1901796	regulation of signal transduction by p53 class mediator	ENSG00000171791/ENSG00000155542/ENSG00000143479/ENSG00000092201/ENSG00000141682/ENSG00000096717/ENSG00000165119/ENSG00000170633/ENSG00000179041/ENSG00000157540/ENSG00000111641/ENSG00000197498/ENSG00000085721/ENSG00000273841/ENSG00000166164/ENSG00000149136/ENSG00000143499/ENSG00000070770/ENSG00000106290/ENSG00000163132/ENSG00000185499/ENSG00000140464/ENSG00000168556/ENSG00000141384/ENSG00000163564…
GO:0071347	cellular response to interleukin-1	ENSG00000275302/ENSG00000006210/ENSG00000164164/ENSG00000117228/ENSG00000168884/ENSG00000028116/ENSG00000162645/ENSG00000277632/ENSG00000101017/ENSG00000148346/ENSG00000104312/ENSG00000055130/ENSG00000143185/ENSG00000102794/ENSG00000100784/ENSG00000197329/ENSG00000269335/ENSG00000156711/ENSG00000090376/ENSG00000117226/ENSG00000108691/ENSG00000161011/ENSG00000090339/ENSG00000170961/ENSG00000100906…
GO:2001244	positive regulation of intrinsic apoptotic signaling pathway	ENSG00000182866/ENSG00000171791/ENSG00000175197/ENSG00000166289/ENSG00000171552/ENSG00000141682/ENSG00000096717/ENSG00000148411/ENSG00000175354/ENSG00000127952/ENSG00000196470/ENSG00000071051/ENSG00000015475/ENSG00000163132/ENSG00000163220
GO:0043370	regulation of CD4-positive, alpha-beta T cell differentiation	ENSG00000137265/ENSG00000123338/ENSG00000107485/ENSG00000114013/ENSG00000104312/ENSG00000118513/ENSG00000122122/ENSG00000110944/ENSG00000136630/ENSG00000020633/ENSG00000185338/ENSG00000172175/ENSG00000112149
GO:0046638	positive regulation of alpha-beta T cell differentiation	ENSG00000123338/ENSG00000114013/ENSG00000104312/ENSG00000118513/ENSG00000122122/ENSG00000110944/ENSG00000136630/ENSG00000101882/ENSG00000020633/ENSG00000185338/ENSG00000172175/ENSG00000115085/ENSG00000112149
GO:0007059	chromosome segregation	ENSG00000197771/ENSG00000119906/ENSG00000102974/ENSG00000108055/ENSG00000254505/ENSG00000121579/ENSG00000146872/ENSG00000153187/ENSG00000144635/ENSG00000178966/ENSG00000128908/ENSG00000172732/ENSG00000179041/ENSG00000213024/ENSG00000100918/ENSG00000119684/ENSG00000134698/ENSG00000167077/ENSG00000167842/ENSG00000217442/ENSG00000121892/ENSG00000011243/ENSG00000254093/ENSG00000140854/ENSG00000134108…
GO:0001818	negative regulation of cytokine production	ENSG00000117090/ENSG00000006210/ENSG00000123609/ENSG00000123338/ENSG00000204397/ENSG00000107485/ENSG00000117228/ENSG00000102575/ENSG00000172977/ENSG00000204619/ENSG00000081237/ENSG00000089692/ENSG00000115267/ENSG00000156587/ENSG00000031698/ENSG00000107201/ENSG00000072694/ENSG00000065802/ENSG00000121060/ENSG00000264522/ENSG00000102794/ENSG00000140853/ENSG00000138646/ENSG00000110944/ENSG00000174564…
GO:1900180	regulation of protein localization to nucleus	ENSG00000163840/ENSG00000186818/ENSG00000147324/ENSG00000145675/ENSG00000096717/ENSG00000138496/ENSG00000086589/ENSG00000130766/ENSG00000213024/ENSG00000096968/ENSG00000166197/ENSG00000109917/ENSG00000264522/ENSG00000254093/ENSG00000150753/ENSG00000139496/ENSG00000169375/ENSG00000125686/ENSG00000171206/ENSG00000064300/ENSG00000136504/ENSG00000186642/ENSG00000065150/ENSG00000138750/ENSG00000100030…
GO:0016556	mRNA modification	ENSG00000137200/ENSG00000180917/ENSG00000089195/ENSG00000177192/ENSG00000166166/ENSG00000105879/ENSG00000091127/ENSG00000110060
GO:0035162	embryonic hemopoiesis	ENSG00000107485/ENSG00000162367/ENSG00000104375/ENSG00000125686/ENSG00000111252/ENSG00000090554/ENSG00000179348/ENSG00000101109
GO:0002449	lymphocyte mediated immunity	ENSG00000180644/ENSG00000100453/ENSG00000153563/ENSG00000153879/ENSG00000164509/ENSG00000107485/ENSG00000166278/ENSG00000069974/ENSG00000204525/ENSG00000159403/ENSG00000107371/ENSG00000141968/ENSG00000081237/ENSG00000089692/ENSG00000111981/ENSG00000104320/ENSG00000076248/ENSG00000101017/ENSG00000186470/ENSG00000213853/ENSG00000182326/ENSG00000106804/ENSG00000223496/ENSG00000072694/ENSG00000156127…
GO:0019724	B cell mediated immunity	ENSG00000166278/ENSG00000159403/ENSG00000107371/ENSG00000081237/ENSG00000104320/ENSG00000076248/ENSG00000101017/ENSG00000182326/ENSG00000106804/ENSG00000223496/ENSG00000072694/ENSG00000156127/ENSG00000112130/ENSG00000185507/ENSG00000104921/ENSG00000144381/ENSG00000244731/ENSG00000171984/ENSG00000109685/ENSG00000028277/ENSG00000116670/ENSG00000108561/ENSG00000161955/ENSG00000080345/ENSG00000111679…
GO:0070059	intrinsic apoptotic signaling pathway in response to endoplasmic reticulum stress	ENSG00000171791/ENSG00000175197/ENSG00000087074/ENSG00000101255/ENSG00000196954/ENSG00000197442/ENSG00000141682/ENSG00000096717/ENSG00000128272/ENSG00000178607/ENSG00000139644/ENSG00000128965/ENSG00000150995/ENSG00000175354/ENSG00000071051/ENSG00000172216/ENSG00000140464
GO:0031663	lipopolysaccharide-mediated signaling pathway	ENSG00000006210/ENSG00000204397/ENSG00000277632/ENSG00000173334/ENSG00000104312/ENSG00000102794/ENSG00000138760/ENSG00000013725/ENSG00000172175/ENSG00000108691/ENSG00000136869/ENSG00000100906/ENSG00000169403/ENSG00000100030/ENSG00000137462/ENSG00000127666/ENSG00000012223/ENSG00000134070
GO:0050817	coagulation	ENSG00000043462/ENSG00000141506/ENSG00000182866/ENSG00000105851/ENSG00000107485/ENSG00000069974/ENSG00000160293/ENSG00000100605/ENSG00000131381/ENSG00000178726/ENSG00000166501/ENSG00000145675/ENSG00000132475/ENSG00000132155/ENSG00000188313/ENSG00000125347/ENSG00000141968/ENSG00000101017/ENSG00000168310/ENSG00000120063/ENSG00000164344/ENSG00000182185/ENSG00000151012/ENSG00000197943/ENSG00000005249…
GO:0006767	water-soluble vitamin metabolic process	ENSG00000115919/ENSG00000138356/ENSG00000124275/ENSG00000160688/ENSG00000182199/ENSG00000102575/ENSG00000065911/ENSG00000135069/ENSG00000149313/ENSG00000093134/ENSG00000014257/ENSG00000103222/ENSG00000116984/ENSG00000151611/ENSG00000125779/ENSG00000144908/ENSG00000163738/ENSG00000112299/ENSG00000196511/ENSG00000125246/ENSG00000001084
GO:0043368	positive T cell selection	ENSG00000137265/ENSG00000167286/ENSG00000171791/ENSG00000081237/ENSG00000127152/ENSG00000156127/ENSG00000110944/ENSG00000175354/ENSG00000197471/ENSG00000083799/ENSG00000115085
GO:0010948	negative regulation of cell cycle process	ENSG00000101773/ENSG00000171791/ENSG00000108055/ENSG00000182973/ENSG00000168283/ENSG00000156374/ENSG00000135090/ENSG00000144635/ENSG00000169016/ENSG00000164850/ENSG00000104320/ENSG00000159593/ENSG00000148411/ENSG00000100225/ENSG00000152518/ENSG00000055130/ENSG00000161010/ENSG00000172113/ENSG00000254093/ENSG00000103274/ENSG00000125952/ENSG00000087206/ENSG00000106462/ENSG00000012048/ENSG00000197343…
GO:0032984	protein-containing complex disassembly	ENSG00000143479/ENSG00000092201/ENSG00000167862/ENSG00000163577/ENSG00000066117/ENSG00000165175/ENSG00000149792/ENSG00000103126/ENSG00000259494/ENSG00000116584/ENSG00000136436/ENSG00000154719/ENSG00000132591/ENSG00000048544/ENSG00000168209/ENSG00000096080/ENSG00000107290/ENSG00000204568/ENSG00000118200/ENSG00000119335/ENSG00000152684/ENSG00000175216/ENSG00000085760/ENSG00000140854/ENSG00000163319…
GO:0071887	leukocyte apoptotic process	ENSG00000134460/ENSG00000103423/ENSG00000157514/ENSG00000096717/ENSG00000151012/ENSG00000089041/ENSG00000185507/ENSG00000135047/ENSG00000215417/ENSG00000114251/ENSG00000107099/ENSG00000168040/ENSG00000217128/ENSG00000171115/ENSG00000109756/ENSG00000137275/ENSG00000131981/ENSG00000160791/ENSG00000151694/ENSG00000167601/ENSG00000120217/ENSG00000056972/ENSG00000196684/ENSG00000188389/ENSG00000168685
GO:0072089	stem cell proliferation	ENSG00000006210/ENSG00000007372/ENSG00000075856/ENSG00000116584/ENSG00000183579/ENSG00000153187/ENSG00000081237/ENSG00000108379/ENSG00000134532/ENSG00000066629/ENSG00000164104/ENSG00000150630/ENSG00000114251/ENSG00000177479/ENSG00000055332/ENSG00000101882/ENSG00000224470/ENSG00000148400/ENSG00000044115/ENSG00000117407/ENSG00000085563/ENSG00000071994/ENSG00000084733/ENSG00000138685/ENSG00000172201
GO:0033522	histone H2A ubiquitination	ENSG00000163840/ENSG00000168283/ENSG00000156374/ENSG00000183337/ENSG00000112130/ENSG00000089094/ENSG00000108395/ENSG00000163602/ENSG00000024048/ENSG00000180628
GO:0034661	ncRNA catabolic process	ENSG00000120699/ENSG00000107371/ENSG00000166938/ENSG00000223496/ENSG00000152684/ENSG00000121274/ENSG00000114127/ENSG00000138035/ENSG00000164329/ENSG00000077348
GO:0050853	B cell receptor signaling pathway	ENSG00000182866/ENSG00000171791/ENSG00000123338/ENSG00000163599/ENSG00000166501/ENSG00000081237/ENSG00000120690/ENSG00000113263/ENSG00000197943/ENSG00000004468/ENSG00000111679/ENSG00000100030/ENSG00000154822/ENSG00000086730/ENSG00000132522
GO:0120163	negative regulation of cold-induced thermogenesis	ENSG00000175197/ENSG00000164136/ENSG00000108984/ENSG00000128272/ENSG00000068323/ENSG00000114739/ENSG00000151694/ENSG00000131408/ENSG00000148400/ENSG00000115604/ENSG00000136869/ENSG00000154822/ENSG00000140332
GO:0060326	cell chemotaxis	ENSG00000160593/ENSG00000275302/ENSG00000006210/ENSG00000105851/ENSG00000123338/ENSG00000062598/ENSG00000163823/ENSG00000277632/ENSG00000196639/ENSG00000162692/ENSG00000163734/ENSG00000141968/ENSG00000213654/ENSG00000106804/ENSG00000121797/ENSG00000081041/ENSG00000146070/ENSG00000103222/ENSG00000124126/ENSG00000121966/ENSG00000163735/ENSG00000164104/ENSG00000150630/ENSG00000143185/ENSG00000184371…
GO:0045639	positive regulation of myeloid cell differentiation	ENSG00000155090/ENSG00000123338/ENSG00000163823/ENSG00000115415/ENSG00000134954/ENSG00000143575/ENSG00000173334/ENSG00000164104/ENSG00000184371/ENSG00000164038/ENSG00000119714/ENSG00000163737/ENSG00000162367/ENSG00000168040/ENSG00000110944/ENSG00000125686/ENSG00000137275/ENSG00000182511/ENSG00000187608/ENSG00000179348/ENSG00000064012/ENSG00000108342/ENSG00000118260
GO:0032943	mononuclear cell proliferation	ENSG00000134460/ENSG00000103423/ENSG00000171791/ENSG00000105851/ENSG00000123338/ENSG00000163599/ENSG00000164136/ENSG00000026950/ENSG00000162692/ENSG00000157873/ENSG00000125347/ENSG00000081237/ENSG00000114013/ENSG00000205220/ENSG00000101017/ENSG00000072694/ENSG00000102524/ENSG00000104312/ENSG00000102034/ENSG00000089041/ENSG00000184371/ENSG00000122122/ENSG00000204632/ENSG00000107099/ENSG00000168040…
GO:0035966	response to topologically incorrect protein	ENSG00000175197/ENSG00000184205/ENSG00000087074/ENSG00000113013/ENSG00000145675/ENSG00000162772/ENSG00000113739/ENSG00000144224/ENSG00000128272/ENSG00000086061/ENSG00000116663/ENSG00000151778/ENSG00000123240/ENSG00000118217/ENSG00000148719/ENSG00000138942/ENSG00000178607/ENSG00000139644/ENSG00000128965/ENSG00000284024/ENSG00000070669/ENSG00000143321/ENSG00000144381/ENSG00000055332/ENSG00000175354…
GO:0031293	membrane protein intracellular domain proteolysis	ENSG00000064300/ENSG00000144468/ENSG00000151694/ENSG00000138613/ENSG00000173039/ENSG00000205155/ENSG00000143801
GO:0032816	positive regulation of natural killer cell activation	ENSG00000198846/ENSG00000164136/ENSG00000110944/ENSG00000090554/ENSG00000167601/ENSG00000127666/ENSG00000168811
GO:1902043	positive regulation of extrinsic apoptotic signaling pathway via death domain receptors	ENSG00000141682/ENSG00000162772/ENSG00000168040/ENSG00000104375/ENSG00000162734/ENSG00000138696/ENSG00000101109
GO:0032675	regulation of interleukin-6 production	ENSG00000117090/ENSG00000006210/ENSG00000123338/ENSG00000116584/ENSG00000115267/ENSG00000135334/ENSG00000107201/ENSG00000164342/ENSG00000104312/ENSG00000089041/ENSG00000114251/ENSG00000144381/ENSG00000169129/ENSG00000163794/ENSG00000103653/ENSG00000156711/ENSG00000135829/ENSG00000090376/ENSG00000135077/ENSG00000111679/ENSG00000136869/ENSG00000172216/ENSG00000169403/ENSG00000153064/ENSG00000137462…
GO:0033157	regulation of intracellular protein transport	ENSG00000078674/ENSG00000145675/ENSG00000096717/ENSG00000086589/ENSG00000068400/ENSG00000143575/ENSG00000213024/ENSG00000173210/ENSG00000082898/ENSG00000096968/ENSG00000067066/ENSG00000166197/ENSG00000114209/ENSG00000109917/ENSG00000169896/ENSG00000011243/ENSG00000100335/ENSG00000136167/ENSG00000139496/ENSG00000092098/ENSG00000177479/ENSG00000163251/ENSG00000115137/ENSG00000125686/ENSG00000055483…
GO:1904951	positive regulation of establishment of protein localization	ENSG00000116824/ENSG00000100453/ENSG00000171791/ENSG00000078674/ENSG00000107485/ENSG00000168944/ENSG00000145675/ENSG00000137752/ENSG00000277632/ENSG00000141682/ENSG00000174953/ENSG00000086589/ENSG00000157873/ENSG00000174799/ENSG00000115267/ENSG00000164850/ENSG00000104518/ENSG00000069329/ENSG00000173210/ENSG00000107201/ENSG00000106804/ENSG00000096968/ENSG00000114209/ENSG00000104312/ENSG00000163568…
GO:1903829	positive regulation of cellular protein localization	ENSG00000100453/ENSG00000171791/ENSG00000078674/ENSG00000163840/ENSG00000145675/ENSG00000141682/ENSG00000138496/ENSG00000086589/ENSG00000130766/ENSG00000164850/ENSG00000213024/ENSG00000173210/ENSG00000096968/ENSG00000198821/ENSG00000114209/ENSG00000169410/ENSG00000141013/ENSG00000109917/ENSG00000169896/ENSG00000100335/ENSG00000254093/ENSG00000150753/ENSG00000092098/ENSG00000177479/ENSG00000163251…
GO:0035690	cellular response to drug	ENSG00000165168/ENSG00000100889/ENSG00000110848/ENSG00000197442/ENSG00000116584/ENSG00000187840/ENSG00000096717/ENSG00000086589/ENSG00000165474/ENSG00000134954/ENSG00000128272/ENSG00000138031/ENSG00000163162/ENSG00000148346/ENSG00000164342/ENSG00000168209/ENSG00000107290/ENSG00000114209/ENSG00000104312/ENSG00000163568/ENSG00000118513/ENSG00000128059/ENSG00000116984/ENSG00000115607/ENSG00000089041…
GO:0043330	response to exogenous dsRNA	ENSG00000164430/ENSG00000174953/ENSG00000115267/ENSG00000107201/ENSG00000164342/ENSG00000104312/ENSG00000185745/ENSG00000168003/ENSG00000144118/ENSG00000135829/ENSG00000090376/ENSG00000100906/ENSG00000100030/ENSG00000127666
GO:0045580	regulation of T cell differentiation	ENSG00000116824/ENSG00000134460/ENSG00000137265/ENSG00000123338/ENSG00000163599/ENSG00000186818/ENSG00000107485/ENSG00000057657/ENSG00000164136/ENSG00000125347/ENSG00000081237/ENSG00000114013/ENSG00000104312/ENSG00000118513/ENSG00000122122/ENSG00000204632/ENSG00000110944/ENSG00000136630/ENSG00000101882/ENSG00000020633/ENSG00000175354/ENSG00000185338/ENSG00000083799/ENSG00000125657/ENSG00000112299…
GO:0006414	translational elongation	ENSG00000109618/ENSG00000172432/ENSG00000167862/ENSG00000100601/ENSG00000163577/ENSG00000149792/ENSG00000259494/ENSG00000090861/ENSG00000141543/ENSG00000154719/ENSG00000132591/ENSG00000048544/ENSG00000096080/ENSG00000204568/ENSG00000100226/ENSG00000163319/ENSG00000135900/ENSG00000185608/ENSG00000159111/ENSG00000187742/ENSG00000175110/ENSG00000122140/ENSG00000181610/ENSG00000125901/ENSG00000134146…
GO:0042101	T cell receptor complex	ENSG00000167286/ENSG00000153563/ENSG00000172116/ENSG00000198821/ENSG00000170017/ENSG00000079385/ENSG00000165283/ENSG00000013725/ENSG00000163519/ENSG00000111679/ENSG00000077420/ENSG00000115085
GO:0031965	nuclear membrane	ENSG00000127337/ENSG00000171791/ENSG00000157349/ENSG00000078674/ENSG00000167895/ENSG00000134470/ENSG00000111581/ENSG00000147894/ENSG00000115998/ENSG00000198780/ENSG00000093000/ENSG00000171552/ENSG00000101558/ENSG00000157601/ENSG00000110713/ENSG00000096717/ENSG00000095209/ENSG00000183426/ENSG00000101892/ENSG00000143575/ENSG00000213024/ENSG00000079156/ENSG00000082898/ENSG00000113569/ENSG00000132182…
GO:0000177	cytoplasmic exosome (RNase complex)	ENSG00000156502/ENSG00000120699/ENSG00000107371/ENSG00000166938/ENSG00000223496/ENSG00000100226/ENSG00000153048/ENSG00000138035/ENSG00000077348
GO:0005643	nuclear pore	ENSG00000157349/ENSG00000111581/ENSG00000163577/ENSG00000093000/ENSG00000110713/ENSG00000101146/ENSG00000183426/ENSG00000213024/ENSG00000113569/ENSG00000132661/ENSG00000132182/ENSG00000183486/ENSG00000139496/ENSG00000101888/ENSG00000108559/ENSG00000109133/ENSG00000111224/ENSG00000065150/ENSG00000138750/ENSG00000132953/ENSG00000058804/ENSG00000120533/ENSG00000173273/ENSG00000155561/ENSG00000153207
GO:0031248	protein acetyltransferase complex	ENSG00000127337/ENSG00000005302/ENSG00000071243/ENSG00000121579/ENSG00000172977/ENSG00000036549/ENSG00000114982/ENSG00000043143/ENSG00000172766/ENSG00000196363/ENSG00000173011/ENSG00000176476/ENSG00000119760/ENSG00000273841/ENSG00000111300/ENSG00000136504/ENSG00000135999/ENSG00000135040/ENSG00000106290/ENSG00000135801/ENSG00000120533/ENSG00000115350/ENSG00000139620/ENSG00000139977/ENSG00000101189…
GO:1902493	acetyltransferase complex	ENSG00000127337/ENSG00000005302/ENSG00000071243/ENSG00000121579/ENSG00000172977/ENSG00000036549/ENSG00000114982/ENSG00000043143/ENSG00000172766/ENSG00000196363/ENSG00000173011/ENSG00000176476/ENSG00000119760/ENSG00000273841/ENSG00000111300/ENSG00000136504/ENSG00000135999/ENSG00000135040/ENSG00000106290/ENSG00000135801/ENSG00000120533/ENSG00000115350/ENSG00000139620/ENSG00000139977/ENSG00000101189…
GO:1990316	Atg1/ULK1 kinase complex	ENSG00000147894/ENSG00000130766/ENSG00000176994/ENSG00000131374/ENSG00000175224/ENSG00000164253/ENSG00000023287
GO:0005759	mitochondrial matrix	ENSG00000103423/ENSG00000122687/ENSG00000140459/ENSG00000171861/ENSG00000166411/ENSG00000164284/ENSG00000108064/ENSG00000162396/ENSG00000167862/ENSG00000100889/ENSG00000113013/ENSG00000160688/ENSG00000196365/ENSG00000182199/ENSG00000065911/ENSG00000156502/ENSG00000171552/ENSG00000121897/ENSG00000149792/ENSG00000197448/ENSG00000259494/ENSG00000138029/ENSG00000126814/ENSG00000267673/ENSG00000082212…
GO:0000178	exosome (RNase complex)	ENSG00000133316/ENSG00000156502/ENSG00000120699/ENSG00000107371/ENSG00000166938/ENSG00000223496/ENSG00000100226/ENSG00000153048/ENSG00000138035/ENSG00000135698/ENSG00000077348
GO:1905354	exoribonuclease complex	ENSG00000133316/ENSG00000156502/ENSG00000120699/ENSG00000107371/ENSG00000166938/ENSG00000223496/ENSG00000100226/ENSG00000153048/ENSG00000138035/ENSG00000135698/ENSG00000077348
GO:0001772	immunological synapse	ENSG00000100453/ENSG00000182866/ENSG00000143119/ENSG00000170017/ENSG00000145649/ENSG00000131981/ENSG00000165283/ENSG00000013725/ENSG00000168421/ENSG00000135077/ENSG00000090339/ENSG00000115085/ENSG00000149177
GO:0036464	cytoplasmic ribonucleoprotein granule	ENSG00000122512/ENSG00000143479/ENSG00000147894/ENSG00000239713/ENSG00000041357/ENSG00000160679/ENSG00000174953/ENSG00000166889/ENSG00000152520/ENSG00000153187/ENSG00000165119/ENSG00000134627/ENSG00000129474/ENSG00000143575/ENSG00000132109/ENSG00000100902/ENSG00000134698/ENSG00000140455/ENSG00000130956/ENSG00000243811/ENSG00000196116/ENSG00000155506/ENSG00000101104/ENSG00000145907/ENSG00000153048…
GO:0035770	ribonucleoprotein granule	ENSG00000122512/ENSG00000143479/ENSG00000147894/ENSG00000239713/ENSG00000041357/ENSG00000160679/ENSG00000174953/ENSG00000166889/ENSG00000152520/ENSG00000153187/ENSG00000165119/ENSG00000182810/ENSG00000134627/ENSG00000129474/ENSG00000143575/ENSG00000132109/ENSG00000100902/ENSG00000134698/ENSG00000140455/ENSG00000130956/ENSG00000243811/ENSG00000196116/ENSG00000155506/ENSG00000101104/ENSG00000145907…
GO:0034399	nuclear periphery	ENSG00000127337/ENSG00000078018/ENSG00000111581/ENSG00000108055/ENSG00000092330/ENSG00000110713/ENSG00000153187/ENSG00000100603/ENSG00000128272/ENSG00000141644/ENSG00000100902/ENSG00000096968/ENSG00000079102/ENSG00000118513/ENSG00000159256/ENSG00000011243/ENSG00000105127/ENSG00000213079/ENSG00000121931/ENSG00000128708/ENSG00000119042/ENSG00000065150/ENSG00000196504/ENSG00000101972/ENSG00000172216…
GO:1902562	H4 histone acetyltransferase complex	ENSG00000127337/ENSG00000005302/ENSG00000071243/ENSG00000172977/ENSG00000036549/ENSG00000114982/ENSG00000196363/ENSG00000176476/ENSG00000135999/ENSG00000115350/ENSG00000139620/ENSG00000101189/ENSG00000175792/ENSG00000117505
GO:0016607	nuclear speck	ENSG00000101445/ENSG00000132773/ENSG00000143479/ENSG00000163743/ENSG00000075856/ENSG00000100722/ENSG00000141582/ENSG00000160679/ENSG00000153046/ENSG00000164136/ENSG00000163159/ENSG00000140262/ENSG00000161265/ENSG00000132155/ENSG00000174953/ENSG00000166889/ENSG00000205937/ENSG00000163565/ENSG00000158545/ENSG00000153187/ENSG00000116752/ENSG00000148300/ENSG00000141543/ENSG00000146376/ENSG00000158859…
GO:0061695	transferase complex, transferring phosphorus-containing groups	ENSG00000141506/ENSG00000105851/ENSG00000147894/ENSG00000197442/ENSG00000145675/ENSG00000186141/ENSG00000187735/ENSG00000107443/ENSG00000130766/ENSG00000163161/ENSG00000152778/ENSG00000077514/ENSG00000100603/ENSG00000169957/ENSG00000020426/ENSG00000161542/ENSG00000139567/ENSG00000178607/ENSG00000137413/ENSG00000103043/ENSG00000124201/ENSG00000273841/ENSG00000111358/ENSG00000078142/ENSG00000176994…
GO:0000123	histone acetyltransferase complex	ENSG00000127337/ENSG00000005302/ENSG00000071243/ENSG00000172977/ENSG00000036549/ENSG00000114982/ENSG00000043143/ENSG00000196363/ENSG00000173011/ENSG00000176476/ENSG00000119760/ENSG00000273841/ENSG00000136504/ENSG00000135999/ENSG00000106290/ENSG00000135801/ENSG00000120533/ENSG00000115350/ENSG00000139620/ENSG00000101189/ENSG00000175792/ENSG00000117505
GO:0005849	mRNA cleavage factor complex	ENSG00000160917/ENSG00000145216/ENSG00000165934/ENSG00000172409/ENSG00000101811/ENSG00000165494/ENSG00000014164/ENSG00000213079/ENSG00000113712
GO:0017053	transcriptional repressor complex	ENSG00000101773/ENSG00000142611/ENSG00000175029/ENSG00000189060/ENSG00000111642/ENSG00000096717/ENSG00000135334/ENSG00000172845/ENSG00000153147/ENSG00000183814/ENSG00000143321/ENSG00000169375/ENSG00000196591/ENSG00000090447/ENSG00000071655/ENSG00000104856/ENSG00000141027/ENSG00000167771/ENSG00000256683/ENSG00000132522/ENSG00000117505
GO:1902554	serine/threonine protein kinase complex	ENSG00000147894/ENSG00000107443/ENSG00000130766/ENSG00000163161/ENSG00000152778/ENSG00000100603/ENSG00000020426/ENSG00000139567/ENSG00000178607/ENSG00000111358/ENSG00000176994/ENSG00000082805/ENSG00000131374/ENSG00000114739/ENSG00000135446/ENSG00000269335/ENSG00000065883/ENSG00000173207/ENSG00000175224/ENSG00000136807/ENSG00000129315/ENSG00000164253/ENSG00000176749/ENSG00000023287
GO:0016363	nuclear matrix	ENSG00000127337/ENSG00000108055/ENSG00000092330/ENSG00000153187/ENSG00000100603/ENSG00000141644/ENSG00000100902/ENSG00000096968/ENSG00000079102/ENSG00000118513/ENSG00000159256/ENSG00000011243/ENSG00000105127/ENSG00000213079/ENSG00000121931/ENSG00000128708/ENSG00000119042/ENSG00000196504/ENSG00000101972/ENSG00000172216/ENSG00000100410/ENSG00000140464/ENSG00000256683/ENSG00000276043/ENSG00000215021…
GO:0035145	exon-exon junction complex	ENSG00000166024/ENSG00000205937/ENSG00000141543/ENSG00000170473/ENSG00000125351/ENSG00000265241/ENSG00000150459/ENSG00000169062
GO:0031968	organelle outer membrane	ENSG00000110090/ENSG00000197142/ENSG00000171791/ENSG00000196329/ENSG00000087074/ENSG00000106785/ENSG00000171552/ENSG00000042286/ENSG00000151576/ENSG00000132155/ENSG00000141682/ENSG00000138029/ENSG00000156469/ENSG00000143575/ENSG00000205560/ENSG00000138942/ENSG00000096433/ENSG00000100335/ENSG00000068120/ENSG00000151726/ENSG00000159399/ENSG00000108828/ENSG00000179598/ENSG00000138095/ENSG00000186642…
GO:0044452	nucleolar part	ENSG00000168564/ENSG00000115750/ENSG00000106948/ENSG00000198924/ENSG00000187736/ENSG00000101146/ENSG00000152464/ENSG00000179041/ENSG00000153922/ENSG00000164338/ENSG00000166801/ENSG00000166197/ENSG00000153147/ENSG00000160208/ENSG00000011260/ENSG00000138442/ENSG00000185298/ENSG00000198431/ENSG00000133740/ENSG00000172336/ENSG00000143498/ENSG00000198900/ENSG00000148688/ENSG00000119285/ENSG00000158480…
GO:0005741	mitochondrial outer membrane	ENSG00000110090/ENSG00000197142/ENSG00000171791/ENSG00000196329/ENSG00000087074/ENSG00000106785/ENSG00000171552/ENSG00000042286/ENSG00000151576/ENSG00000132155/ENSG00000141682/ENSG00000138029/ENSG00000156469/ENSG00000143575/ENSG00000205560/ENSG00000138942/ENSG00000100335/ENSG00000068120/ENSG00000151726/ENSG00000159399/ENSG00000108828/ENSG00000179598/ENSG00000186642/ENSG00000177034/ENSG00000015475…
GO:0019867	outer membrane	ENSG00000110090/ENSG00000197142/ENSG00000171791/ENSG00000196329/ENSG00000087074/ENSG00000106785/ENSG00000171552/ENSG00000042286/ENSG00000151576/ENSG00000132155/ENSG00000141682/ENSG00000138029/ENSG00000156469/ENSG00000143575/ENSG00000205560/ENSG00000138942/ENSG00000096433/ENSG00000100335/ENSG00000068120/ENSG00000151726/ENSG00000159399/ENSG00000108828/ENSG00000179598/ENSG00000138095/ENSG00000186642…
GO:0000151	ubiquitin ligase complex	ENSG00000147912/ENSG00000163743/ENSG00000141582/ENSG00000069869/ENSG00000168283/ENSG00000107829/ENSG00000156374/ENSG00000125826/ENSG00000086061/ENSG00000156587/ENSG00000116663/ENSG00000116514/ENSG00000133398/ENSG00000132109/ENSG00000198373/ENSG00000065802/ENSG00000166295/ENSG00000089234/ENSG00000100225/ENSG00000055130/ENSG00000112130/ENSG00000170142/ENSG00000092098/ENSG00000177479/ENSG00000125686…
GO:0005667	transcription factor complex	ENSG00000126778/ENSG00000174738/ENSG00000175197/ENSG00000115750/ENSG00000029153/ENSG00000187735/ENSG00000197905/ENSG00000130772/ENSG00000140262/ENSG00000172977/ENSG00000153187/ENSG00000144485/ENSG00000163161/ENSG00000169016/ENSG00000123268/ENSG00000129474/ENSG00000134954/ENSG00000128272/ENSG00000143575/ENSG00000020426/ENSG00000023608/ENSG00000137413/ENSG00000172766/ENSG00000042429/ENSG00000125952…
GO:0000176	nuclear exosome (RNase complex)	ENSG00000133316/ENSG00000120699/ENSG00000107371/ENSG00000166938/ENSG00000223496/ENSG00000135698/ENSG00000077348
GO:0030681	multimeric ribonuclease P complex	ENSG00000152464/ENSG00000178718/ENSG00000172336/ENSG00000148688/ENSG00000241370/ENSG00000124787/ENSG00000163684
GO:1902911	protein kinase complex	ENSG00000147894/ENSG00000197442/ENSG00000107443/ENSG00000130766/ENSG00000163161/ENSG00000152778/ENSG00000100603/ENSG00000020426/ENSG00000139567/ENSG00000178607/ENSG00000111358/ENSG00000176994/ENSG00000082805/ENSG00000131374/ENSG00000114739/ENSG00000135446/ENSG00000269335/ENSG00000065883/ENSG00000173207/ENSG00000175224/ENSG00000111725/ENSG00000136807/ENSG00000129315/ENSG00000164253/ENSG00000176749…
GO:0000790	nuclear chromatin	ENSG00000137265/ENSG00000127337/ENSG00000007372/ENSG00000185811/ENSG00000197771/ENSG00000189060/ENSG00000107485/ENSG00000100601/ENSG00000071243/ENSG00000198604/ENSG00000115415/ENSG00000111642/ENSG00000066117/ENSG00000132475/ENSG00000140262/ENSG00000096717/ENSG00000172977/ENSG00000178409/ENSG00000125347/ENSG00000165119/ENSG00000113522/ENSG00000128908/ENSG00000111875/ENSG00000148411/ENSG00000153147…
GO:0001650	fibrillar center	ENSG00000106948/ENSG00000198924/ENSG00000187736/ENSG00000101146/ENSG00000152464/ENSG00000179041/ENSG00000153922/ENSG00000164338/ENSG00000166801/ENSG00000166197/ENSG00000153147/ENSG00000185298/ENSG00000198431/ENSG00000133740/ENSG00000198900/ENSG00000119285/ENSG00000158480/ENSG00000086200/ENSG00000146232/ENSG00000103275/ENSG00000206262/ENSG00000172175/ENSG00000115112/ENSG00000145041/ENSG00000109534…
GO:0042393	histone binding	ENSG00000009954/ENSG00000005302/ENSG00000163935/ENSG00000163840/ENSG00000092201/ENSG00000075856/ENSG00000166501/ENSG00000071243/ENSG00000141582/ENSG00000153046/ENSG00000124795/ENSG00000115415/ENSG00000163159/ENSG00000096717/ENSG00000172977/ENSG00000138496/ENSG00000128908/ENSG00000140350/ENSG00000153922/ENSG00000111875/ENSG00000204256/ENSG00000096968/ENSG00000153147/ENSG00000140455/ENSG00000106723…
GO:0000982	transcription factor activity, RNA polymerase II proximal promoter sequence-specific DNA binding	ENSG00000137265/ENSG00000126778/ENSG00000166261/ENSG00000174738/ENSG00000007372/ENSG00000155090/ENSG00000183770/ENSG00000175197/ENSG00000153879/ENSG00000169926/ENSG00000107485/ENSG00000057657/ENSG00000106948/ENSG00000102974/ENSG00000115415/ENSG00000140262/ENSG00000096717/ENSG00000162772/ENSG00000196793/ENSG00000188313/ENSG00000163565/ENSG00000125347/ENSG00000165119/ENSG00000181472/ENSG00000164749…
GO:0003697	single-stranded DNA binding	ENSG00000101773/ENSG00000134758/ENSG00000154767/ENSG00000122512/ENSG00000169714/ENSG00000196365/ENSG00000186141/ENSG00000174953/ENSG00000139618/ENSG00000153187/ENSG00000165119/ENSG00000113522/ENSG00000179262/ENSG00000182185/ENSG00000164104/ENSG00000101347/ENSG00000144381/ENSG00000198900/ENSG00000084463/ENSG00000144231/ENSG00000107815/ENSG00000093009/ENSG00000138095/ENSG00000076003/ENSG00000136824…
GO:0140098	catalytic activity, acting on RNA	ENSG00000134684/ENSG00000122687/ENSG00000109618/ENSG00000105865/ENSG00000132773/ENSG00000171861/ENSG00000128191/ENSG00000162396/ENSG00000146834/ENSG00000167862/ENSG00000100601/ENSG00000156502/ENSG00000186141/ENSG00000122643/ENSG00000151576/ENSG00000137200/ENSG00000174953/ENSG00000090861/ENSG00000107371/ENSG00000140105/ENSG00000152520/ENSG00000126814/ENSG00000152464/ENSG00000137760/ENSG00000141543…
GO:0140030	modification-dependent protein binding	ENSG00000005302/ENSG00000168884/ENSG00000071243/ENSG00000141582/ENSG00000153046/ENSG00000085832/ENSG00000179262/ENSG00000178685/ENSG00000153922/ENSG00000123240/ENSG00000204256/ENSG00000106723/ENSG00000166439/ENSG00000264522/ENSG00000196363/ENSG00000086666/ENSG00000176476/ENSG00000169918/ENSG00000087206/ENSG00000165660/ENSG00000144381/ENSG00000166446/ENSG00000102081/ENSG00000050730/ENSG00000153487…
GO:0140101	catalytic activity, acting on a tRNA	ENSG00000134684/ENSG00000109618/ENSG00000105865/ENSG00000162396/ENSG00000167862/ENSG00000100601/ENSG00000122643/ENSG00000151576/ENSG00000090861/ENSG00000140105/ENSG00000126814/ENSG00000152464/ENSG00000137760/ENSG00000178718/ENSG00000031698/ENSG00000130348/ENSG00000141994/ENSG00000065427/ENSG00000198860/ENSG00000110619/ENSG00000177192/ENSG00000066651/ENSG00000125821/ENSG00000172336/ENSG00000148688…
GO:0004842	ubiquitin-protein transferase activity	ENSG00000007372/ENSG00000134758/ENSG00000147912/ENSG00000172985/ENSG00000131323/ENSG00000163840/ENSG00000163743/ENSG00000125352/ENSG00000069869/ENSG00000183579/ENSG00000107829/ENSG00000110330/ENSG00000204619/ENSG00000180233/ENSG00000187147/ENSG00000183161/ENSG00000125826/ENSG00000165966/ENSG00000185880/ENSG00000152503/ENSG00000156587/ENSG00000170633/ENSG00000116663/ENSG00000116514/ENSG00000141622…
GO:0019787	ubiquitin-like protein transferase activity	ENSG00000007372/ENSG00000134758/ENSG00000147912/ENSG00000172985/ENSG00000131323/ENSG00000163840/ENSG00000163743/ENSG00000125352/ENSG00000141582/ENSG00000069869/ENSG00000183579/ENSG00000107829/ENSG00000110330/ENSG00000204619/ENSG00000180233/ENSG00000187147/ENSG00000183161/ENSG00000125826/ENSG00000165966/ENSG00000185880/ENSG00000152503/ENSG00000156587/ENSG00000170633/ENSG00000116663/ENSG00000085978…
GO:0004386	helicase activity	ENSG00000157349/ENSG00000137628/ENSG00000156502/ENSG00000111642/ENSG00000174953/ENSG00000163161/ENSG00000115267/ENSG00000182810/ENSG00000118197/ENSG00000141543/ENSG00000138375/ENSG00000113522/ENSG00000104320/ENSG00000128908/ENSG00000278053/ENSG00000153922/ENSG00000107201/ENSG00000181381/ENSG00000107290/ENSG00000153147/ENSG00000145907/ENSG00000155363/ENSG00000100201/ENSG00000107815/ENSG00000093009…
GO:0003678	DNA helicase activity	ENSG00000156502/ENSG00000111642/ENSG00000174953/ENSG00000163161/ENSG00000113522/ENSG00000104320/ENSG00000128908/ENSG00000153922/ENSG00000107290/ENSG00000145907/ENSG00000107815/ENSG00000093009/ENSG00000131778/ENSG00000076003/ENSG00000135829/ENSG00000196419/ENSG00000108469/ENSG00000265817/ENSG00000175792
GO:0003725	double-stranded RNA binding	ENSG00000128191/ENSG00000137628/ENSG00000156502/ENSG00000174953/ENSG00000153187/ENSG00000115267/ENSG00000111331/ENSG00000160710/ENSG00000107201/ENSG00000164342/ENSG00000134698/ENSG00000168003/ENSG00000135900/ENSG00000144381/ENSG00000055332/ENSG00000102081/ENSG00000066044/ENSG00000108771/ENSG00000135829/ENSG00000056097/ENSG00000109606/ENSG00000129351/ENSG00000161960/ENSG00000196449
GO:0031593	polyubiquitin modification-dependent protein binding	ENSG00000168884/ENSG00000085832/ENSG00000179262/ENSG00000178685/ENSG00000123240/ENSG00000166439/ENSG00000264522/ENSG00000086666/ENSG00000169918/ENSG00000087206/ENSG00000165660/ENSG00000050730/ENSG00000269335/ENSG00000119318/ENSG00000162191/ENSG00000161011/ENSG00000160803/ENSG00000055208/ENSG00000070010
GO:0003727	single-stranded RNA binding	ENSG00000137628/ENSG00000169714/ENSG00000196365/ENSG00000100722/ENSG00000141582/ENSG00000169813/ENSG00000166889/ENSG00000153187/ENSG00000115267/ENSG00000152778/ENSG00000141543/ENSG00000107201/ENSG00000134698/ENSG00000177192/ENSG00000101104/ENSG00000102081/ENSG00000144231/ENSG00000138035/ENSG00000108771/ENSG00000135829/ENSG00000011304/ENSG00000169045/ENSG00000056097/ENSG00000185272/ENSG00000129351…
GO:0003714	transcription corepressor activity	ENSG00000101773/ENSG00000175197/ENSG00000163935/ENSG00000175029/ENSG00000101255/ENSG00000102974/ENSG00000141582/ENSG00000153046/ENSG00000096717/ENSG00000162772/ENSG00000138496/ENSG00000153187/ENSG00000144485/ENSG00000169016/ENSG00000129474/ENSG00000177426/ENSG00000100603/ENSG00000183337/ENSG00000178764/ENSG00000067066/ENSG00000079102/ENSG00000226742/ENSG00000183864/ENSG00000198879/ENSG00000143321…
GO:0016763	transferase activity, transferring pentosyl groups	ENSG00000183696/ENSG00000059378/ENSG00000025708/ENSG00000151576/ENSG00000138496/ENSG00000173193/ENSG00000137817/ENSG00000178685/ENSG00000128059/ENSG00000151883/ENSG00000129484/ENSG00000111224/ENSG00000105835/ENSG00000151233/ENSG00000173273/ENSG00000156219
GO:0004003	ATP-dependent DNA helicase activity	ENSG00000111642/ENSG00000174953/ENSG00000163161/ENSG00000113522/ENSG00000104320/ENSG00000128908/ENSG00000153922/ENSG00000145907/ENSG00000131778/ENSG00000076003/ENSG00000135829/ENSG00000196419/ENSG00000108469/ENSG00000175792
GO:0008026	ATP-dependent helicase activity	ENSG00000156502/ENSG00000111642/ENSG00000174953/ENSG00000163161/ENSG00000141543/ENSG00000113522/ENSG00000104320/ENSG00000128908/ENSG00000153922/ENSG00000145907/ENSG00000155363/ENSG00000131778/ENSG00000076003/ENSG00000136271/ENSG00000130589/ENSG00000135829/ENSG00000134815/ENSG00000123064/ENSG00000196419/ENSG00000089876/ENSG00000140829/ENSG00000109606/ENSG00000161960/ENSG00000108469/ENSG00000175792
GO:0070035	purine NTP-dependent helicase activity	ENSG00000156502/ENSG00000111642/ENSG00000174953/ENSG00000163161/ENSG00000141543/ENSG00000113522/ENSG00000104320/ENSG00000128908/ENSG00000153922/ENSG00000145907/ENSG00000155363/ENSG00000131778/ENSG00000076003/ENSG00000136271/ENSG00000130589/ENSG00000135829/ENSG00000134815/ENSG00000123064/ENSG00000196419/ENSG00000089876/ENSG00000140829/ENSG00000109606/ENSG00000161960/ENSG00000108469/ENSG00000175792
GO:0003950	NAD+ ADP-ribosyltransferase activity	ENSG00000059378/ENSG00000138496/ENSG00000173193/ENSG00000137817/ENSG00000178685/ENSG00000151883/ENSG00000129484/ENSG00000111224/ENSG00000173273/ENSG00000156219
GO:0003713	transcription coactivator activity	ENSG00000167286/ENSG00000142611/ENSG00000174738/ENSG00000132326/ENSG00000175029/ENSG00000164509/ENSG00000107485/ENSG00000166501/ENSG00000066117/ENSG00000110713/ENSG00000172977/ENSG00000110330/ENSG00000100207/ENSG00000105866/ENSG00000100603/ENSG00000118217/ENSG00000063978/ENSG00000067066/ENSG00000160208/ENSG00000123728/ENSG00000042429/ENSG00000179833/ENSG00000050344/ENSG00000177463/ENSG00000173011…
GO:0032182	ubiquitin-like protein binding	ENSG00000126261/ENSG00000155313/ENSG00000141582/ENSG00000069869/ENSG00000101146/ENSG00000110330/ENSG00000125826/ENSG00000179262/ENSG00000156587/ENSG00000213024/ENSG00000063978/ENSG00000121966/ENSG00000100225/ENSG00000112130/ENSG00000165006/ENSG00000092098/ENSG00000170085/ENSG00000269335/ENSG00000109184/ENSG00000173207/ENSG00000141198/ENSG00000119318/ENSG00000162191/ENSG00000188215/ENSG00000161011…
GO:0017056	structural constituent of nuclear pore	ENSG00000111581/ENSG00000110713/ENSG00000213024/ENSG00000113569/ENSG00000139496/ENSG00000108559/ENSG00000125351/ENSG00000138750/ENSG00000058804/ENSG00000169062/ENSG00000155561
GO:0001077	proximal promoter DNA-binding transcription activator activity, RNA polymerase II-specific	ENSG00000137265/ENSG00000126778/ENSG00000007372/ENSG00000155090/ENSG00000183770/ENSG00000175197/ENSG00000153879/ENSG00000169926/ENSG00000106948/ENSG00000140262/ENSG00000096717/ENSG00000188313/ENSG00000125347/ENSG00000165119/ENSG00000164749/ENSG00000120690/ENSG00000169016/ENSG00000134954/ENSG00000102554/ENSG00000128272/ENSG00000135164/ENSG00000141568/ENSG00000110851/ENSG00000118217/ENSG00000106459…
GO:0016741	transferase activity, transferring one-carbon groups	ENSG00000137265/ENSG00000142611/ENSG00000122687/ENSG00000101574/ENSG00000171861/ENSG00000155542/ENSG00000179299/ENSG00000057657/ENSG00000146834/ENSG00000182199/ENSG00000137200/ENSG00000126814/ENSG00000137760/ENSG00000185917/ENSG00000110851/ENSG00000180917/ENSG00000126749/ENSG00000159131/ENSG00000137574/ENSG00000116984/ENSG00000185238/ENSG00000196363/ENSG00000111641/ENSG00000066651/ENSG00000136169…
GO:0008080	N-acetyltransferase activity	ENSG00000071243/ENSG00000121579/ENSG00000172977/ENSG00000139618/ENSG00000134014/ENSG00000114982/ENSG00000172766/ENSG00000196363/ENSG00000173011/ENSG00000119760/ENSG00000273841/ENSG00000161653/ENSG00000111300/ENSG00000136504/ENSG00000128708/ENSG00000135999/ENSG00000130066/ENSG00000084676/ENSG00000135040/ENSG00000100522/ENSG00000135801/ENSG00000141504/ENSG00000139620/ENSG00000139977/ENSG00000135372
GO:0070530	K63-linked polyubiquitin modification-dependent protein binding	ENSG00000168884/ENSG00000178685/ENSG00000123240/ENSG00000166439/ENSG00000264522/ENSG00000169918/ENSG00000087206/ENSG00000269335/ENSG00000161011/ENSG00000055208
GO:0016830	carbon-carbon lyase activity	ENSG00000100889/ENSG00000120053/ENSG00000182199/ENSG00000082212/ENSG00000115652/ENSG00000102794/ENSG00000135821/ENSG00000117305/ENSG00000155096/ENSG00000065833/ENSG00000135838/ENSG00000151376/ENSG00000123505/ENSG00000023697/ENSG00000131373/ENSG00000166224/ENSG00000125246
GO:0001228	DNA-binding transcription activator activity, RNA polymerase II-specific	ENSG00000137265/ENSG00000126778/ENSG00000007372/ENSG00000128652/ENSG00000155090/ENSG00000183770/ENSG00000175197/ENSG00000153879/ENSG00000169926/ENSG00000170166/ENSG00000106948/ENSG00000102974/ENSG00000140262/ENSG00000096717/ENSG00000162772/ENSG00000188313/ENSG00000125347/ENSG00000165119/ENSG00000164749/ENSG00000120690/ENSG00000169016/ENSG00000123268/ENSG00000134954/ENSG00000102554/ENSG00000128272…
GO:0001227	DNA-binding transcription repressor activity, RNA polymerase II-specific	ENSG00000166261/ENSG00000174738/ENSG00000007372/ENSG00000107485/ENSG00000057657/ENSG00000102974/ENSG00000169714/ENSG00000162772/ENSG00000106554/ENSG00000196793/ENSG00000163565/ENSG00000156374/ENSG00000181472/ENSG00000144485/ENSG00000169016/ENSG00000177426/ENSG00000010030/ENSG00000141568/ENSG00000148411/ENSG00000172845/ENSG00000181220/ENSG00000050344/ENSG00000171940/ENSG00000116132/ENSG00000184939…
GO:0004715	non-membrane spanning protein tyrosine kinase activity	ENSG00000182866/ENSG00000009954/ENSG00000157540/ENSG00000060140/ENSG00000113263/ENSG00000096968/ENSG00000104312/ENSG00000055332/ENSG00000007264/ENSG00000182511/ENSG00000103653/ENSG00000000938/ENSG00000115085/ENSG00000176105/ENSG00000165304
GO:0008168	methyltransferase activity	ENSG00000137265/ENSG00000142611/ENSG00000122687/ENSG00000101574/ENSG00000171861/ENSG00000155542/ENSG00000179299/ENSG00000057657/ENSG00000146834/ENSG00000137200/ENSG00000126814/ENSG00000137760/ENSG00000185917/ENSG00000110851/ENSG00000180917/ENSG00000126749/ENSG00000137574/ENSG00000116984/ENSG00000185238/ENSG00000196363/ENSG00000111641/ENSG00000066651/ENSG00000136169/ENSG00000106462/ENSG00000010165…
GO:0044389	ubiquitin-like protein ligase binding	ENSG00000007372/ENSG00000171791/ENSG00000265972/ENSG00000131323/ENSG00000163840/ENSG00000119906/ENSG00000101255/ENSG00000147324/ENSG00000113013/ENSG00000155313/ENSG00000115415/ENSG00000103126/ENSG00000138496/ENSG00000157873/ENSG00000086061/ENSG00000159593/ENSG00000156587/ENSG00000170633/ENSG00000101017/ENSG00000082458/ENSG00000173334/ENSG00000107201/ENSG00000118217/ENSG00000005249/ENSG00000139644…
GO:0140097	catalytic activity, acting on DNA	ENSG00000101773/ENSG00000101574/ENSG00000100601/ENSG00000198924/ENSG00000156502/ENSG00000152457/ENSG00000111642/ENSG00000174953/ENSG00000163161/ENSG00000077514/ENSG00000138375/ENSG00000113522/ENSG00000104320/ENSG00000076248/ENSG00000128908/ENSG00000172732/ENSG00000153922/ENSG00000107290/ENSG00000145907/ENSG00000121274/ENSG00000198900/ENSG00000107815/ENSG00000093009/ENSG00000131778/ENSG00000076003…
GO:0001078	proximal promoter DNA-binding transcription repressor activity, RNA polymerase II-specific	ENSG00000166261/ENSG00000174738/ENSG00000107485/ENSG00000057657/ENSG00000102974/ENSG00000162772/ENSG00000196793/ENSG00000163565/ENSG00000181472/ENSG00000144485/ENSG00000169016/ENSG00000177426/ENSG00000141568/ENSG00000148411/ENSG00000172845/ENSG00000181220/ENSG00000050344/ENSG00000171940/ENSG00000116132/ENSG00000184939/ENSG00000198081/ENSG00000125952/ENSG00000133740/ENSG00000123685/ENSG00000172273…
GO:0019213	deacetylase activity	ENSG00000163517/ENSG00000124596/ENSG00000111642/ENSG00000096717/ENSG00000148411/ENSG00000166507/ENSG00000164105/ENSG00000142082/ENSG00000169375/ENSG00000164576/ENSG00000196591/ENSG00000071655/ENSG00000174744/ENSG00000172831/ENSG00000103449/ENSG00000150459/ENSG00000124523
GO:0033558	protein deacetylase activity	ENSG00000163517/ENSG00000111642/ENSG00000096717/ENSG00000148411/ENSG00000164105/ENSG00000142082/ENSG00000169375/ENSG00000164576/ENSG00000196591/ENSG00000071655/ENSG00000174744/ENSG00000103449/ENSG00000150459/ENSG00000124523
GO:0008094	DNA-dependent ATPase activity	ENSG00000111642/ENSG00000174953/ENSG00000163161/ENSG00000138375/ENSG00000113522/ENSG00000104320/ENSG00000128908/ENSG00000153922/ENSG00000020426/ENSG00000182185/ENSG00000145907/ENSG00000111358/ENSG00000131778/ENSG00000076003/ENSG00000049541/ENSG00000152942/ENSG00000135829/ENSG00000196419/ENSG00000035928/ENSG00000116062/ENSG00000080503/ENSG00000108469/ENSG00000265817/ENSG00000175792/ENSG00000100206
GO:0001883	purine nucleoside binding	ENSG00000133561/ENSG00000133574/ENSG00000213512/ENSG00000196329/ENSG00000074935/ENSG00000157869/ENSG00000069974/ENSG00000117228/ENSG00000172432/ENSG00000147324/ENSG00000100889/ENSG00000164430/ENSG00000124596/ENSG00000167550/ENSG00000162645/ENSG00000157601/ENSG00000168461/ENSG00000155961/ENSG00000183347/ENSG00000144635/ENSG00000100664/ENSG00000166128/ENSG00000100228/ENSG00000132591/ENSG00000120063…
GO:0032550	purine ribonucleoside binding	ENSG00000133561/ENSG00000133574/ENSG00000213512/ENSG00000196329/ENSG00000074935/ENSG00000157869/ENSG00000069974/ENSG00000117228/ENSG00000172432/ENSG00000147324/ENSG00000100889/ENSG00000164430/ENSG00000167550/ENSG00000162645/ENSG00000157601/ENSG00000168461/ENSG00000155961/ENSG00000183347/ENSG00000144635/ENSG00000100664/ENSG00000166128/ENSG00000100228/ENSG00000132591/ENSG00000120063/ENSG00000116954…
GO:0016410	N-acyltransferase activity	ENSG00000071243/ENSG00000166840/ENSG00000121579/ENSG00000172977/ENSG00000139618/ENSG00000134014/ENSG00000114982/ENSG00000172766/ENSG00000196363/ENSG00000173011/ENSG00000119760/ENSG00000273841/ENSG00000161653/ENSG00000111300/ENSG00000136504/ENSG00000128708/ENSG00000135999/ENSG00000130066/ENSG00000084676/ENSG00000135040/ENSG00000100522/ENSG00000135801/ENSG00000141504/ENSG00000139620/ENSG00000156689…
GO:0061578	Lys63-specific deubiquitinase activity	ENSG00000164164/ENSG00000138134/ENSG00000083799/ENSG00000273820/ENSG00000121644/ENSG00000115233
GO:0019001	guanyl nucleotide binding	ENSG00000133561/ENSG00000133574/ENSG00000213512/ENSG00000196329/ENSG00000074935/ENSG00000157869/ENSG00000069974/ENSG00000117228/ENSG00000172432/ENSG00000147324/ENSG00000100889/ENSG00000164430/ENSG00000167550/ENSG00000162645/ENSG00000157601/ENSG00000168461/ENSG00000155961/ENSG00000183347/ENSG00000144635/ENSG00000100664/ENSG00000166128/ENSG00000100228/ENSG00000132591/ENSG00000144191/ENSG00000120063…
GO:0032561	guanyl ribonucleotide binding	ENSG00000133561/ENSG00000133574/ENSG00000213512/ENSG00000196329/ENSG00000074935/ENSG00000157869/ENSG00000069974/ENSG00000117228/ENSG00000172432/ENSG00000147324/ENSG00000100889/ENSG00000164430/ENSG00000167550/ENSG00000162645/ENSG00000157601/ENSG00000168461/ENSG00000155961/ENSG00000183347/ENSG00000144635/ENSG00000100664/ENSG00000166128/ENSG00000100228/ENSG00000132591/ENSG00000144191/ENSG00000120063…
